# Supplementary material for: A Genome-Wide Association Study Reveals Genes Associated with Fusarium Ear Rot Resistance in a Maize Core Diversity Panel
Source: G3 (Bethesda). 2013 Nov 1;3(11):2095–104. doi: 10.1534/g3.113.007328 (PMC3815068; doi:10.1534/g3.113.007328)
Supplement: Supporting Information [file supp_g3.113.007328_FileS1.csv]

Loc	Env	Year	Row	Col	half	set	mat_group	rep	block	plot	entry	material	Entry282	stand	Anthesis	Silk	DTA	DTS	ASI	EHT	EHTno	PHT	PHTno	rot_AVG	earno	DTI	SII	logrot	lnFS	R1	R2	R3	R4	C1	C2	C3	C4
1	1	1	1	1	1	1_4C	4C	99	1	1	2394	CML38	97	1	10-Jul	18-Jul	82	90	8	55	1	105	1	.	0	93	3	.		-0.32121	0.38502	-0.40747	0.39797	-0.14534	0.18498	-0.21423	0.23606
1	1	1	1	3	1	1_4C	4C	99	1	3	2364	CML287	86	3	25-Jul	6-Aug	97	109	12	85	1	130	3	.	0	93	-16	.		-0.32121	0.38502	-0.40747	0.39797	-0.14116	0.16912	-0.17791	0.17035
1	1	1	1	7	1	1_4C	4C	99	1	7	2333	CML218	75	10	1-Jul	2-Jul	73	74	1	56	5	134	5	8	5	93	19	2.19722	2.079441542	-0.32121	0.38502	-0.40747	0.39797	-0.1328	0.1388	-0.11312	0.064
1	1	1	1	10	1	1_4C	4C	99	1	10	2441	Tx601	254	7	8-Jul	13-Jul	80	85	5	77	5	159	5	45	4	93	8	3.82864	3.80666249	-0.32121	0.38502	-0.40747	0.39797	-0.12652	0.11728	-0.07108	0.00392
1	1	1	1	11	1	1_4C	3B	99	1	11	2569	B73 (Check)	40	10	24-Jun	25-Jun	66	67	1	80	5	161	5	13.75	4	93	26	2.69124	2.621038824	-0.32121	0.38502	-0.40747	0.39797	-0.12443	0.11034	-0.05826	-0.01274
1	1	1	1	12	1	1_4C	4C	99	1	12	2334	CML218	75	7	2-Jul	6-Jul	74	78	4	67	5	140	5	58.333	3	93	15	4.08317	4.066167971	-0.32121	0.38502	-0.40747	0.39797	-0.12234	0.10351	-0.04603	-0.02781
1	1	1	1	17	1	1_4B	3C	99	8	314	2570	SA24 (check)	242	7	25-Jun	25-Jun	67	67	0	61	5	126	5	43.333	3	84	17	3.79174	3.768914469	-0.32121	0.38502	-0.40747	0.39797	-0.11188	0.07111	0.00675	-0.08181
1	1	1	1	21	1	1_4B	4B	99	8	318	2205	NC338	209	3	30-Jun	2-Jul	72	74	2	47.5	2	97.5	2	10	2	84	10	2.3979	2.302585093	-0.32121	0.38502	-0.40747	0.39797	-0.10352	0.04727	0.0395	-0.10302
1	1	1	1	22	1	1_4B	4B	99	8	319	2212	NC356	218	9	26-Jun	27-Jun	68	69	1	55	5	125	5	21	5	84	15	3.09104	3.044522438	-0.32121	0.38502	-0.40747	0.39797	-0.10143	0.0416	0.04645	-0.10575
1	1	1	1	23	1	1_4B	4B	99	8	320	2195	NC238	185	7	3-Jul	4-Jul	75	76	1	33.333	3	113.333	3	53.333	3	84	8	3.99514	3.976555277	-0.32121	0.38502	-0.40747	0.39797	-0.09934	0.03605	0.05292	-0.10757
1	1	1	1	28	1	1_4B	4B	99	8	325	2213	NC356	218	9	27-Jun	29-Jun	69	71	2	59	5	134	5	14	5	84	13	2.70805	2.63905733	-0.32121	0.38502	-0.40747	0.39797	-0.08888	0.01001	0.07853	-0.10473
1	1	1	1	29	1	1_4B	4B	99	8	326	2571	Tx303 (Check)	253	7	4-Jul	3-Jul	76	75	-1	82	5	166	5	21.25	4	84	9	3.10234	3.056356895	-0.32121	0.38502	-0.40747	0.39797	-0.08679	0.00515	0.08237	-0.10212
1	1	1	1	34	1	1_4B	4B	99	8	331	2220	NC368	224	8	30-Jun	30-Jun	72	72	0	51	5	139	5	37.5	2	84	12	3.65066	3.624340933	-0.32121	0.38502	-0.40747	0.39797	-0.07633	-0.01742	0.09565	-0.08148
1	1	1	1	38	1	1_4B	3B	99	9	335	2569	B73 (Check)	40	6	23-Jun	26-Jun	65	68	3	76	5	153	5	52.5	4	84	16	3.97968	3.96081317	-0.32121	0.38502	-0.40747	0.39797	-0.06797	-0.03338	0.0998	-0.05838
1	1	1	1	48	1	1_1	2	99	1	1113	2567	P39 (check)	232	9	16-Jun	21-Jun	58	63	5	13	5	71	5	.	0	.	.	.		-0.32121	0.38502	-0.40747	0.39797	-0.04705	-0.06521	0.08927	0.00867
1	1	1	1	55	1	1_1	1	99	1	1120	27	A661	20	9	14-Jun	18-Jun	56	60	4	39	5	101	5	.	0	.	.	.		-0.32121	0.38502	-0.40747	0.39797	-0.03241	-0.0806	0.06822	0.05113
1	1	1	1	57	1	1_1	2	99	1	1122	2567	P39 (check)	232	8	16-Jun	20-Jun	58	62	4	20	5	77	5	.	0	.	.	.		-0.32121	0.38502	-0.40747	0.39797	-0.02823	-0.08395	0.06069	0.06126
1	1	1	1	61	1	1_1	1	99	2	1126	64	CO255	109	8	9-Jun	10-Jun	51	52	1	34	5	104	5	.	0	.	.	.		-0.32121	0.38502	-0.40747	0.39797	-0.01987	-0.08928	0.04413	0.07796
1	1	1	1	62	1	1_1	1	99	2	1127	80	F7	120	8	11-Jun	14-Jun	53	56	3	37	5	76	5	.	0	.	.	.		-0.32121	0.38502	-0.40747	0.39797	-0.01778	-0.09032	0.03974	0.08132
1	1	1	1	70	1	1_1	2	99	2	1135	2567	P39 (check)	232	9	20-Jun	23-Jun	62	65	3	13	5	68	5	.	0	.	.	.		-0.32121	0.38502	-0.40747	0.39797	-0.00105	-0.09448	0.0024	0.09506
1	1	1	1	75	1	1_1	3B	99	3	1140	2569	B73 (Check)	40	10	5-Jul	.	77	.	.	43.75	4	95	4	.	0	.	.	.		-0.32121	0.38502	-0.40747	0.39797	0.00941	-0.09333	-0.02142	0.09119
1	1	1	1	81	2	2_4B	4B	99	15	1913	2199	NC300	196	9	29-Jun	29-Jun	71	71	0	44	5	128	5	63.75	4	85	14	4.17053	4.154969184	-0.32121	0.38502	-0.40747	0.39797	0.02196	-0.08812	-0.04844	0.07426
1	1	1	1	88	2	2_4B	4B	99	15	1920	2170	Ki21	150	6	29-Jun	30-Jun	71	72	1	77	5	135	5	47	5	85	13	3.8712	3.850147602	-0.32121	0.38502	-0.40747	0.39797	0.0366	-0.07678	-0.07513	0.03998
1	1	1	1	89	2	2_4B	4B	99	15	1921	2571	Tx303 (Check)	253	9	1-Jul	30-Jun	73	72	-1	95	5	186	5	.	0	85	13	.		-0.32121	0.38502	-0.40747	0.39797	0.03869	-0.0747	-0.07834	0.03407
1	1	1	1	91	2	2_4B	4B	99	15	1923	2214	NC358 (Check)	219	6	21-Jun	20-Jun	63	62	-1	47	5	133	5	36.25	4	85	23	3.61765	3.590439381	-0.32121	0.38502	-0.40747	0.39797	0.04287	-0.07018	-0.0842	0.02168
1	1	1	1	93	2	2_4B	4B	99	15	1925	2571	Tx303 (Check)	253	10	4-Jul	2-Jul	76	74	-2	99	5	190	5	20	4	85	11	3.04452	2.995732274	-0.32121	0.38502	-0.40747	0.39797	0.04705	-0.06521	-0.08927	0.00867
1	1	1	1	106	2	2_4B	4B	99	16	1938	2179	Mp339	172	6	4-Jul	6-Jul	76	78	2	83.75	4	145	5	77.5	2	85	7	4.3631	4.350277936	-0.32121	0.38502	-0.40747	0.39797	0.07424	-0.02158	-0.0972	-0.07614
1	1	1	1	107	2	2_4B	3C	99	16	1939	2570	SA24 (check)	242	8	25-Jun	24-Jun	67	66	-1	68	5	131	5	21.25	4	85	19	3.10234	3.056356895	-0.32121	0.38502	-0.40747	0.39797	0.07633	-0.01742	-0.09565	-0.08148
1	1	1	1	116	2	2_3C	3C	99	19	2724	1646	NC342	211	9	24-Jun	24-Jun	66	66	0	69	5	147	5	24	5	85	19	3.21888	3.17805383	-0.32121	0.38502	-0.40747	0.39797	0.09515	0.02528	-0.06449	-0.10866
1	1	1	1	120	2	2_3C	2	99	19	2728	2568	IL14H (check)	141	7	20-Jun	21-Jun	62	63	1	45	4	145	4	86.25	4	85	22	4.46878	4.457250056	-0.32121	0.38502	-0.40747	0.39797	0.10352	0.04727	-0.0395	-0.10302
1	1	1	1	127	2	2_3C	3C	99	19	2735	2570	SA24 (check)	242	8	25-Jun	24-Jun	67	66	-1	66.25	4	132	5	13	5	85	19	2.63906	2.564949357	-0.32121	0.38502	-0.40747	0.39797	0.11816	0.0902	0.02327	-0.0535
1	1	1	1	128	2	2_3C	3C	99	19	2736	1641	NC314	201	4	23-Jun	25-Jun	65	67	2	41.25	4	113.75	4	85	3	85	18	4.45435	4.442651256	-0.32121	0.38502	-0.40747	0.39797	0.12025	0.0968	0.03437	-0.04138
1	1	1	1	131	2	2_3C	3C	99	19	2739	1488	CI3A	58	11	29-Jun	1-Jul	71	73	2	69	5	152	5	45	3	85	12	3.82864	3.80666249	-0.32121	0.38502	-0.40747	0.39797	0.12652	0.11728	0.07108	0.00392
1	1	1	2	1	1	1_4C	4C	99	2	24	2321	CML108	69	1	6-Jul	7-Jul	78	79	1	44	5	109	5	23.75	4	93	14	3.20883	3.16758253	-0.2965	0.29617	-0.2194	0.09184	-0.14534	0.18498	-0.21423	0.23606
1	1	1	2	3	1	1_4C	4B	99	2	22	2571	Tx303 (Check)	253	8	5-Jul	5-Jul	77	77	0	83	5	147	5	33.75	4	93	16	3.54818	3.518980417	-0.2965	0.29617	-0.2194	0.09184	-0.14116	0.16912	-0.17791	0.17035
1	1	1	2	6	1	1_4C	3B	99	1	19	2569	B73 (Check)	40	8	28-Jun	29-Jun	70	71	1	72	5	156	5	13	5	93	22	2.63906	2.564949357	-0.2965	0.29617	-0.2194	0.09184	-0.13489	0.14621	-0.12836	0.08764
1	1	1	2	8	1	1_4C	4C	99	1	17	2387	CML331	93	9	12-Jul	19-Jul	84	91	7	68.333	3	150	5	30	1	93	2	3.43399	3.401197382	-0.2965	0.29617	-0.2194	0.09184	-0.1307	0.13151	-0.09849	0.04222
1	1	1	2	15	1	1_4B	4B	99	10	371	2158	Il677a	142	0	.	.	.	.	.	.	0	.	0	.	0	84	.	.		-0.2965	0.29617	-0.2194	0.09184	-0.11607	0.08372	-0.01272	-0.06423
1	1	1	2	22	1	1_4B	3C	99	10	364	2570	SA24 (check)	242	9	25-Jun	25-Jun	67	67	0	70	5	140	5	18	5	84	17	2.94444	2.890371758	-0.2965	0.29617	-0.2194	0.09184	-0.10143	0.0416	0.04645	-0.10575
1	1	1	2	23	1	1_4B	4B	99	10	363	1927	A214N	6	6	5-Jul	6-Jul	77	78	1	73	5	150	5	100	2	84	6	4.61512	4.605170186	-0.2965	0.29617	-0.2194	0.09184	-0.09934	0.03605	0.05292	-0.10757
1	1	1	2	31	1	1_4B	4B	99	10	355	2571	Tx303 (Check)	253	8	1-Jul	30-Jun	73	72	-1	96	5	188	5	17	5	84	12	2.89037	2.833213344	-0.2965	0.29617	-0.2194	0.09184	-0.08261	-0.00422	0.08883	-0.09526
1	1	1	2	33	1	1_4B	4B	99	10	353	2219	NC368	224	9	25-Jun	25-Jun	67	67	0	72	5	156	5	53	5	84	17	3.98898	3.970291914	-0.2965	0.29617	-0.2194	0.09184	-0.07842	-0.01313	0.09375	-0.08648
1	1	1	2	39	1	1_4B	3B	99	9	347	2569	B73 (Check)	40	9	23-Jun	24-Jun	65	66	1	83	5	159	5	33	5	84	18	3.52636	3.496507561	-0.2965	0.29617	-0.2194	0.09184	-0.06587	-0.03709	0.10001	-0.05202
1	1	1	2	48	1	1_1	1	99	5	1170	48	CO106	107	8	11-Jun	12-Jun	53	54	1	25	5	79	5	.	0	.	.	.		-0.2965	0.29617	-0.2194	0.09184	-0.04705	-0.06521	0.08927	0.00867
1	1	1	2	51	1	1_1	1	99	5	1167	109	ND246	225	7	10-Jun	13-Jun	52	55	3	35	5	97	5	.	0	.	.	.		-0.2965	0.29617	-0.2194	0.09184	-0.04078	-0.0725	0.08137	0.02797
1	1	1	2	59	1	1_1	2	99	4	1159	2568	IL14H (check)	141	7	18-Jun	19-Jun	60	61	1	36	5	134	5	.	0	.	.	.		-0.2965	0.29617	-0.2194	0.09184	-0.02405	-0.08685	0.05264	0.07024
1	1	1	2	79	2	2_4B	4B	99	17	1970	2571	Tx303 (Check)	253	10	1-Jul	1-Jul	73	73	0	96	5	177	5	25	4	85	12	3.2581	3.218875825	-0.2965	0.29617	-0.2194	0.09184	0.01778	-0.09032	-0.03974	0.08132
1	1	1	2	83	2	2_4B	4B	99	17	1966	2193	NC222	181	8	29-Jun	30-Jun	71	72	1	56.25	4	128	5	32.5	4	85	13	3.51155	3.481240089	-0.2965	0.29617	-0.2194	0.09184	0.02614	-0.08546	-0.05672	0.0659
1	1	1	2	87	2	2_4B	4B	99	17	1962	2271	Va17	264	9	21-Jun	25-Jun	63	67	4	52	5	138	5	20	1	85	18	3.04452	2.995732274	-0.2965	0.29617	-0.2194	0.09184	0.03451	-0.07875	-0.07176	0.04567
1	1	1	2	92	2	2_4B	4B	99	17	1957	2125	F2834T	117	9	19-Jun	22-Jun	61	64	3	50	5	138	5	100	3	85	21	4.61512	4.605170186	-0.2965	0.29617	-0.2194	0.09184	0.04496	-0.06775	-0.08684	0.01524
1	1	1	2	93	2	2_4B	4B	99	17	1956	1930	A214N	6	6	30-Jun	29-Jun	72	71	-1	92	5	173	5	88	5	85	14	4.48864	4.477336814	-0.2965	0.29617	-0.2194	0.09184	0.04705	-0.06521	-0.08927	0.00867
1	1	1	2	94	2	2_4B	4B	99	17	1955	1929	A214N	6	5	22-Jun	22-Jun	64	64	0	89	5	189	5	57.5	4	85	21	4.06903	4.051784948	-0.2965	0.29617	-0.2194	0.09184	0.04914	-0.06255	-0.09147	0.00199
1	1	1	2	95	2	2_4B	4B	99	17	1954	2217	NC360	220	4	29-Jun	28-Jun	71	70	-1	61.25	4	130	4	32.5	2	85	15	3.51155	3.481240089	-0.2965	0.29617	-0.2194	0.09184	0.05124	-0.05977	-0.09345	-0.00477
1	1	1	2	97	2	2_4B	3B	99	17	1952	2569	B73 (Check)	40	7	20-Jun	21-Jun	62	63	1	90	5	176	5	25	5	85	22	3.2581	3.218875825	-0.2965	0.29617	-0.2194	0.09184	0.05542	-0.05387	-0.09667	-0.01843
1	1	1	2	104	2	2_4B	4B	99	16	1945	2216	NC360	220	8	26-Jun	26-Jun	68	68	0	54	5	113	5	25	4	85	17	3.2581	3.218875825	-0.2965	0.29617	-0.2194	0.09184	0.07006	-0.02957	-0.09926	-0.06455
1	1	1	2	105	2	2_4B	4B	99	16	1944	2572	Ki11 (check)	147	8	2-Jul	4-Jul	74	76	2	85	5	153	5	96	5	85	9	4.57471	4.564348191	-0.2965	0.29617	-0.2194	0.09184	0.07215	-0.02563	-0.0984	-0.07048
1	1	1	2	112	2	2_3C	3C	99	21	2777	1645	NC324	204	7	23-Jun	27-Jun	65	69	4	49	5	136	5	.	0	85	16	.		-0.2965	0.29617	-0.2194	0.09184	0.08679	0.00515	-0.08237	-0.10212
1	1	1	2	118	2	2_3C	3C	99	21	2771	1693	SA24 (check)	242	6	25-Jun	24-Jun	67	66	-1	72	5	126	5	12	5	85	19	2.56495	2.48490665	-0.2965	0.29617	-0.2194	0.09184	0.09934	0.03605	-0.05292	-0.10757
1	1	1	2	120	2	2_3C	2	99	21	2769	2568	IL14H (check)	141	7	18-Jun	19-Jun	60	61	1	56.667	3	150	3	55	3	85	24	4.02535	4.007333185	-0.2965	0.29617	-0.2194	0.09184	0.10352	0.04727	-0.0395	-0.10302
1	1	1	2	122	2	2_3C	3C	99	21	2767	1620	NC260	188	9	22-Jun	23-Jun	64	65	1	53	5	155	5	58	5	85	20	4.07754	4.060443011	-0.2965	0.29617	-0.2194	0.09184	0.1077	0.05896	-0.02413	-0.09458
1	1	1	2	127	2	2_3C	4B	99	20	2762	2571	Tx303 (Check)	253	9	1-Jul	1-Jul	73	73	0	95	5	175	5	39	5	85	12	3.68888	3.663561646	-0.2965	0.29617	-0.2194	0.09184	0.11816	0.0902	0.02327	-0.0535
1	1	1	2	131	2	2_3C	2	99	20	2758	2568	IL14H (check)	141	7	20-Jun	21-Jun	62	63	1	41.667	3	146.667	3	100	1	85	22	4.61512	4.605170186	-0.2965	0.29617	-0.2194	0.09184	0.12652	0.11728	0.07108	0.00392
1	1	1	2	135	2	2_3C	3C	99	20	2754	1522	CI31A	57	7	3-Jul	5-Jul	75	77	2	59	5	111	5	35	2	85	8	3.58352	3.555348061	-0.2965	0.29617	-0.2194	0.09184	0.13489	0.14621	0.12836	0.08764
1	1	1	2	138	2	2_3C	3C	99	20	2751	1470	CI21E	55	9	29-Jun	2-Jul	71	74	3	71	5	147	5	100	4	85	11	4.61512	4.605170186	-0.2965	0.29617	-0.2194	0.09184	0.14116	0.16912	0.17791	0.17035
1	1	1	3	1	1	1_4C	4C	99	2	25	2380	CML321	89	11	12-Jul	14-Jul	84	86	2	76.667	3	138	5	5	2	93	7	1.79176	1.609437912	-0.27179	0.21443	-0.06896	-0.10408	-0.14534	0.18498	-0.21423	0.23606
1	1	1	3	5	1	1_4C	4C	99	2	29	2358	CML277	84	7	9-Jul	15-Jul	81	87	6	77.5	4	136	5	51.25	4	93	6	3.95604	3.936715618	-0.27179	0.21443	-0.06896	-0.10408	-0.13698	0.15373	-0.14423	0.11319
1	1	1	3	7	1	1_4C	4C	99	2	31	2323	CML14	71	10	23-Jul	26-Jul	95	98	3	93	5	146	5	.	0	93	-5	.		-0.27179	0.21443	-0.06896	-0.10408	-0.1328	0.1388	-0.11312	0.064
1	1	1	3	12	1	1_4C	3C	99	2	36	2570	SA24 (check)	242	6	25-Jun	24-Jun	67	66	-1	70	5	136	5	11.25	4	93	27	2.50553	2.420368129	-0.27179	0.21443	-0.06896	-0.10408	-0.12234	0.10351	-0.04603	-0.02781
1	1	1	3	18	1	1_2	2	99	1	375	2567	P39 (check)	232	11	15-Jun	18-Jun	57	60	3	26	5	93	5	.	0	.	.	.		-0.27179	0.21443	-0.06896	-0.10408	-0.10979	0.06498	0.0157	-0.08876
1	1	1	3	25	1	1_2	2	99	1	382	2568	IL14H (check)	141	4	19-Jun	19-Jun	61	61	0	42.5	2	147.5	2	.	0	.	.	.		-0.27179	0.21443	-0.06896	-0.10408	-0.09515	0.02528	0.06449	-0.10866
1	1	1	3	28	1	1_2	2	99	1	385	284	A641	17	8	14-Jun	14-Jun	56	56	0	37	5	106	5	.	0	.	.	.		-0.27179	0.21443	-0.06896	-0.10408	-0.08888	0.01001	0.07853	-0.10473
1	1	1	3	33	1	1_2	2	99	1	390	392	MS1334	173	9	12-Jun	13-Jun	54	55	1	42	5	113	5	.	0	.	.	.		-0.27179	0.21443	-0.06896	-0.10408	-0.07842	-0.01313	0.09375	-0.08648
1	1	1	3	37	1	1_2	2	99	2	394	2568	IL14H (check)	141	7	19-Jun	19-Jun	61	61	0	35	5	133	5	.	0	.	.	.		-0.27179	0.21443	-0.06896	-0.10408	-0.07006	-0.02957	0.09926	-0.06455
1	1	1	3	38	1	1_2	2	99	2	395	2567	P39 (check)	232	5	14-Jun	17-Jun	56	59	3	18	5	98	5	.	0	.	.	.		-0.27179	0.21443	-0.06896	-0.10408	-0.06797	-0.03338	0.0998	-0.05838
1	1	1	3	50	1	1_1	2	99	5	1175	2567	P39 (check)	232	8	14-Jun	17-Jun	56	59	3	23	5	99	5	.	0	.	.	.		-0.27179	0.21443	-0.06896	-0.10408	-0.04287	-0.07018	0.0842	0.02168
1	1	1	3	58	1	1_1	3B	99	6	1183	2569	B73 (Check)	40	9	25-Jun	26-Jun	67	68	1	79	5	168	5	.	0	.	.	.		-0.27179	0.21443	-0.06896	-0.10408	-0.02614	-0.08546	0.05672	0.0659
1	1	1	3	59	1	1_1	1	99	6	1184	52	CO125	108	7	14-Jun	14-Jun	56	56	0	35	5	111	5	.	0	.	.	.		-0.27179	0.21443	-0.06896	-0.10408	-0.02405	-0.08685	0.05264	0.07024
1	1	1	3	66	1	1_1	1	99	7	1191	38	CM174	64	9	11-Jun	13-Jun	53	55	2	32	5	92	5	.	0	.	.	.		-0.27179	0.21443	-0.06896	-0.10408	-0.00941	-0.09333	0.02142	0.09119
1	1	1	3	70	1	1_1	3B	99	7	1195	2569	B73 (Check)	40	10	24-Jun	24-Jun	66	66	0	76	5	164	5	.	0	.	.	.		-0.27179	0.21443	-0.06896	-0.10408	-0.00105	-0.09448	0.0024	0.09506
1	1	1	3	79	2	2_4B	4B	99	18	1971	2230	SC357	244	7	29-Jun	28-Jun	71	70	-1	51	5	125	5	70	3	85	15	4.26268	4.248495242	-0.27179	0.21443	-0.06896	-0.10408	0.01778	-0.09032	-0.03974	0.08132
1	1	1	3	86	2	2_4B	4B	99	18	1978	2268	Tx303 (Check)	253	7	1-Jul	4-Jul	73	76	3	91	5	168	5	51	5	85	9	3.95124	3.931825633	-0.27179	0.21443	-0.06896	-0.10408	0.03241	-0.0806	-0.06822	0.05113
1	1	1	3	91	2	2_4B	4B	99	18	1983	2209	NC352	216	7	27-Jun	30-Jun	69	72	3	49	5	136	5	21.25	4	85	13	3.10234	3.056356895	-0.27179	0.21443	-0.06896	-0.10408	0.04287	-0.07018	-0.0842	0.02168
1	1	1	3	94	2	2_4B	4B	99	18	1986	2571	Tx303 (Check)	253	8	1-Jul	30-Jun	73	72	-1	106	5	196	5	48.75	4	85	13	3.90701	3.886705197	-0.27179	0.21443	-0.06896	-0.10408	0.04914	-0.06255	-0.09147	0.00199
1	1	1	3	96	2	2_4B	3B	99	18	1988	2569	B73 (Check)	40	10	21-Jun	24-Jun	63	66	3	82	5	165	5	36	5	85	19	3.61092	3.583518938	-0.27179	0.21443	-0.06896	-0.10408	0.05333	-0.05688	-0.09518	-0.01159
1	1	1	3	100	2	2_4B	4B	99	19	1992	2176	Mo24W	166	7	21-Jun	24-Jun	63	66	3	100	5	176	5	18	5	85	19	2.94444	2.890371758	-0.27179	0.21443	-0.06896	-0.10408	0.06169	-0.04415	-0.09953	-0.03884
1	1	1	3	105	2	2_4B	4B	99	19	1997	2572	Ki11 (check)	147	9	3-Jul	4-Jul	75	76	1	88	5	157	5	96.25	4	85	9	4.57728	4.566948973	-0.27179	0.21443	-0.06896	-0.10408	0.07215	-0.02563	-0.0984	-0.07048
1	1	1	3	115	2	2_3C	3B	99	21	2783	2569	B73 (Check)	40	8	23-Jun	24-Jun	65	66	1	95	3	166.667	3	26.667	3	85	19	3.32023	3.283426846	-0.27179	0.21443	-0.06896	-0.10408	0.09306	0.02008	-0.06961	-0.10805
1	1	1	3	117	2	2_3C	3C	99	22	2785	1524	CI64	59	8	28-Jun	27-Jun	70	69	-1	62.5	4	128.75	4	100	4	85	16	4.61512	4.605170186	-0.27179	0.21443	-0.06896	-0.10408	0.09724	0.03061	-0.05894	-0.10852
1	1	1	3	127	2	2_3C	3C	99	22	2795	2570	SA24 (check)	242	5	25-Jun	24-Jun	67	66	-1	60	5	139	5	10	4	85	19	2.3979	2.302585093	-0.27179	0.21443	-0.06896	-0.10408	0.11816	0.0902	0.02327	-0.0535
1	1	1	3	130	2	2_3C	3C	99	22	2798	1636	NC306	199	4	29-Jun	30-Jun	71	72	1	53	5	141	5	43.333	3	85	13	3.79174	3.768914469	-0.27179	0.21443	-0.06896	-0.10408	0.12443	0.11034	0.05826	-0.01274
1	1	1	3	131	2	2_3C	2	99	22	2799	2568	IL14H (check)	141	9	21-Jun	21-Jun	63	63	0	36.667	3	121.667	3	70	3	85	22	4.26268	4.248495242	-0.27179	0.21443	-0.06896	-0.10408	0.12652	0.11728	0.07108	0.00392
1	1	1	3	134	2	2_3C	3C	99	22	2802	1442	B84	46	10	29-Jun	30-Jun	71	72	1	61	5	125	5	41	5	85	13	3.73767	3.713572067	-0.27179	0.21443	-0.06896	-0.10408	0.1328	0.1388	0.11312	0.064
1	1	1	4	3	1	1_4C	4C	99	3	46	2320	CML108	69	8	1-Jul	30-Jun	73	72	-1	57	5	129	5	27	5	93	21	3.3322	3.295836866	-0.24708	0.13979	0.04702	-0.21123	-0.14116	0.16912	-0.17791	0.17035
1	1	1	4	9	1	1_4C	4C	99	3	40	2505	Tzi 25	259	7	3-Jul	5-Jul	75	77	2	65	5	134	5	29	5	93	16	3.4012	3.36729583	-0.24708	0.13979	0.04702	-0.21123	-0.12861	0.12434	-0.08449	0.02221
1	1	1	4	26	1	1_2	2	99	3	420	2568	IL14H (check)	141	4	20-Jun	21-Jun	62	63	1	45	1	140	1	.	0	.	.	.		-0.24708	0.13979	0.04702	-0.21123	-0.09306	0.02008	0.06961	-0.10805
1	1	1	4	27	1	1_2	3B	99	3	419	2569	B73 (Check)	40	9	26-Jun	27-Jun	68	69	1	77	5	166	5	.	0	.	.	.		-0.24708	0.13979	0.04702	-0.21123	-0.09097	0.01499	0.07428	-0.10672
1	1	1	4	33	1	1_2	2	99	3	413	342	CH9	52	10	20-Jun	20-Jun	62	62	0	44	5	117	5	.	0	.	.	.		-0.24708	0.13979	0.04702	-0.21123	-0.07842	-0.01313	0.09375	-0.08648
1	1	1	4	35	1	1_2	2	99	2	411	350	CM105	63	9	14-Jun	16-Jun	56	58	2	35	5	94	5	.	0	.	.	.		-0.24708	0.13979	0.04702	-0.21123	-0.07424	-0.02158	0.0972	-0.07614
1	1	1	4	42	1	1_2	2	99	2	404	278	A634	15	6	20-Jun	20-Jun	62	62	0	49	5	120	5	.	0	.	.	.		-0.24708	0.13979	0.04702	-0.21123	-0.0596	-0.0475	0.09885	-0.03209
1	1	1	4	53	1	1_3C	2	99	1	1225	2568	IL14H (check)	141	7	18-Jun	19-Jun	60	61	1	36	5	136	5	.	0	85	24	.		-0.24708	0.13979	0.04702	-0.21123	-0.0366	-0.07678	0.07513	0.03998
1	1	1	4	62	1	1_3C	3B	99	1	1216	2569	B73 (Check)	40	9	25-Jun	26-Jun	67	68	1	81	5	164	5	30	5	85	17	3.43399	3.401197382	-0.24708	0.13979	0.04702	-0.21123	-0.01778	-0.09032	0.03974	0.08132
1	1	1	4	68	1	1_1	1	99	8	1210	44	CM7	66	6	4-Jun	6-Jun	46	48	2	24	5	83	5	.	0	.	.	.		-0.24708	0.13979	0.04702	-0.21123	-0.00523	-0.09414	0.01196	0.09389
1	1	1	4	70	1	1_1	1	99	8	1208	79	F7	120	9	9-Jun	10-Jun	51	52	1	32	5	74	5	.	0	.	.	.		-0.24708	0.13979	0.04702	-0.21123	-0.00105	-0.09448	0.0024	0.09506
1	1	1	4	71	1	1_1	1	99	8	1207	26	A661	20	8	13-Jun	16-Jun	55	58	3	54	5	122	5	.	0	.	.	.		-0.24708	0.13979	0.04702	-0.21123	0.00105	-0.09448	-0.0024	0.09506
1	1	1	4	75	1	1_1	2	99	8	1203	2567	P39 (check)	232	9	15-Jun	18-Jun	57	60	3	28	5	95	5	.	0	.	.	.		-0.24708	0.13979	0.04702	-0.21123	0.00941	-0.09333	-0.02142	0.09119
1	1	1	4	80	2	2_4B	4B	99	20	2029	2202	NC336	208	8	4-Jul	9-Jul	76	81	5	33	5	103	5	.	0	85	4	.		-0.24708	0.13979	0.04702	-0.21123	0.01987	-0.08928	-0.04413	0.07796
1	1	1	4	86	2	2_4B	4B	99	20	2023	2200	NC302	197	6	26-Jun	28-Jun	68	70	2	51	5	99	5	15	5	85	15	2.77259	2.708050201	-0.24708	0.13979	0.04702	-0.21123	0.03241	-0.0806	-0.06822	0.05113
1	1	1	4	87	2	2_4B	4B	99	20	2022	2572	Ki11 (check)	147	9	10-Jul	14-Jul	82	86	4	54	5	111	5	.	0	85	-1	.		-0.24708	0.13979	0.04702	-0.21123	0.03451	-0.07875	-0.07176	0.04567
1	1	1	4	90	2	2_4B	4B	99	20	2019	2169	Ki14	148	6	15-Jul	28-Jul	87	100	13	80	5	145	5	.	0	85	-15	.		-0.24708	0.13979	0.04702	-0.21123	0.04078	-0.0725	-0.08137	0.02797
1	1	1	4	93	2	2_4B	4B	99	20	2016	1928	A214N	6	7	30-Jun	30-Jun	72	72	0	80	5	158	5	50	5	85	13	3.93183	3.912023005	-0.24708	0.13979	0.04702	-0.21123	0.04705	-0.06521	-0.08927	0.00867
1	1	1	4	95	2	2_4B	3B	99	20	2014	2569	B73 (Check)	40	8	26-Jun	28-Jun	68	70	2	87	5	171	5	26	5	85	15	3.29584	3.258096538	-0.24708	0.13979	0.04702	-0.21123	0.05124	-0.05977	-0.09345	-0.00477
1	1	1	4	102	2	2_4B	3C	99	19	2007	2570	SA24 (check)	242	7	25-Jun	24-Jun	67	66	-1	71	5	133	5	12.5	4	85	19	2.60269	2.525728644	-0.24708	0.13979	0.04702	-0.21123	0.06587	-0.03709	-0.10001	-0.05202
1	1	1	4	104	2	2_4B	4B	99	19	2005	2208	NC352	216	10	30-Jun	2-Jul	72	74	2	55	5	142	5	20	3	85	11	3.04452	2.995732274	-0.24708	0.13979	0.04702	-0.21123	0.07006	-0.02957	-0.09926	-0.06455
1	1	1	4	127	2	2_3D	3B	99	7	2822	2569	B73 (Check)	40	9	25-Jun	26-Jun	67	68	1	67	5	163	5	12	5	85	17	2.56495	2.48490665	-0.24708	0.13979	0.04702	-0.21123	0.11816	0.0902	0.02327	-0.0535
1	1	1	4	132	2	2_3D	3C	99	6	2817	2570	SA24 (check)	242	9	25-Jun	25-Jun	67	67	0	61	5	112	5	11.667	3	85	18	2.53897	2.456764344	-0.24708	0.13979	0.04702	-0.21123	0.12861	0.12434	0.08449	0.02221
1	1	1	4	138	2	2_3D	3B	99	5	2811	2569	B73 (Check)	40	10	30-Jun	2-Jul	72	74	2	69	5	151	5	46.667	3	85	11	3.86423	3.843037277	-0.24708	0.13979	0.04702	-0.21123	0.14116	0.16912	0.17791	0.17035
1	1	1	5	7	1	1_4C	4B	99	3	55	2572	Ki11 (check)	147	7	9-Jul	12-Jul	81	84	3	78	5	129	5	91.25	4	93	9	4.5245	4.513602992	-0.22237	0.07227	0.13164	-0.24916	-0.1328	0.1388	-0.11312	0.064
1	1	1	5	8	1	1_4C	3C	99	3	56	2570	SA24 (check)	242	6	25-Jun	24-Jun	67	66	-1	75	4	131.25	4	14	5	93	27	2.70805	2.63905733	-0.22237	0.07227	0.13164	-0.24916	-0.1307	0.13151	-0.09849	0.04222
1	1	1	5	12	1	1_4C	4C	99	4	60	2351	CML264	83	5	28-Jul	.	100	.	.	.	0	160	5	.	0	93	.	.		-0.22237	0.07227	0.13164	-0.24916	-0.12234	0.10351	-0.04603	-0.02781
1	1	1	5	22	1	1_2	2	99	4	439	2567	P39 (check)	232	8	14-Jun	16-Jun	56	58	2	40	5	118	5	.	0	.	.	.		-0.22237	0.07227	0.13164	-0.24916	-0.10143	0.0416	0.04645	-0.10575
1	1	1	5	24	1	1_2	2	99	4	441	351	CM105	63	10	14-Jun	20-Jun	56	62	6	36	5	105	5	.	0	.	.	.		-0.22237	0.07227	0.13164	-0.24916	-0.09724	0.03061	0.05894	-0.10852
1	1	1	5	25	1	1_2	3B	99	4	442	2569	B73 (Check)	40	9	26-Jun	28-Jun	68	70	2	60	5	160	5	.	0	.	.	.		-0.22237	0.07227	0.13164	-0.24916	-0.09515	0.02528	0.06449	-0.10866
1	1	1	5	38	1	1_2	2	99	5	455	2567	P39 (check)	232	7	15-Jun	17-Jun	57	59	2	27	5	81	5	.	0	.	.	.		-0.22237	0.07227	0.13164	-0.24916	-0.06797	-0.03338	0.0998	-0.05838
1	1	1	5	39	1	1_2	3B	99	5	456	2569	B73 (Check)	40	9	25-Jun	27-Jun	67	69	2	80	5	158	5	.	0	.	.	.		-0.22237	0.07227	0.13164	-0.24916	-0.06587	-0.03709	0.10001	-0.05202
1	1	1	5	60	1	1_3C	3B	99	2	1245	2569	B73 (Check)	40	7	25-Jun	26-Jun	67	68	1	86	5	171	5	20	4	85	17	3.04452	2.995732274	-0.22237	0.07227	0.13164	-0.24916	-0.02196	-0.08812	0.04844	0.07426
1	1	1	5	64	1	1_3C	2	99	2	1249	2568	IL14H (check)	141	6	19-Jun	20-Jun	61	62	1	38.75	4	141.25	4	.	0	85	23	.		-0.22237	0.07227	0.13164	-0.24916	-0.01359	-0.09205	0.0307	0.08698
1	1	1	5	80	2	2_2	2	99	11	2032	298	A654	18	8	15-Jun	15-Jun	57	57	0	33	5	88	5	.	0	.	.	.		-0.22237	0.07227	0.13164	-0.24916	0.01987	-0.08928	-0.04413	0.07796
1	1	1	5	86	2	2_2	2	99	11	2038	2568	IL14H (check)	141	5	20-Jun	21-Jun	62	63	1	30	1	120	1	.	0	.	.	.		-0.22237	0.07227	0.13164	-0.24916	0.03241	-0.0806	-0.06822	0.05113
1	1	1	5	92	2	2_2	2	99	11	2044	366	IA2132	135	10	10-Jun	13-Jun	52	55	3	23	5	85	5	.	0	.	.	.		-0.22237	0.07227	0.13164	-0.24916	0.04496	-0.06775	-0.08684	0.01524
1	1	1	5	93	2	2_2	2	99	11	2045	296	A654	18	10	15-Jun	15-Jun	57	57	0	37	5	96	5	.	0	.	.	.		-0.22237	0.07227	0.13164	-0.24916	0.04705	-0.06521	-0.08927	0.00867
1	1	1	5	97	2	2_2	2	99	11	2049	461	P39 (check)	232	8	17-Jun	19-Jun	59	61	2	32	5	105	5	.	0	.	.	.		-0.22237	0.07227	0.13164	-0.24916	0.05542	-0.05387	-0.09667	-0.01843
1	1	1	5	98	2	2_2	2	99	11	2050	2567	P39 (check)	232	8	13-Jun	17-Jun	55	59	4	24	5	96	5	.	0	.	.	.		-0.22237	0.07227	0.13164	-0.24916	0.05751	-0.05074	-0.09789	-0.02528
1	1	1	5	106	2	2_2	3B	99	12	2058	2569	B73 (Check)	40	8	25-Jun	26-Jun	67	68	1	72	5	155	5	.	0	.	.	.		-0.22237	0.07227	0.13164	-0.24916	0.07424	-0.02158	-0.0972	-0.07614
1	1	1	5	108	2	2_2	2	99	12	2060	2567	P39 (check)	232	7	14-Jun	17-Jun	56	59	3	24	5	91	5	.	0	.	.	.		-0.22237	0.07227	0.13164	-0.24916	0.07842	-0.01313	-0.09375	-0.08648
1	1	1	6	1	1	1_4C	4C	99	4	72	2328	CML158Q	74	8	7-Jul	12-Jul	79	84	5	55	5	112	5	75	2	93	9	4.33073	4.317488114	-0.19767	0.01185	0.18806	-0.23559	-0.14534	0.18498	-0.21423	0.23606
1	1	1	6	7	1	1_4C	3C	99	4	66	2570	SA24 (check)	242	5	25-Jun	25-Jun	67	67	0	69	5	129	5	14	5	93	26	2.70805	2.63905733	-0.19767	0.01185	0.18806	-0.23559	-0.1328	0.1388	-0.11312	0.064
1	1	1	6	9	1	1_4C	4C	99	4	64	2347	CML258	81	8	16-Jul	19-Jul	88	91	3	111.667	3	175	5	.	0	93	2	.		-0.19767	0.01185	0.18806	-0.23559	-0.12861	0.12434	-0.08449	0.02221
1	1	1	6	11	1	1_4C	4C	99	4	62	2313	38-11	4	8	27-Jun	30-Jun	69	72	3	75	5	156	5	89	5	93	21	4.49981	4.48863637	-0.19767	0.01185	0.18806	-0.23559	-0.12443	0.11034	-0.05826	-0.01274
1	1	1	6	16	1	1_2	3B	99	6	490	2569	B73 (Check)	40	7	26-Jun	27-Jun	68	69	1	70	5	155	5	.	0	.	.	.		-0.19767	0.01185	0.18806	-0.23559	-0.11397	0.07736	-0.00272	-0.07365
1	1	1	6	18	1	1_2	2	99	6	488	302	A659	19	7	17-Jun	18-Jun	59	60	1	44	5	142	5	.	0	.	.	.		-0.19767	0.01185	0.18806	-0.23559	-0.10979	0.06498	0.0157	-0.08876
1	1	1	6	23	1	1_2	2	99	6	483	496	SD44	247	10	17-Jun	19-Jun	59	61	2	52	5	141	5	.	0	.	.	.		-0.19767	0.01185	0.18806	-0.23559	-0.09934	0.03605	0.05292	-0.10757
1	1	1	6	29	1	1_2	3B	99	6	477	2569	B73 (Check)	40	8	25-Jun	26-Jun	67	68	1	76	5	168	5	.	0	.	.	.		-0.19767	0.01185	0.18806	-0.23559	-0.08679	0.00515	0.08237	-0.10212
1	1	1	6	49	1	1_3C	3C	99	4	1289	2570	SA24 (check)	242	7	26-Jun	26-Jun	68	68	0	62	5	115	5	16	5	85	17	2.83321	2.772588722	-0.19767	0.01185	0.18806	-0.23559	-0.04496	-0.06775	0.08684	0.01524
1	1	1	6	63	1	1_3C	3B	99	3	1275	2569	B73 (Check)	40	10	26-Jun	28-Jun	68	70	2	83	5	165	5	22	5	85	15	3.13549	3.091042453	-0.19767	0.01185	0.18806	-0.23559	-0.01568	-0.09124	0.03526	0.08433
1	1	1	6	71	1	1_3C	3C	99	3	1267	1487	CI3A	58	7	30-Jun	6-Jul	72	78	6	70	4	140	5	100	1	85	7	4.61512	4.605170186	-0.19767	0.01185	0.18806	-0.23559	0.00105	-0.09448	-0.0024	0.09506
1	1	1	6	76	1	1_3C	3C	99	3	1262	2570	SA24 (check)	242	5	26-Jun	26-Jun	68	68	0	54	5	114	5	10	4	85	17	2.3979	2.302585093	-0.19767	0.01185	0.18806	-0.23559	0.0115	-0.09275	-0.02609	0.08927
1	1	1	6	82	2	2_2	2	99	13	2087	206	A188	5	5	13-Jun	14-Jun	55	56	1	20	4	77.5	4	.	0	.	.	.		-0.19767	0.01185	0.18806	-0.23559	0.02405	-0.08685	-0.05264	0.07024
1	1	1	6	83	2	2_2	2	99	13	2086	2568	IL14H (check)	141	3	20-Jun	20-Jun	62	62	0	35	3	126.667	3	.	0	.	.	.		-0.19767	0.01185	0.18806	-0.23559	0.02614	-0.08546	-0.05672	0.0659
1	1	1	6	84	2	2_2	2	99	13	2085	336	CH701-30	51	8	19-Jun	20-Jun	61	62	1	63	5	132	5	.	0	.	.	.		-0.19767	0.01185	0.18806	-0.23559	0.02823	-0.08395	-0.06069	0.06126
1	1	1	6	85	2	2_2	2	99	13	2084	358	EP1	116	7	13-Jun	14-Jun	55	56	1	29	5	85	5	.	0	.	.	.		-0.19767	0.01185	0.18806	-0.23559	0.03032	-0.08233	-0.06452	0.05633
1	1	1	6	92	2	2_2	2	99	13	2077	369	IL14H (check)	141	7	19-Jun	19-Jun	61	61	0	38	5	131	5	.	0	.	.	.		-0.19767	0.01185	0.18806	-0.23559	0.04496	-0.06775	-0.08684	0.01524
1	1	1	6	94	2	2_2	3B	99	13	2075	2569	B73 (Check)	40	6	26-Jun	26-Jun	68	68	0	77	5	162	5	.	0	.	.	.		-0.19767	0.01185	0.18806	-0.23559	0.04914	-0.06255	-0.09147	0.00199
1	1	1	7	1	1	1_4C	3B	99	4	73	2569	B73 (Check)	40	9	25-Jun	27-Jun	67	69	2	63	5	145	5	14	5	93	24	2.70805	2.63905733	-0.17296	-0.04146	0.2194	-0.18634	-0.14534	0.18498	-0.21423	0.23606
1	1	1	7	2	1	1_4C	4C	99	4	74	2349	CML261	82	7	16-Jul	25-Jul	88	97	9	105	3	175	5	.	0	93	-4	.		-0.17296	-0.04146	0.2194	-0.18634	-0.14325	0.17699	-0.19573	0.2021
1	1	1	7	3	1	1_4C	4C	99	4	75	2385	CML328	92	8	7-Jul	10-Jul	79	82	3	59	5	116	5	13.333	3	93	11	2.66259	2.590242165	-0.17296	-0.04146	0.2194	-0.18634	-0.14116	0.16912	-0.17791	0.17035
1	1	1	7	5	1	1_4C	4C	99	5	77	2390	CML333	95	9	27-Jun	3-Jul	69	75	6	94	5	168	5	28	5	93	18	3.3673	3.33220451	-0.17296	-0.04146	0.2194	-0.18634	-0.13698	0.15373	-0.14423	0.11319
1	1	1	7	12	1	1_4C	4C	99	5	84	2382	CML322	90	8	30-Jun	30-Jun	72	72	0	50	5	113	5	22	5	93	21	3.13549	3.091042453	-0.17296	-0.04146	0.2194	-0.18634	-0.12234	0.10351	-0.04603	-0.02781
1	1	1	7	18	1	1_2	3B	99	7	495	2569	B73 (Check)	40	9	25-Jun	25-Jun	67	67	0	85	5	172	5	.	0	.	.	.		-0.17296	-0.04146	0.2194	-0.18634	-0.10979	0.06498	0.0157	-0.08876
1	1	1	7	28	1	1_2	3B	99	7	505	2569	B73 (Check)	40	10	26-Jun	27-Jun	68	69	1	79	5	167	5	.	0	.	.	.		-0.17296	-0.04146	0.2194	-0.18634	-0.08888	0.01001	0.07853	-0.10473
1	1	1	7	36	1	1_2	3B	99	8	513	2569	B73 (Check)	40	5	25-Jun	26-Jun	67	68	1	84	5	168	5	.	0	.	.	.		-0.17296	-0.04146	0.2194	-0.18634	-0.07215	-0.02563	0.0984	-0.07048
1	1	1	7	40	1	1_2	2	99	8	517	2567	P39 (check)	232	7	16-Jun	18-Jun	58	60	2	31	5	103	5	.	0	.	.	.		-0.17296	-0.04146	0.2194	-0.18634	-0.06378	-0.04067	0.09992	-0.04549
1	1	1	7	49	1	1_3C	3C	99	4	1294	1659	Pa880	235	8	26-Jun	26-Jun	68	68	0	63	5	134	5	52.5	4	85	17	3.97968	3.96081317	-0.17296	-0.04146	0.2194	-0.18634	-0.04496	-0.06775	0.08684	0.01524
1	1	1	7	55	1	1_3C	4B	99	4	1300	2571	Tx303 (Check)	253	9	5-Jul	4-Jul	77	76	-1	93	5	164	5	43	5	85	9	3.78419	3.761200116	-0.17296	-0.04146	0.2194	-0.18634	-0.03241	-0.0806	0.06822	0.05113
1	1	1	7	56	1	1_3C	3C	99	4	1301	1527	CI90C	61	10	1-Jul	5-Jul	73	77	4	49	5	103	5	45	3	85	8	3.82864	3.80666249	-0.17296	-0.04146	0.2194	-0.18634	-0.03032	-0.08233	0.06452	0.05633
1	1	1	7	58	1	1_3C	3C	99	4	1303	1529	CI90C	61	7	27-Jun	29-Jun	69	71	2	69	5	141	5	10	2	85	14	2.3979	2.302585093	-0.17296	-0.04146	0.2194	-0.18634	-0.02614	-0.08546	0.05672	0.0659
1	1	1	7	59	1	1_3C	3C	99	5	1304	1635	NC306	199	8	29-Jun	30-Jun	71	72	1	65	5	133	5	63.333	3	85	13	4.16408	4.14840652	-0.17296	-0.04146	0.2194	-0.18634	-0.02405	-0.08685	0.05264	0.07024
1	1	1	7	67	1	1_3C	3C	99	5	1312	1413	B109	29	9	25-Jun	26-Jun	67	68	1	68	5	150	5	18	5	85	17	2.94444	2.890371758	-0.17296	-0.04146	0.2194	-0.18634	-0.00732	-0.09379	0.0167	0.09273
1	1	1	7	73	1	1_3C	3C	99	5	1318	2570	SA24 (check)	242	10	27-Jun	27-Jun	69	69	0	54	5	116	5	8	5	85	16	2.19722	2.079441542	-0.17296	-0.04146	0.2194	-0.18634	0.00523	-0.09414	-0.01196	0.09389
1	1	1	7	79	2	2_2	2	99	14	2091	2567	P39 (check)	232	7	16-Jun	19-Jun	58	61	3	12	5	68	5	.	0	.	.	.		-0.17296	-0.04146	0.2194	-0.18634	0.01778	-0.09032	-0.03974	0.08132
1	1	1	7	83	2	2_2	2	99	14	2095	259	A554	10	10	15-Jun	16-Jun	57	58	1	33	5	107	5	.	0	.	.	.		-0.17296	-0.04146	0.2194	-0.18634	0.02614	-0.08546	-0.05672	0.0659
1	1	1	7	93	2	2_2	2	99	14	2105	297	A654	18	6	13-Jun	13-Jun	55	55	0	33	5	89	5	.	0	.	.	.		-0.17296	-0.04146	0.2194	-0.18634	0.04705	-0.06521	-0.08927	0.00867
1	1	1	7	96	2	2_2	2	99	14	2108	216	A239	7	8	20-Jun	20-Jun	62	62	0	42	5	113	5	.	0	.	.	.		-0.17296	-0.04146	0.2194	-0.18634	0.05333	-0.05688	-0.09518	-0.01159
1	1	1	7	98	2	2_2	3B	99	14	2110	2569	B73 (Check)	40	10	26-Jun	26-Jun	68	68	0	78	5	164	5	.	0	.	.	.		-0.17296	-0.04146	0.2194	-0.18634	0.05751	-0.05074	-0.09789	-0.02528
1	1	1	7	100	2	2_2	3B	99	15	2112	2569	B73 (Check)	40	11	26-Jun	26-Jun	68	68	0	74	5	164	5	.	0	.	.	.		-0.17296	-0.04146	0.2194	-0.18634	0.06169	-0.04415	-0.09953	-0.03884
1	1	1	7	101	2	2_2	2	99	15	2113	364	H99	128	10	18-Jun	18-Jun	60	60	0	21	5	80	5	.	0	.	.	.		-0.17296	-0.04146	0.2194	-0.18634	0.06378	-0.04067	-0.09992	-0.04549
1	1	1	7	108	2	2_2	2	99	15	2120	2568	IL14H (check)	141	6	21-Jun	21-Jun	63	63	0	32.5	4	141.25	4	.	0	.	.	.		-0.17296	-0.04146	0.2194	-0.18634	0.07842	-0.01313	-0.09375	-0.08648
1	1	1	8	1	1	1_4C	4C	99	6	96	2490	Tzi 11	256	8	30-Jun	6-Jul	72	78	6	63	5	142	5	.	0	93	15	.		-0.14825	-0.08767	0.22881	-0.1154	-0.14534	0.18498	-0.21423	0.23606
1	1	1	8	2	1	1_4C	4C	99	5	95	2310	33-16	3	8	27-Jun	29-Jun	69	71	2	48	5	128	5	20	4	93	22	3.04452	2.995732274	-0.14825	-0.08767	0.22881	-0.1154	-0.14325	0.17699	-0.19573	0.2021
1	1	1	8	4	1	1_4C	4B	99	5	93	2571	Tx303 (Check)	253	8	5-Jul	6-Jul	77	78	1	84	5	168	5	15	4	93	15	2.77259	2.708050201	-0.14825	-0.08767	0.22881	-0.1154	-0.13907	0.16137	-0.16074	0.14074
1	1	1	8	7	1	1_4C	4B	99	5	90	2571	Tx303 (Check)	253	9	4-Jul	3-Jul	76	75	-1	96	5	187	5	16	5	93	18	2.83321	2.772588722	-0.14825	-0.08767	0.22881	-0.1154	-0.1328	0.1388	-0.11312	0.064
1	1	1	8	11	1	1_4C	4C	99	5	86	2489	Tzi 10	255	9	17-Jul	25-Jul	89	97	8	92.5	4	148	5	.	0	93	-4	.		-0.14825	-0.08767	0.22881	-0.1154	-0.12443	0.11034	-0.05826	-0.01274
1	1	1	8	12	1	1_4C	4C	99	5	85	2363	CML287	86	5	18-Jul	26-Jul	90	98	8	80	4	177	5	.	0	93	-5	.		-0.14825	-0.08767	0.22881	-0.1154	-0.12234	0.10351	-0.04603	-0.02781
1	1	1	8	16	1	1_2	2	99	9	550	395	MS153	174	7	15-Jun	16-Jun	57	58	1	47	5	116	5	.	0	.	.	.		-0.14825	-0.08767	0.22881	-0.1154	-0.11397	0.07736	-0.00272	-0.07365
1	1	1	8	22	1	1_2	2	99	9	544	261	A556	11	8	16-Jun	15-Jun	58	57	-1	40	5	105	5	.	0	.	.	.		-0.14825	-0.08767	0.22881	-0.1154	-0.10143	0.0416	0.04645	-0.10575
1	1	1	8	26	1	1_2	2	99	9	540	335	C49A	50	7	11-Jun	13-Jun	53	55	2	32	5	97	5	.	0	.	.	.		-0.14825	-0.08767	0.22881	-0.1154	-0.09306	0.02008	0.06961	-0.10805
1	1	1	8	30	1	1_2	2	99	9	536	2567	P39 (check)	232	8	16-Jun	17-Jun	58	59	1	24	5	98	5	.	0	.	.	.		-0.14825	-0.08767	0.22881	-0.1154	-0.0847	0.00041	0.0858	-0.09895
1	1	1	8	32	1	1_2	3B	99	9	534	2569	B73 (Check)	40	10	26-Jun	27-Jun	68	69	1	82	5	161	5	.	0	.	.	.		-0.14825	-0.08767	0.22881	-0.1154	-0.08051	-0.00874	0.09148	-0.09109
1	1	1	8	34	1	1_2	2	99	9	532	285	A641	17	4	16-Jun	17-Jun	58	59	1	50	4	112.5	4	.	0	.	.	.		-0.14825	-0.08767	0.22881	-0.1154	-0.07633	-0.01742	0.09565	-0.08148
1	1	1	8	43	1	1_2	2	99	8	523	260	A554	10	8	15-Jun	15-Jun	57	57	0	36	5	101	5	.	0	.	.	.		-0.14825	-0.08767	0.22881	-0.1154	-0.05751	-0.05074	0.09789	-0.02528
1	1	1	8	47	1	1_3C	3C	99	7	1351	1430	B46	35	7	21-Jun	24-Jun	63	66	3	42	5	122	5	26.25	4	85	19	3.30505	3.267665989	-0.14825	-0.08767	0.22881	-0.1154	-0.04914	-0.06255	0.09147	0.00199
1	1	1	8	49	1	1_3C	4B	99	7	1349	2571	Tx303 (Check)	253	11	5-Jul	5-Jul	77	77	0	96	5	165	5	32.5	4	85	8	3.51155	3.481240089	-0.14825	-0.08767	0.22881	-0.1154	-0.04496	-0.06775	0.08684	0.01524
1	1	1	8	53	1	1_3C	3C	99	6	1345	2570	SA24 (check)	242	-6	25-Jun	25-Jun	67	67	0	69	5	120	5	4	5	85	18	1.60944	1.386294361	-0.14825	-0.08767	0.22881	-0.1154	-0.0366	-0.07678	0.07513	0.03998
1	1	1	8	54	1	1_3C	3C	99	6	1344	1639	NC310	200	7	26-Jun	28-Jun	68	70	2	69	5	142	5	22	5	85	15	3.13549	3.091042453	-0.14825	-0.08767	0.22881	-0.1154	-0.03451	-0.07875	0.07176	0.04567
1	1	1	8	57	1	1_3C	3B	99	6	1341	2569	B73 (Check)	40	9	26-Jun	28-Jun	68	70	2	77	5	159	5	26	5	85	15	3.29584	3.258096538	-0.14825	-0.08767	0.22881	-0.1154	-0.02823	-0.08395	0.06069	0.06126
1	1	1	8	73	1	1_3C	3B	99	5	1325	2569	B73 (Check)	40	11	28-Jun	30-Jun	70	72	2	69	5	150	5	30	5	85	13	3.43399	3.401197382	-0.14825	-0.08767	0.22881	-0.1154	0.00523	-0.09414	-0.01196	0.09389
1	1	1	8	75	1	1_3C	3C	99	5	1323	1419	B115	30	9	30-Jun	30-Jun	72	72	0	72	5	134	5	100	1	85	13	4.61512	4.605170186	-0.14825	-0.08767	0.22881	-0.1154	0.00941	-0.09333	-0.02142	0.09119
1	1	1	8	81	2	2_2	2	99	16	2148	524	W182B	274	8	13-Jun	21-Jun	55	63	8	16.25	4	77	5	.	0	.	.	.		-0.14825	-0.08767	0.22881	-0.1154	0.02196	-0.08812	-0.04844	0.07426
1	1	1	8	90	2	2_2	2	99	16	2139	2568	IL14H (check)	141	6	20-Jun	21-Jun	62	63	1	35	3	110	3	.	0	.	.	.		-0.14825	-0.08767	0.22881	-0.1154	0.04078	-0.0725	-0.08137	0.02797
1	1	1	8	92	2	2_2	2	99	16	2137	2567	P39 (check)	232	9	14-Jun	17-Jun	56	59	3	30	5	97	5	.	0	.	.	.		-0.14825	-0.08767	0.22881	-0.1154	0.04496	-0.06775	-0.08684	0.01524
1	1	1	8	100	2	2_2	2	99	15	2129	319	A682	23	9	16-Jun	18-Jun	58	60	2	49	5	119	5	.	0	.	.	.		-0.14825	-0.08767	0.22881	-0.1154	0.06169	-0.04415	-0.09953	-0.03884
1	1	1	9	2	1	1_4C	4C	99	6	98	2311	38-11	4	6	25-Jun	29-Jun	67	71	4	71	5	151	5	73	5	93	22	4.30407	4.290459441	-0.12354	-0.12676	0.2194	-0.03487	-0.14325	0.17699	-0.19573	0.2021
1	1	1	9	3	1	1_4C	4C	99	6	99	2429	Ky21	154	7	26-Jun	28-Jun	68	70	2	86	5	140	5	40	5	93	23	3.71357	3.688879454	-0.12354	-0.12676	0.2194	-0.03487	-0.14116	0.16912	-0.17791	0.17035
1	1	1	9	5	1	1_4C	4B	99	6	101	2571	Tx303 (Check)	253	7	4-Jul	2-Jul	76	74	-2	99	5	188	5	25	5	93	19	3.2581	3.218875825	-0.12354	-0.12676	0.2194	-0.03487	-0.13698	0.15373	-0.14423	0.11319
1	1	1	9	7	1	1_4C	3C	99	6	103	2570	SA24 (check)	242	4	25-Jun	25-Jun	67	67	0	63.75	4	125	4	3.75	4	93	26	1.55814	1.32175584	-0.12354	-0.12676	0.2194	-0.03487	-0.1328	0.1388	-0.11312	0.064
1	1	1	9	9	1	1_4C	4C	99	6	105	2379	CML321	89	9	14-Jul	16-Jul	86	88	2	101	5	215	5	25	3	93	5	3.2581	3.218875825	-0.12354	-0.12676	0.2194	-0.03487	-0.12861	0.12434	-0.08449	0.02221
1	1	1	9	17	1	1_2	2	99	10	554	2567	P39 (check)	232	10	14-Jun	16-Jun	56	58	2	40	5	107	5	.	0	.	.	.		-0.12354	-0.12676	0.2194	-0.03487	-0.11188	0.07111	0.00675	-0.08181
1	1	1	9	22	1	1_2	2	99	10	559	299	A654	18	9	12-Jun	13-Jun	54	55	1	48	5	104	5	.	0	.	.	.		-0.12354	-0.12676	0.2194	-0.03487	-0.10143	0.0416	0.04645	-0.10575
1	1	1	9	24	1	1_2	2	99	10	561	2567	P39 (check)	232	10	13-Jun	16-Jun	55	58	3	28	5	110	5	.	0	.	.	.		-0.12354	-0.12676	0.2194	-0.03487	-0.09724	0.03061	0.05894	-0.10852
1	1	1	9	32	1	1_2	2	99	10	569	432	N192	177	10	20-Jun	20-Jun	62	62	0	61	5	129	5	.	0	.	.	.		-0.12354	-0.12676	0.2194	-0.03487	-0.08051	-0.00874	0.09148	-0.09109
1	1	1	9	37	1	1_3A	3C	99	1	574	2570	SA24 (check)	242	5	25-Jun	24-Jun	67	66	-1	61	5	127	5	10	3	84	18	2.3979	2.302585093	-0.12354	-0.12676	0.2194	-0.03487	-0.07006	-0.02957	0.09926	-0.06455
1	1	1	9	53	1	1_3C	4B	99	7	1358	2571	Tx303 (Check)	253	8	4-Jul	2-Jul	76	74	-2	100	5	183	5	26.25	4	85	11	3.30505	3.267665989	-0.12354	-0.12676	0.2194	-0.03487	-0.0366	-0.07678	0.07513	0.03998
1	1	1	9	58	1	1_3C	3C	99	7	1363	1408	B105	28	5	25-Jun	26-Jun	67	68	1	46.25	4	115	5	90	2	85	17	4.51086	4.49980967	-0.12354	-0.12676	0.2194	-0.03487	-0.02614	-0.08546	0.05672	0.0659
1	1	1	9	59	1	1_3C	3C	99	7	1364	1551	HP301	130	8	22-Jun	23-Jun	64	65	1	61	5	104	5	67.5	4	85	20	4.22683	4.212127598	-0.12354	-0.12676	0.2194	-0.03487	-0.02405	-0.08685	0.05264	0.07024
1	1	1	9	64	1	1_3C	3C	99	7	1369	1436	B57	37	-8	24-Jun	24-Jun	66	66	0	44	5	92	5	97	5	85	19	4.58497	4.574710979	-0.12354	-0.12676	0.2194	-0.03487	-0.01359	-0.09205	0.0307	0.08698
1	1	1	9	71	1	1_3C	3C	99	8	1376	1431	B46	35	6	24-Jun	26-Jun	66	68	2	37	5	123	5	42.5	4	85	17	3.77276	3.749504076	-0.12354	-0.12676	0.2194	-0.03487	0.00105	-0.09448	-0.0024	0.09506
1	1	1	9	80	2	2_2	2	99	17	2152	365	H99	128	8	19-Jun	19-Jun	61	61	0	21	5	68	5	.	0	.	.	.		-0.12354	-0.12676	0.2194	-0.03487	0.01987	-0.08928	-0.04413	0.07796
1	1	1	9	84	2	2_2	3B	99	17	2156	2569	B73 (Check)	40	10	26-Jun	27-Jun	68	69	1	73	5	158	5	.	0	.	.	.		-0.12354	-0.12676	0.2194	-0.03487	0.02823	-0.08395	-0.06069	0.06126
1	1	1	9	91	2	2_2	2	99	17	2163	208	A188	5	8	14-Jun	14-Jun	56	56	0	24	5	87	5	.	0	.	.	.		-0.12354	-0.12676	0.2194	-0.03487	0.04287	-0.07018	-0.0842	0.02168
1	1	1	9	93	2	2_2	2	99	17	2165	2568	IL14H (check)	141	5	20-Jun	21-Jun	62	63	1	41.667	3	141.667	3	.	0	.	.	.		-0.12354	-0.12676	0.2194	-0.03487	0.04705	-0.06521	-0.08927	0.00867
1	1	1	9	99	2	2_2	2	99	18	2171	2568	IL14H (check)	141	8	20-Jun	20-Jun	62	62	0	35	5	139	5	.	0	.	.	.		-0.12354	-0.12676	0.2194	-0.03487	0.0596	-0.0475	-0.09885	-0.03209
1	1	1	9	105	2	2_2	2	99	18	2177	207	A188	5	9	13-Jun	14-Jun	55	56	1	30	5	98	5	.	0	.	.	.		-0.12354	-0.12676	0.2194	-0.03487	0.07215	-0.02563	-0.0984	-0.07048
1	1	1	10	11	1	1_4C	4C	99	6	110	2408	CML61	101	6	26-Jul	9-Aug	98	112	14	105	3	159	5	.	0	93	-19	.		-0.09883	-0.15875	0.19433	0.04499	-0.12443	0.11034	-0.05826	-0.01274
1	1	1	10	12	1	1_4C	4C	99	6	109	2519	Tzi 9	260	2	5-Jul	9-Jul	77	81	4	37.5	2	140	2	85	1	93	12	4.45435	4.442651256	-0.09883	-0.15875	0.19433	0.04499	-0.12234	0.10351	-0.04603	-0.02781
1	1	1	10	16	1	1_3A	2	99	3	610	2568	IL14H (check)	141	8	20-Jun	23-Jun	62	65	3	30	5	134	5	50	1	84	19	3.93183	3.912023005	-0.09883	-0.15875	0.19433	0.04499	-0.11397	0.07736	-0.00272	-0.07365
1	1	1	10	25	1	1_3A	3A	99	3	601	735	Yu796_NS	279	7	21-Jun	21-Jun	63	63	0	47	5	117	5	68	5	84	21	4.23411	4.219507705	-0.09883	-0.15875	0.19433	0.04499	-0.09515	0.02528	0.06449	-0.10866
1	1	1	10	32	1	1_3A	3A	99	2	594	706	R168	238	7	18-Jun	17-Jun	60	59	-1	57	5	121	5	33	5	84	25	3.52636	3.496507561	-0.09883	-0.15875	0.19433	0.04499	-0.08051	-0.00874	0.09148	-0.09109
1	1	1	10	35	1	1_3A	3A	99	2	591	705	R168	238	10	18-Jun	17-Jun	60	59	-1	55	5	121	5	25	5	84	25	3.2581	3.218875825	-0.09883	-0.15875	0.19433	0.04499	-0.07424	-0.02158	0.0972	-0.07614
1	1	1	10	38	1	1_3A	2	99	2	588	2568	IL14H (check)	141	6	20-Jun	20-Jun	62	62	0	38	5	144	5	50	1	84	22	3.93183	3.912023005	-0.09883	-0.15875	0.19433	0.04499	-0.06797	-0.03338	0.0998	-0.05838
1	1	1	10	40	1	1_3A	3A	99	2	586	625	MS71	175	7	18-Jun	18-Jun	60	60	0	37	5	113	5	36	5	84	24	3.61092	3.583518938	-0.09883	-0.15875	0.19433	0.04499	-0.06378	-0.04067	0.09992	-0.04549
1	1	1	10	47	1	1_3C	2	99	9	1411	2568	IL14H (check)	141	4	21-Jun	23-Jun	63	65	2	30	2	137.5	2	.	0	85	20	.		-0.09883	-0.15875	0.19433	0.04499	-0.04914	-0.06255	0.09147	0.00199
1	1	1	10	49	1	1_3C	3C	99	9	1409	1694	SD40	246	.	22-Jun	24-Jun	64	66	2	48	5	120	5	49	5	85	19	3.91202	3.891820298	-0.09883	-0.15875	0.19433	0.04499	-0.04496	-0.06775	0.08684	0.01524
1	1	1	10	53	1	1_3C	3C	99	9	1405	1440	B68	39	10	29-Jun	30-Jun	71	72	1	75	5	154	5	99	5	85	13	4.60517	4.59511985	-0.09883	-0.15875	0.19433	0.04499	-0.0366	-0.07678	0.07513	0.03998
1	1	1	10	56	1	1_3C	3B	99	9	1402	2569	B73 (Check)	40	9	28-Jun	29-Jun	70	71	1	63	5	148	5	30	4	85	14	3.43399	3.401197382	-0.09883	-0.15875	0.19433	0.04499	-0.03032	-0.08233	0.06452	0.05633
1	1	1	10	65	1	1_3C	3C	99	9	1393	1418	B115	30	9	29-Jun	1-Jul	71	73	2	75	5	141	5	76.667	3	85	12	4.35243	4.339471368	-0.09883	-0.15875	0.19433	0.04499	-0.0115	-0.09275	0.02609	0.08927
1	1	1	10	69	1	1_3C	3C	99	8	1389	1644	NC324	204	9	26-Jun	29-Jun	68	71	3	47	5	130	5	48.333	3	85	14	3.8986	3.878114557	-0.09883	-0.15875	0.19433	0.04499	-0.00314	-0.09437	0.00718	0.09467
1	1	1	10	75	1	1_3C	3C	99	8	1383	2570	SA24 (check)	242	4	27-Jun	27-Jun	69	69	0	52.5	4	113.75	4	6.667	3	85	16	2.03688	1.897169984	-0.09883	-0.15875	0.19433	0.04499	0.00941	-0.09333	-0.02142	0.09119
1	1	1	10	76	1	1_3C	2	99	8	1382	2568	IL14H (check)	141	8	21-Jun	23-Jun	63	65	2	29	5	130	5	82.5	2	85	20	4.42485	4.412798293	-0.09883	-0.15875	0.19433	0.04499	0.0115	-0.09275	-0.02609	0.08927
1	1	1	10	86	2	2_2	2	99	19	2203	2567	P39 (check)	232	9	14-Jun	18-Jun	56	60	4	28	5	95	5	.	0	.	.	.		-0.09883	-0.15875	0.19433	0.04499	0.03241	-0.0806	-0.06822	0.05113
1	1	1	10	89	2	2_2	2	99	19	2200	495	SD44	247	7	16-Jun	19-Jun	58	61	3	39	5	119	5	.	0	.	.	.		-0.09883	-0.15875	0.19433	0.04499	0.03869	-0.0747	-0.07834	0.03407
1	1	1	10	92	2	2_2	2	99	19	2197	2568	IL14H (check)	141	6	20-Jun	20-Jun	62	62	0	36	5	127	5	.	0	.	.	.		-0.09883	-0.15875	0.19433	0.04499	0.04496	-0.06775	-0.08684	0.01524
1	1	1	10	101	2	2_2	2	99	18	2188	460	P39 (check)	232	7	16-Jun	19-Jun	58	61	3	26	5	103	5	.	0	.	.	.		-0.09883	-0.15875	0.19433	0.04499	0.06378	-0.04067	-0.09992	-0.04549
1	1	1	10	107	2	2_2	2	99	18	2182	2568	IL14H (check)	141	7	21-Jun	21-Jun	63	63	0	41	5	137	5	.	0	.	.	.		-0.09883	-0.15875	0.19433	0.04499	0.07633	-0.01742	-0.09565	-0.08148
1	1	1	11	2	1	1_4C	4B	99	7	122	2572	Ki11 (check)	147	8	7-Jul	13-Jul	79	85	6	61	5	116	5	82.5	4	93	8	4.42485	4.412798293	-0.07412	-0.18362	0.15672	0.1158	-0.14325	0.17699	-0.19573	0.2021
1	1	1	11	3	1	1_4C	3B	99	7	123	2569	B73 (Check)	40	8	27-Jun	28-Jun	69	70	1	72	5	161	5	12	5	93	23	2.56495	2.48490665	-0.07412	-0.18362	0.15672	0.1158	-0.14116	0.16912	-0.17791	0.17035
1	1	1	11	7	1	1_4C	4C	99	7	127	2324	CML154Q	72	7	30-Jun	30-Jun	72	72	0	68	5	118	5	37	5	93	21	3.63759	3.610917913	-0.07412	-0.18362	0.15672	0.1158	-0.1328	0.1388	-0.11312	0.064
1	1	1	11	8	1	1_4C	4C	99	7	128	2498	Tzi 18	258	8	7-Jul	7-Jul	79	79	0	71	5	142	5	37	5	93	14	3.63759	3.610917913	-0.07412	-0.18362	0.15672	0.1158	-0.1307	0.13151	-0.09849	0.04222
1	1	1	11	19	1	1_3A	3B	99	4	616	2569	B73 (Check)	40	10	25-Jun	26-Jun	67	68	1	72	5	157	5	17	5	84	16	2.89037	2.833213344	-0.07412	-0.18362	0.15672	0.1158	-0.1077	0.05896	0.02413	-0.09458
1	1	1	11	33	1	1_3A	4B	99	5	630	2571	Tx303 (Check)	253	5	3-Jul	2-Jul	75	74	-1	96	5	170	5	27	5	84	10	3.3322	3.295836866	-0.07412	-0.18362	0.15672	0.1158	-0.07842	-0.01313	0.09375	-0.08648
1	1	1	11	38	1	1_3A	3A	99	5	635	622	M14	159	7	22-Jun	22-Jun	64	64	0	50	5	113	5	29	5	84	20	3.4012	3.36729583	-0.07412	-0.18362	0.15672	0.1158	-0.06797	-0.03338	0.0998	-0.05838
1	1	1	11	47	1	1_3C	3C	99	9	1412	1265	4226	1	8	21-Jun	21-Jun	63	63	0	67	5	154	5	62	5	85	22	4.14313	4.127134385	-0.07412	-0.18362	0.15672	0.1158	-0.04914	-0.06255	0.09147	0.00199
1	1	1	11	49	1	1_3C	3C	99	10	1414	1530	DE1	113	7	27-Jun	28-Jun	69	70	1	74	5	139	5	80	4	85	15	4.39445	4.382026635	-0.07412	-0.18362	0.15672	0.1158	-0.04496	-0.06775	0.08684	0.01524
1	1	1	11	52	1	1_3C	3C	99	10	1417	1561	IDS69	138	8	23-Jun	23-Jun	65	65	0	50	5	89	5	23.75	4	85	20	3.20883	3.16758253	-0.07412	-0.18362	0.15672	0.1158	-0.03869	-0.0747	0.07834	0.03407
1	1	1	11	53	1	1_3C	3C	99	10	1418	2570	SA24 (check)	242	6	25-Jun	26-Jun	67	68	1	65	5	117	5	18	5	85	17	2.94444	2.890371758	-0.07412	-0.18362	0.15672	0.1158	-0.0366	-0.07678	0.07513	0.03998
1	1	1	11	65	1	1_3C	3C	99	10	1430	2570	SA24 (check)	242	8	25-Jun	26-Jun	67	68	1	61	5	116	5	9	5	85	17	2.30259	2.197224577	-0.07412	-0.18362	0.15672	0.1158	-0.0115	-0.09275	0.02609	0.08927
1	1	1	11	71	1	1_3C	4B	99	11	1436	2571	Tx303 (Check)	253	8	4-Jul	2-Jul	76	74	-2	88	5	181	5	40	4	85	11	3.71357	3.688879454	-0.07412	-0.18362	0.15672	0.1158	0.00105	-0.09448	-0.0024	0.09506
1	1	1	11	82	2	2_2	2	99	20	2214	262	A556	11	7	16-Jun	15-Jun	58	57	-1	26	5	78	5	.	0	.	.	.		-0.07412	-0.18362	0.15672	0.1158	0.02405	-0.08685	-0.05264	0.07024
1	1	1	11	90	2	2_2	2	99	20	2222	2568	IL14H (check)	141	7	22-Jun	23-Jun	64	65	1	26	5	145	5	.	0	.	.	.		-0.07412	-0.18362	0.15672	0.1158	0.04078	-0.0725	-0.08137	0.02797
1	1	1	11	92	2	2_2	2	99	20	2224	525	W182B	274	8	14-Jun	14-Jun	56	56	0	40	5	107	5	.	0	.	.	.		-0.07412	-0.18362	0.15672	0.1158	0.04496	-0.06775	-0.08684	0.01524
1	1	1	11	93	2	2_2	2	99	20	2225	2568	IL14H (check)	141	7	20-Jun	21-Jun	62	63	1	38	5	143	5	.	0	.	.	.		-0.07412	-0.18362	0.15672	0.1158	0.04705	-0.06521	-0.08927	0.00867
1	1	1	11	99	2	2_4A	4A	99	9	2231	1842	NC232	183	12	27-Jun	28-Jun	69	70	1	59	5	122	5	27	5	85	15	3.3322	3.295836866	-0.07412	-0.18362	0.15672	0.1158	0.0596	-0.0475	-0.09885	-0.03209
1	1	1	11	102	2	2_4A	4A	99	9	2234	1776	F44	118	8	8-Jul	9-Jul	80	81	1	95	5	184	5	9	5	85	4	2.30259	2.197224577	-0.07412	-0.18362	0.15672	0.1158	0.06587	-0.03709	-0.10001	-0.05202
1	1	1	11	105	2	2_4A	4B	99	9	2237	2572	Ki11 (check)	147	10	9-Jul	13-Jul	81	85	4	62	5	123	5	100	4	85	0	4.61512	4.605170186	-0.07412	-0.18362	0.15672	0.1158	0.07215	-0.02563	-0.0984	-0.07048
1	1	1	11	107	2	2_4A	4A	99	9	2239	1915	U267Y	261	7	1-Jul	8-Jul	73	80	7	54	5	131	5	60	4	85	5	4.11087	4.094344562	-0.07412	-0.18362	0.15672	0.1158	0.07633	-0.01742	-0.09565	-0.08148
1	1	1	11	108	2	2_4A	4A	99	9	2240	1866	NC320	203	11	5-Jul	6-Jul	77	78	1	71	5	148	5	12	5	85	7	2.56495	2.48490665	-0.07412	-0.18362	0.15672	0.1158	0.07842	-0.01313	-0.09375	-0.08648
1	1	1	12	1	1	1_4C	4B	99	8	144	2572	Ki11 (check)	147	7	10-Jul	15-Jul	82	87	5	65	5	119	5	95	1	93	6	4.56435	4.553876892	-0.04942	-0.20139	0.1097	0.17103	-0.14534	0.18498	-0.21423	0.23606
1	1	1	12	3	1	1_4C	4C	99	8	142	2317	CML10	67	7	9-Jul	18-Jul	81	90	9	77	5	144	5	.	0	93	3	.		-0.04942	-0.20139	0.1097	0.17103	-0.14116	0.16912	-0.17791	0.17035
1	1	1	12	4	1	1_4C	4C	99	8	141	2336	CML220	76	11	25-Jun	26-Jun	67	68	1	43	5	109	5	86.667	3	93	25	4.47354	4.462073188	-0.04942	-0.20139	0.1097	0.17103	-0.13907	0.16137	-0.16074	0.14074
1	1	1	12	10	1	1_4C	4C	99	8	135	2499	Tzi 18	258	10	9-Jul	18-Jul	81	90	9	99	5	189	5	47.5	4	93	3	3.88156	3.860729711	-0.04942	-0.20139	0.1097	0.17103	-0.12652	0.11728	-0.07108	0.00392
1	1	1	12	15	1	1_3A	3A	99	8	671	686	Oh43E	228	7	22-Jun	24-Jun	64	66	2	31	5	99	5	81	5	84	18	4.40672	4.394449155	-0.04942	-0.20139	0.1097	0.17103	-0.11607	0.08372	-0.01272	-0.06423
1	1	1	12	17	1	1_3A	3A	99	7	669	582	A679	21	9	19-Jun	19-Jun	61	61	0	68	5	148	5	20	5	84	23	3.04452	2.995732274	-0.04942	-0.20139	0.1097	0.17103	-0.11188	0.07111	0.00675	-0.08181
1	1	1	12	19	1	1_3A	3A	99	7	667	679	Oh40B	226	9	18-Jun	23-Jun	60	65	5	48	5	137	5	23	5	84	19	3.17805	3.135494216	-0.04942	-0.20139	0.1097	0.17103	-0.1077	0.05896	0.02413	-0.09458
1	1	1	12	20	1	1_3A	3A	99	7	666	574	A632	14	9	22-Jun	24-Jun	64	66	2	59	5	140	5	31	5	84	18	3.46574	3.433987204	-0.04942	-0.20139	0.1097	0.17103	-0.10561	0.05306	0.03206	-0.09931
1	1	1	12	29	1	1_3A	2	99	7	657	2568	IL14H (check)	141	8	19-Jun	19-Jun	61	61	0	30	5	118	5	25	4	84	23	3.2581	3.218875825	-0.04942	-0.20139	0.1097	0.17103	-0.08679	0.00515	0.08237	-0.10212
1	1	1	12	32	1	1_3A	3A	99	6	654	720	W153R	273	11	14-Jun	16-Jun	56	58	2	30	5	85	5	44	5	84	26	3.80666	3.784189634	-0.04942	-0.20139	0.1097	0.17103	-0.08051	-0.00874	0.09148	-0.09109
1	1	1	12	35	1	1_3A	3B	99	6	651	2569	B73 (Check)	40	9	26-Jun	28-Jun	68	70	2	75	5	150	5	17	5	84	14	2.89037	2.833213344	-0.04942	-0.20139	0.1097	0.17103	-0.07424	-0.02158	0.0972	-0.07614
1	1	1	12	37	1	1_3A	3A	99	6	649	681	Oh43	227	9	24-Jun	26-Jun	66	68	2	40	5	115	5	28	5	84	16	3.3673	3.33220451	-0.04942	-0.20139	0.1097	0.17103	-0.07006	-0.02957	0.09926	-0.06455
1	1	1	12	38	1	1_3A	3A	99	6	648	621	M14	159	7	20-Jun	21-Jun	62	63	1	48	5	110	5	62.5	4	84	21	4.15104	4.135166557	-0.04942	-0.20139	0.1097	0.17103	-0.06797	-0.03338	0.0998	-0.05838
1	1	1	12	41	1	1_3A	3A	99	6	645	722	W153R	273	5	19-Jun	19-Jun	61	61	0	22	5	60	5	45	3	84	23	3.82864	3.80666249	-0.04942	-0.20139	0.1097	0.17103	-0.06169	-0.04415	0.09953	-0.03884
1	1	1	12	53	2	2_3A	3A	99	9	1465	719	W117Ht	272	10	15-Jun	16-Jun	57	58	1	28	5	78	5	63.333	3	85	27	4.16408	4.14840652	-0.04942	-0.20139	0.1097	0.17103	-0.0366	-0.07678	0.07513	0.03998
1	1	1	12	54	2	2_3A	3C	99	9	1464	2570	SA24 (check)	242	9	26-Jun	26-Jun	68	68	0	52	5	109	5	1	5	85	17	0.69315	0	-0.04942	-0.20139	0.1097	0.17103	-0.03451	-0.07875	0.07176	0.04567
1	1	1	12	55	2	2_3A	3A	99	9	1463	716	VA102	262	6	21-Jun	24-Jun	63	66	3	38	5	127	5	33	5	85	19	3.52636	3.496507561	-0.04942	-0.20139	0.1097	0.17103	-0.03241	-0.0806	0.06822	0.05113
1	1	1	12	61	1	1_3C	3C	99	11	1457	1687	R4	241	8	26-Jun	30-Jun	68	72	4	50	5	134	5	55	4	85	13	4.02535	4.007333185	-0.04942	-0.20139	0.1097	0.17103	-0.01987	-0.08928	0.04413	0.07796
1	1	1	12	64	1	1_3C	3C	99	11	1454	1562	IDS91	139	5	22-Jun	24-Jun	64	66	2	60	5	100	5	77.5	4	85	19	4.3631	4.350277936	-0.04942	-0.20139	0.1097	0.17103	-0.01359	-0.09205	0.0307	0.08698
1	1	1	12	66	1	1_3C	3C	99	11	1452	1517	CI91B	62	9	1-Jul	2-Jul	73	74	1	52	5	105	5	20	5	85	11	3.04452	2.995732274	-0.04942	-0.20139	0.1097	0.17103	-0.00941	-0.09333	0.02142	0.09119
1	1	1	12	67	1	1_3C	3C	99	11	1451	1501	CI64	59	8	5-Jul	7-Jul	77	79	2	62	5	128	5	78	5	85	6	4.36945	4.356708827	-0.04942	-0.20139	0.1097	0.17103	-0.00732	-0.09379	0.0167	0.09273
1	1	1	12	68	1	1_3C	3C	99	11	1450	1560	IDS28	137	8	24-Jun	24-Jun	66	66	0	88	5	128	5	27.5	2	85	19	3.3499	3.314186005	-0.04942	-0.20139	0.1097	0.17103	-0.00523	-0.09414	0.01196	0.09389
1	1	1	12	73	1	1_3C	3B	99	11	1445	2569	B73 (Check)	40	9	26-Jun	28-Jun	68	70	2	83	5	179	5	13.75	4	85	15	2.69124	2.621038824	-0.04942	-0.20139	0.1097	0.17103	0.00523	-0.09414	-0.01196	0.09389
1	1	1	12	79	2	2_4A	3C	99	12	2270	2570	SA24 (check)	242	7	26-Jun	26-Jun	68	68	0	66	5	129	5	14	5	85	17	2.70805	2.63905733	-0.04942	-0.20139	0.1097	0.17103	0.01778	-0.09032	-0.03974	0.08132
1	1	1	12	81	2	2_4A	4A	99	11	2268	1778	F6	119	7	8-Jul	6-Jul	80	78	-2	99	5	173	5	25	5	85	7	3.2581	3.218875825	-0.04942	-0.20139	0.1097	0.17103	0.02196	-0.08812	-0.04844	0.07426
1	1	1	12	91	2	2_4A	4B	99	11	2258	2571	Tx303 (Check)	253	9	5-Jul	4-Jul	77	76	-1	103	5	184	5	24	5	85	9	3.21888	3.17805383	-0.04942	-0.20139	0.1097	0.17103	0.04287	-0.07018	-0.0842	0.02168
1	1	1	12	93	2	2_4A	4A	99	10	2256	1707	CI187-2	54	8	25-Jun	26-Jun	67	68	1	68	5	124	5	48	5	85	17	3.89182	3.871201011	-0.04942	-0.20139	0.1097	0.17103	0.04705	-0.06521	-0.08927	0.00867
1	1	1	12	95	2	2_4A	4A	99	10	2254	1851	NC258	187	7	1-Jul	1-Jul	73	73	0	57	5	144	5	24	5	85	12	3.21888	3.17805383	-0.04942	-0.20139	0.1097	0.17103	0.05124	-0.05977	-0.09345	-0.00477
1	1	1	12	96	2	2_4A	4A	99	10	2253	1859	NC298	195	2	30-Jun	30-Jun	72	72	0	47.5	2	125	2	75	1	85	13	4.33073	4.317488114	-0.04942	-0.20139	0.1097	0.17103	0.05333	-0.05688	-0.09518	-0.01159
1	1	1	12	98	2	2_4A	4A	99	10	2251	1908	T8	252	6	26-Jun	26-Jun	68	68	0	72	5	148	5	28.75	4	85	17	3.39283	3.358637767	-0.04942	-0.20139	0.1097	0.17103	0.05751	-0.05074	-0.09789	-0.02528
1	1	1	12	99	2	2_4A	3C	99	10	2250	2570	SA24 (check)	242	4	25-Jun	25-Jun	67	67	0	57.5	4	108.75	4	36.667	3	85	18	3.62878	3.601877168	-0.04942	-0.20139	0.1097	0.17103	0.0596	-0.0475	-0.09885	-0.03209
1	1	1	12	103	2	2_4A	4A	99	10	2246	1902	T234	251	10	29-Jun	2-Jul	71	74	3	63	5	145	5	10	3	85	11	2.3979	2.302585093	-0.04942	-0.20139	0.1097	0.17103	0.06797	-0.03338	-0.0998	-0.05838
1	1	1	12	104	2	2_4A	4A	99	10	2245	1846	NC236	184	11	7-Jul	7-Jul	79	79	0	52	5	103	5	90	5	85	6	4.51086	4.49980967	-0.04942	-0.20139	0.1097	0.17103	0.07006	-0.02957	-0.09926	-0.06455
1	1	1	12	107	2	2_4A	4A	99	9	2242	1783	Hi27	129	9	15-Jul	18-Jul	87	90	3	105	5	164	5	.	0	85	-5	.		-0.04942	-0.20139	0.1097	0.17103	0.07633	-0.01742	-0.09565	-0.08148
1	1	1	12	108	2	2_4A	4A	99	9	2241	1864	NC318	202	10	5-Jul	6-Jul	77	78	1	76	5	153	5	15	5	85	7	2.77259	2.708050201	-0.04942	-0.20139	0.1097	0.17103	0.07842	-0.01313	-0.09375	-0.08648
1	1	1	13	4	1	1_4C	4C	99	8	148	2403	CML52	100	7	14-Jul	17-Jul	86	89	3	110	5	174	5	31.667	3	93	4	3.48636	3.455275129	-0.02471	-0.21206	0.05642	0.20604	-0.13907	0.16137	-0.16074	0.14074
1	1	1	13	5	1	1_4C	4B	99	8	149	2572	Ki11 (check)	147	10	9-Jul	11-Jul	81	83	2	73	5	134	5	100	5	93	10	4.61512	4.605170186	-0.02471	-0.21206	0.05642	0.20604	-0.13698	0.15373	-0.14423	0.11319
1	1	1	13	7	1	1_4C	4C	99	8	151	2319	CML103	68	10	2-Jul	1-Jul	74	73	-1	84	5	142	5	65	5	93	20	4.18965	4.17438727	-0.02471	-0.21206	0.05642	0.20604	-0.1328	0.1388	-0.11312	0.064
1	1	1	13	9	1	1_4C	4B	99	9	153	2571	Tx303 (Check)	253	7	5-Jul	2-Jul	77	74	-3	95	5	185	5	22	5	93	19	3.13549	3.091042453	-0.02471	-0.21206	0.05642	0.20604	-0.12861	0.12434	-0.08449	0.02221
1	1	1	13	12	1	1_4C	4B	99	9	156	2572	Ki11 (check)	147	9	7-Jul	12-Jul	79	84	5	73	5	137	5	92.5	4	93	9	4.53796	4.527208645	-0.02471	-0.21206	0.05642	0.20604	-0.12234	0.10351	-0.04603	-0.02781
1	1	1	13	17	1	1_3A	4B	99	8	674	2571	Tx303 (Check)	253	8	3-Jul	2-Jul	75	74	-1	95	5	186	5	54	5	84	10	4.00733	3.988984047	-0.02471	-0.21206	0.05642	0.20604	-0.11188	0.07111	0.00675	-0.08181
1	1	1	13	33	1	1_4A	4A	99	1	690	1749	A6	12	6	6-Jul	11-Jul	78	83	5	86	5	159	5	.	0	84	1	.		-0.02471	-0.21206	0.05642	0.20604	-0.07842	-0.01313	0.09375	-0.08648
1	1	1	13	35	1	1_4A	3B	99	1	692	2569	B73 (Check)	40	10	26-Jun	28-Jun	68	70	2	72	5	160	5	30	4	84	14	3.43399	3.401197382	-0.02471	-0.21206	0.05642	0.20604	-0.07424	-0.02158	0.0972	-0.07614
1	1	1	13	36	1	1_4A	4A	99	1	693	1827	Mo18W	164	11	12-Jul	17-Jul	84	89	5	56	5	120	5	.	0	84	-5	.		-0.02471	-0.21206	0.05642	0.20604	-0.07215	-0.02563	0.0984	-0.07048
1	1	1	13	38	1	1_4A	4A	99	1	695	1888	OH7B	230	8	30-Jun	5-Jul	72	77	5	85	5	166	5	15	1	84	7	2.77259	2.708050201	-0.02471	-0.21206	0.05642	0.20604	-0.06797	-0.03338	0.0998	-0.05838
1	1	1	13	39	1	1_4A	4A	99	1	696	1820	MoG	171	10	27-Jun	1-Jul	69	73	4	78	5	156	5	45	5	84	11	3.82864	3.80666249	-0.02471	-0.21206	0.05642	0.20604	-0.06587	-0.03709	0.10001	-0.05202
1	1	1	13	43	1	1_4A	4A	99	2	700	1917	Va14	263	7	30-Jun	30-Jun	72	72	0	43	5	116	5	100	4	84	12	4.61512	4.605170186	-0.02471	-0.21206	0.05642	0.20604	-0.05751	-0.05074	0.09789	-0.02528
1	1	1	13	44	1	1_4A	4A	99	2	701	1773	E2558W	115	11	30-Jun	4-Jul	72	76	4	62	5	150	5	37	5	84	8	3.63759	3.610917913	-0.02471	-0.21206	0.05642	0.20604	-0.05542	-0.05387	0.09667	-0.01843
1	1	1	13	56	2	2_3A	2	99	10	1481	2568	IL14H (check)	141	7	22-Jun	23-Jun	64	65	1	28	5	125	5	22.5	2	85	20	3.157	3.113515309	-0.02471	-0.21206	0.05642	0.20604	-0.03032	-0.08233	0.06452	0.05633
1	1	1	13	60	2	2_3A	3A	99	10	1485	721	W153R	273	4	17-Jun	18-Jun	59	60	1	28.75	4	76.25	4	16.25	4	85	25	2.84781	2.788092909	-0.02471	-0.21206	0.05642	0.20604	-0.02196	-0.08812	0.04844	0.07426
1	1	1	13	62	2	2_3A	3A	99	11	1487	572	A619	13	10	21-Jun	23-Jun	63	65	2	27	5	115	5	31.25	4	85	20	3.47352	3.442019376	-0.02471	-0.21206	0.05642	0.20604	-0.01778	-0.09032	0.03974	0.08132
1	1	1	13	65	2	2_3A	3B	99	11	1490	2569	B73 (Check)	40	8	26-Jun	27-Jun	68	69	1	72	5	163	5	17	5	85	16	2.89037	2.833213344	-0.02471	-0.21206	0.05642	0.20604	-0.0115	-0.09275	0.02609	0.08927
1	1	1	13	66	2	2_3A	3A	99	11	1491	717	Va26	266	10	25-Jun	25-Jun	67	67	0	57	5	168	5	18	5	85	18	2.94444	2.890371758	-0.02471	-0.21206	0.05642	0.20604	-0.00941	-0.09333	0.02142	0.09119
1	1	1	13	76	2	2_3A	3C	99	12	1501	2570	SA24 (check)	242	5	27-Jun	26-Jun	69	68	-1	61.25	4	128.75	4	6.667	3	85	17	2.03688	1.897169984	-0.02471	-0.21206	0.05642	0.20604	0.0115	-0.09275	-0.02609	0.08927
1	1	1	13	82	2	2_4A	4A	99	12	2274	1874	NC340	210	9	28-Jun	29-Jun	70	71	1	61	5	129	5	55	5	85	14	4.02535	4.007333185	-0.02471	-0.21206	0.05642	0.20604	0.02405	-0.08685	-0.05264	0.07024
1	1	1	13	84	2	2_4A	4A	99	12	2276	1828	Mo18W	164	9	7-Jul	10-Jul	79	82	3	63	5	139	5	.	0	85	3	.		-0.02471	-0.21206	0.05642	0.20604	0.02823	-0.08395	-0.06069	0.06126
1	1	1	13	86	2	2_4A	4A	99	12	2278	1841	NC230	182	9	29-Jun	28-Jun	71	70	-1	50	5	103	5	26.25	4	85	15	3.30505	3.267665989	-0.02471	-0.21206	0.05642	0.20604	0.03241	-0.0806	-0.06822	0.05113
1	1	1	13	87	2	2_4A	4A	99	12	2279	1751	Ab28A	24	9	1-Jul	4-Jul	73	76	3	71	5	142	5	51.667	3	85	9	3.96398	3.94481928	-0.02471	-0.21206	0.05642	0.20604	0.03451	-0.07875	-0.07176	0.04567
1	1	1	13	88	2	2_4A	4A	99	12	2280	1879	NC350	215	7	1-Jul	4-Jul	73	76	3	40	5	112	5	41	5	85	9	3.73767	3.713572067	-0.02471	-0.21206	0.05642	0.20604	0.0366	-0.07678	-0.07513	0.03998
1	1	1	13	89	2	2_4A	4A	99	12	2281	1869	NC33	207	6	10-Jul	13-Jul	82	85	3	104	5	213	5	.	0	85	0	.		-0.02471	-0.21206	0.05642	0.20604	0.03869	-0.0747	-0.07834	0.03407
1	1	1	13	92	2	2_4A	4A	99	13	2284	1774	F44	118	10	5-Jul	7-Jul	77	79	2	85	5	176	5	13	5	85	6	2.63906	2.564949357	-0.02471	-0.21206	0.05642	0.20604	0.04496	-0.06775	-0.08684	0.01524
1	1	1	13	93	2	2_4A	4A	99	13	2285	1761	B10	25	8	27-Jun	3-Jul	69	75	6	64	5	144	5	32	5	85	10	3.49651	3.465735903	-0.02471	-0.21206	0.05642	0.20604	0.04705	-0.06521	-0.08927	0.00867
1	1	1	13	96	2	2_4A	4A	99	13	2288	1887	OH7B	230	10	28-Jun	5-Jul	70	77	7	84	5	174	5	66	5	85	8	4.20469	4.189654742	-0.02471	-0.21206	0.05642	0.20604	0.05333	-0.05688	-0.09518	-0.01159
1	1	1	13	98	2	2_4A	4A	99	13	2290	1876	NC348	214	11	3-Jul	4-Jul	75	76	1	67	5	152	5	100	5	85	9	4.61512	4.605170186	-0.02471	-0.21206	0.05642	0.20604	0.05751	-0.05074	-0.09789	-0.02528
1	1	1	13	99	2	2_4A	4B	99	13	2291	2572	Ki11 (check)	147	9	9-Jul	12-Jul	81	84	3	79	5	138	5	85	4	85	1	4.45435	4.442651256	-0.02471	-0.21206	0.05642	0.20604	0.0596	-0.0475	-0.09885	-0.03209
1	1	1	13	100	2	2_4A	4A	99	13	2292	1810	K4	144	10	29-Jun	30-Jun	71	72	1	63	5	135	5	32	5	85	13	3.49651	3.465735903	-0.02471	-0.21206	0.05642	0.20604	0.06169	-0.04415	-0.09953	-0.03884
1	1	1	13	102	2	2_4A	4A	99	13	2294	1865	NC320	203	9	4-Jul	4-Jul	76	76	0	69	5	141	5	17	5	85	9	2.89037	2.833213344	-0.02471	-0.21206	0.05642	0.20604	0.06587	-0.03709	-0.10001	-0.05202
1	1	1	13	103	2	2_4A	4A	99	13	2295	1860	NC298	195	2	8-Jul	8-Jul	80	80	0	42.5	2	127.5	2	.	0	85	5	.		-0.02471	-0.21206	0.05642	0.20604	0.06797	-0.03338	-0.0998	-0.05838
1	1	1	13	106	2	2_4A	4A	99	14	2298	1877	NC348	214	6	5-Jul	6-Jul	77	78	1	61	5	141	5	92.5	4	85	7	4.53796	4.527208645	-0.02471	-0.21206	0.05642	0.20604	0.07424	-0.02158	-0.0972	-0.07614
1	1	1	13	107	2	2_4A	4A	99	14	2299	1819	M37W	161	10	3-Jul	4-Jul	75	76	1	59	5	135	5	45	4	85	9	3.82864	3.80666249	-0.02471	-0.21206	0.05642	0.20604	0.07633	-0.01742	-0.09565	-0.08148
1	1	1	13	108	2	2_4A	4A	99	14	2300	1762	B10	25	7	27-Jun	3-Jul	69	75	6	63.75	4	140	4	45	4	85	10	3.82864	3.80666249	-0.02471	-0.21206	0.05642	0.20604	0.07842	-0.01313	-0.09375	-0.08648
1	1	1	14	3	1	1_4C	4C	99	9	166	2381	CML322	90	8	29-Jun	29-Jun	71	71	0	68	5	123	5	31	5	93	22	3.46574	3.433987204	0	-0.21561	0	0.21802	-0.14116	0.16912	-0.17791	0.17035
1	1	1	14	6	1	1_4C	4C	99	9	163	2325	CML154Q	72	7	3-Jul	4-Jul	75	76	1	56	5	111	5	57.5	2	93	17	4.06903	4.051784948	0	-0.21561	0	0.21802	-0.13489	0.14621	-0.12836	0.08764
1	1	1	14	11	1	1_4C	4C	99	9	158	2337	CML228	77	8	.	13-Jul	.	85	.	69	5	143	5	35	2	93	8	3.58352	3.555348061	0	-0.21561	0	0.21802	-0.12443	0.11034	-0.05826	-0.01274
1	1	1	14	12	1	1_4C	4C	99	9	157	2393	CML38	97	2	16-Jul	24-Jul	88	96	8	75	2	135	2	.	0	93	-3	.		0	-0.21561	0	0.21802	-0.12234	0.10351	-0.04603	-0.02781
1	1	1	14	17	1	1_4A	4A	99	4	729	1854	NC296	193	3	2-Jul	5-Jul	74	77	3	65	3	140	3	40	1	84	7	3.71357	3.688879454	0	-0.21561	0	0.21802	-0.11188	0.07111	0.00675	-0.08181
1	1	1	14	19	1	1_4A	4A	99	4	727	1875	NC346	213	7	29-Jun	28-Jun	71	70	-1	66	5	143	5	26.667	3	84	14	3.32023	3.283426846	0	-0.21561	0	0.21802	-0.1077	0.05896	0.02413	-0.09458
1	1	1	14	20	1	1_4A	4A	99	4	726	1907	T8	252	10	28-Jun	28-Jun	70	70	0	82	5	152	5	50	5	84	14	3.93183	3.912023005	0	-0.21561	0	0.21802	-0.10561	0.05306	0.03206	-0.09931
1	1	1	14	21	1	1_4A	4A	99	4	725	1813	Ky226	155	7	29-Jun	2-Jul	71	74	3	81	5	144	5	58.75	4	84	10	4.09017	4.073291153	0	-0.21561	0	0.21802	-0.10352	0.04727	0.0395	-0.10302
1	1	1	14	24	1	1_4A	4A	99	3	722	1863	NC318	202	8	3-Jul	4-Jul	75	76	1	71	5	145	5	25	2	84	8	3.2581	3.218875825	0	-0.21561	0	0.21802	-0.09724	0.03061	0.05894	-0.10852
1	1	1	14	28	1	1_4A	3C	99	3	718	2570	SA24 (check)	242	7	25-Jun	24-Jun	67	66	-1	61	5	135	5	20	4	84	18	3.04452	2.995732274	0	-0.21561	0	0.21802	-0.08888	0.01001	0.07853	-0.10473
1	1	1	14	29	1	1_4A	4A	99	3	717	1855	NC296	193	9	30-Jun	4-Jul	72	76	4	48	5	125	5	40	2	84	8	3.71357	3.688879454	0	-0.21561	0	0.21802	-0.08679	0.00515	0.08237	-0.10212
1	1	1	14	32	1	1_4A	4A	99	3	714	1878	NC350	215	9	3-Jul	3-Jul	75	75	0	43	5	111	5	36	5	84	9	3.61092	3.583518938	0	-0.21561	0	0.21802	-0.08051	-0.00874	0.09148	-0.09109
1	1	1	14	39	1	1_4A	4A	99	2	707	1858	NC296A	194	10	3-Jul	5-Jul	75	77	2	28	5	87	5	55	1	84	7	4.02535	4.007333185	0	-0.21561	0	0.21802	-0.06587	-0.03709	0.10001	-0.05202
1	1	1	14	41	1	1_4A	4A	99	2	705	1764	C103	48	9	24-Jun	28-Jun	66	70	4	36	5	129	5	71.25	4	84	14	4.28013	4.266194819	0	-0.21561	0	0.21802	-0.06169	-0.04415	0.09953	-0.03884
1	1	1	14	43	1	1_4A	4B	99	2	703	2571	Tx303 (Check)	253	9	5-Jul	3-Jul	77	75	-2	88	5	161	5	20	5	84	9	3.04452	2.995732274	0	-0.21561	0	0.21802	-0.05751	-0.05074	0.09789	-0.02528
1	1	1	14	47	2	2_3A	3A	99	14	1531	690	Os420	231	9	21-Jun	27-Jun	63	69	6	21	5	91	5	10	2	85	16	2.3979	2.302585093	0	-0.21561	0	0.21802	-0.04914	-0.06255	0.09147	0.00199
1	1	1	14	62	2	2_3A	3B	99	13	1516	2569	B73 (Check)	40	8	26-Jun	26-Jun	68	68	0	85	5	170	5	27	5	85	17	3.3322	3.295836866	0	-0.21561	0	0.21802	-0.01778	-0.09032	0.03974	0.08132
1	1	1	14	67	2	2_3A	3A	99	12	1511	624	MS71	175	4	20-Jun	21-Jun	62	63	1	32.5	4	101.25	4	47.5	4	85	22	3.88156	3.860729711	0	-0.21561	0	0.21802	-0.00732	-0.09379	0.0167	0.09273
1	1	1	14	79	2	2_4C	4C	99	10	2330	2348	CML261	82	10	19-Jul	30-Jul	91	102	11	105	5	182	5	.	0	.	.	.		0	-0.21561	0	0.21802	0.01778	-0.09032	-0.03974	0.08132
1	1	1	14	86	2	2_4C	3C	99	10	2323	2570	SA24 (check)	242	6	25-Jun	24-Jun	67	66	-1	55	5	116	5	15	5	85	19	2.77259	2.708050201	0	-0.21561	0	0.21802	0.03241	-0.0806	-0.06822	0.05113
1	1	1	14	87	2	2_4C	4B	99	10	2322	2571	Tx303 (Check)	253	10	5-Jul	2-Jul	77	74	-3	89	5	171	5	16	5	85	11	2.83321	2.772588722	0	-0.21561	0	0.21802	0.03451	-0.07875	-0.07176	0.04567
1	1	1	14	90	2	2_4A	4A	99	15	2319	1906	T8	252	7	27-Jun	26-Jun	69	68	-1	96	5	162	5	23	5	85	17	3.17805	3.135494216	0	-0.21561	0	0.21802	0.04078	-0.0725	-0.08137	0.02797
1	1	1	14	94	2	2_4A	4A	99	15	2315	1801	Ia5125	136	8	19-Jun	20-Jun	61	62	1	26	5	84	5	100	1	85	23	4.61512	4.605170186	0	-0.21561	0	0.21802	0.04914	-0.06255	-0.09147	0.00199
1	1	1	14	95	2	2_4A	4B	99	15	2314	2572	Ki11 (check)	147	8	10-Jul	15-Jul	82	87	5	78	5	139	5	80	4	85	-2	4.39445	4.382026635	0	-0.21561	0	0.21802	0.05124	-0.05977	-0.09345	-0.00477
1	1	1	14	99	2	2_4A	4A	99	15	2310	1775	F44	118	9	3-Jul	5-Jul	75	77	2	97	5	180	5	18.75	4	85	8	2.98315	2.931193752	0	-0.21561	0	0.21802	0.0596	-0.0475	-0.09885	-0.03209
1	1	1	14	102	2	2_4A	3C	99	14	2307	2570	SA24 (check)	242	9	27-Jun	26-Jun	69	68	-1	63	5	130	5	18	5	85	17	2.94444	2.890371758	0	-0.21561	0	0.21802	0.06587	-0.03709	-0.10001	-0.05202
1	1	1	14	107	2	2_4A	4A	99	14	2302	1857	NC296	193	9	1-Jul	3-Jul	73	75	2	58	5	140	5	17.5	4	85	10	2.91777	2.862200881	0	-0.21561	0	0.21802	0.07633	-0.01742	-0.09565	-0.08148
1	1	1	15	3	1	1_4C	3B	99	9	171	2569	B73 (Check)	40	8	26-Jun	26-Jun	68	68	0	85	5	176	5	25	5	93	25	3.2581	3.218875825	0.02471	-0.21206	-0.05642	0.20604	-0.14116	0.16912	-0.17791	0.17035
1	1	1	15	7	1	1_4B	4B	99	1	175	2572	Ki11 (check)	147	8	8-Jul	12-Jul	80	84	4	80	5	144	5	86	5	84	0	4.46591	4.454347296	0.02471	-0.21206	-0.05642	0.20604	-0.1328	0.1388	-0.11312	0.064
1	1	1	15	8	1	1_4B	4B	99	1	176	2218	NC366	223	10	2-Jul	3-Jul	74	75	1	72	5	161	5	36	5	84	9	3.61092	3.583518938	0.02471	-0.21206	-0.05642	0.20604	-0.1307	0.13151	-0.09849	0.04222
1	1	1	15	15	1	1_4A	3B	99	4	732	2569	B73 (Check)	40	11	25-Jun	26-Jun	67	68	1	81	5	169	5	21	5	84	16	3.09104	3.044522438	0.02471	-0.21206	-0.05642	0.20604	-0.11607	0.08372	-0.01272	-0.06423
1	1	1	15	18	1	1_4A	4A	99	4	735	1763	B164	32	5	19-Jun	20-Jun	61	62	1	56	5	130	5	42	5	84	22	3.7612	3.737669618	0.02471	-0.21206	-0.05642	0.20604	-0.10979	0.06498	0.0157	-0.08876
1	1	1	15	21	1	1_4A	4A	99	5	738	1752	Ab28A	24	9	3-Jul	5-Jul	75	77	2	66	5	141	5	20	3	84	7	3.04452	2.995732274	0.02471	-0.21206	-0.05642	0.20604	-0.10352	0.04727	0.0395	-0.10302
1	1	1	15	23	1	1_4A	4B	99	5	740	2571	Tx303 (Check)	253	9	5-Jul	3-Jul	77	75	-2	92	5	171	5	15	5	84	9	2.77259	2.708050201	0.02471	-0.21206	-0.05642	0.20604	-0.09934	0.03605	0.05292	-0.10757
1	1	1	15	25	1	1_4A	4A	99	5	742	1798	I137TN	132	6	30-Jun	30-Jun	72	72	0	55	5	125	5	42	5	84	12	3.7612	3.737669618	0.02471	-0.21206	-0.05642	0.20604	-0.09515	0.02528	0.06449	-0.10866
1	1	1	15	27	1	1_4A	4A	99	5	744	1856	NC296	193	9	30-Jun	3-Jul	72	75	3	53	5	140	5	0	2	84	9	0	0	0.02471	-0.21206	-0.05642	0.20604	-0.09097	0.01499	0.07428	-0.10672
1	1	1	15	28	1	1_4A	4A	99	5	745	1814	Ky228	156	10	1-Jul	5-Jul	73	77	4	60	5	151	5	85	5	84	7	4.45435	4.442651256	0.02471	-0.21206	-0.05642	0.20604	-0.08888	0.01001	0.07853	-0.10473
1	1	1	15	31	1	1_4A	4A	99	5	748	1768	CI187-2	54	8	25-Jun	26-Jun	67	68	1	58	5	124	5	31	5	84	16	3.46574	3.433987204	0.02471	-0.21206	-0.05642	0.20604	-0.08261	-0.00422	0.08883	-0.09526
1	1	1	15	35	1	1_4A	4A	99	6	752	1818	M162W	160	11	9-Jul	10-Jul	81	82	1	60	5	129	5	92.5	4	84	2	4.53796	4.527208645	0.02471	-0.21206	-0.05642	0.20604	-0.07424	-0.02158	0.0972	-0.07614
1	1	1	15	37	1	1_4A	4A	99	6	754	1767	CI187-2	54	8	25-Jun	27-Jun	67	69	2	57	5	118	5	33	5	84	15	3.52636	3.496507561	0.02471	-0.21206	-0.05642	0.20604	-0.07006	-0.02957	0.09926	-0.06455
1	1	1	15	40	1	1_4A	4A	99	6	757	1777	F6	119	8	10-Jul	12-Jul	82	84	2	67	5	122	5	.	0	84	0	.		0.02471	-0.21206	-0.05642	0.20604	-0.06378	-0.04067	0.09992	-0.04549
1	1	1	15	43	1	1_4A	4B	99	6	760	2571	Tx303 (Check)	253	7	4-Jul	3-Jul	76	75	-1	87	5	168	5	18.333	3	84	9	2.96183	2.908702715	0.02471	-0.21206	-0.05642	0.20604	-0.05751	-0.05074	0.09789	-0.02528
1	1	1	15	52	2	2_3A	3C	99	14	1537	2570	SA24 (check)	242	7	25-Jun	24-Jun	67	66	-1	64	5	118	5	18.75	4	85	19	2.98315	2.931193752	0.02471	-0.21206	-0.05642	0.20604	-0.03869	-0.0747	0.07834	0.03407
1	1	1	15	58	2	2_3A	3A	99	15	1543	605	I29	134	8	18-Jun	17-Jun	60	59	-1	46	5	114	5	16	5	85	26	2.83321	2.772588722	0.02471	-0.21206	-0.05642	0.20604	-0.02614	-0.08546	0.05672	0.0659
1	1	1	15	68	2	2_3A	4B	99	15	1553	2571	Tx303 (Check)	253	8	3-Jul	2-Jul	75	74	-1	93	5	176	5	18.75	4	85	11	2.98315	2.931193752	0.02471	-0.21206	-0.05642	0.20604	-0.00523	-0.09414	0.01196	0.09389
1	1	1	15	71	2	2_3B	3B	99	13	1556	2569	B73 (Check)	40	9	28-Jun	29-Jun	70	71	1	69	5	146	5	40	5	85	14	3.71357	3.688879454	0.02471	-0.21206	-0.05642	0.20604	0.00105	-0.09448	-0.0024	0.09506
1	1	1	15	73	2	2_3B	3B	99	13	1558	1005	Mo17	163	10	22-Jun	25-Jun	64	67	3	59	5	129	5	25	5	85	18	3.2581	3.218875825	0.02471	-0.21206	-0.05642	0.20604	0.00523	-0.09414	-0.01196	0.09389
1	1	1	15	74	2	2_3B	3B	99	13	1559	870	DE811	114	10	26-Jun	27-Jun	68	69	1	75	5	167	5	15	5	85	16	2.77259	2.708050201	0.02471	-0.21206	-0.05642	0.20604	0.00732	-0.09379	-0.0167	0.09273
1	1	1	15	75	2	2_3B	3B	99	13	1560	771	A635	16	6	23-Jun	24-Jun	65	66	1	44	5	116	5	20	5	85	19	3.04452	2.995732274	0.02471	-0.21206	-0.05642	0.20604	0.00941	-0.09333	-0.02142	0.09119
1	1	1	15	80	2	2_4C	4C	99	10	2332	2341	CML247	79	8	15-Jul	18-Jul	87	90	3	53	5	110	5	.	0	.	.	.		0.02471	-0.21206	-0.05642	0.20604	0.01987	-0.08928	-0.04413	0.07796
1	1	1	15	81	2	2_4C	4C	99	10	2333	2338	CML228	77	6	16-Jul	15-Jul	88	87	-1	70	5	152	5	.	0	.	.	.		0.02471	-0.21206	-0.05642	0.20604	0.02196	-0.08812	-0.04844	0.07426
1	1	1	15	82	2	2_4C	4C	99	10	2334	2417	CML92	105	10	9-Jul	8-Jul	81	80	-1	75	5	168	5	88	5	91	11	4.48864	4.477336814	0.02471	-0.21206	-0.05642	0.20604	0.02405	-0.08685	-0.05264	0.07024
1	1	1	15	85	2	2_4C	4C	99	10	2337	2496	Tzi 16	257	6	1-Jul	3-Jul	73	75	2	83	5	170	5	58.333	3	91	16	4.08317	4.066167971	0.02471	-0.21206	-0.05642	0.20604	0.03032	-0.08233	-0.06452	0.05633
1	1	1	15	86	2	2_4C	4C	99	10	2338	2374	CML311	87	3	7-Jul	10-Jul	79	82	3	66.25	4	165	4	17.5	2	91	9	2.91777	2.862200881	0.02471	-0.21206	-0.05642	0.20604	0.03241	-0.0806	-0.06822	0.05113
1	1	1	15	90	2	2_4C	4C	99	11	2342	2401	CML5	99	7	18-Jul	25-Jul	90	97	7	98	5	190	5	.	0	91	-6	.		0.02471	-0.21206	-0.05642	0.20604	0.04078	-0.0725	-0.08137	0.02797
1	1	1	15	91	2	2_4C	4C	99	11	2343	2409	CML69	102	8	8-Jul	10-Jul	80	82	2	75	5	159	5	22	5	91	9	3.13549	3.091042453	0.02471	-0.21206	-0.05642	0.20604	0.04287	-0.07018	-0.0842	0.02168
1	1	1	15	92	2	2_4C	4C	99	11	2344	2410	CML77	103	9	1-Jul	30-Jun	73	72	-1	76	5	148	5	97	5	91	19	4.58497	4.574710979	0.02471	-0.21206	-0.05642	0.20604	0.04496	-0.06775	-0.08684	0.01524
1	1	1	15	96	2	2_4C	4C	99	11	2348	2423	Ki43	152	8	3-Jul	4-Jul	75	76	1	58	5	131	5	48.333	3	91	15	3.8986	3.878114557	0.02471	-0.21206	-0.05642	0.20604	0.05333	-0.05688	-0.09518	-0.01159
1	1	1	15	99	2	2_4C	3C	99	11	2351	2570	SA24 (check)	242	7	25-Jun	24-Jun	67	66	-1	75	5	143	5	17.5	4	91	25	2.91777	2.862200881	0.02471	-0.21206	-0.05642	0.20604	0.0596	-0.0475	-0.09885	-0.03209
1	1	1	15	100	2	2_4C	4C	99	11	2352	2312	38-11	4	7	27-Jun	1-Jul	69	73	4	84	5	168	5	92	5	91	18	4.5326	4.521788577	0.02471	-0.21206	-0.05642	0.20604	0.06169	-0.04415	-0.09953	-0.03884
1	1	1	15	102	2	2_4C	4C	99	11	2354	2388	CML332	94	9	4-Jul	13-Jul	76	85	9	63	5	118	5	25	1	91	6	3.2581	3.218875825	0.02471	-0.21206	-0.05642	0.20604	0.06587	-0.03709	-0.10001	-0.05202
1	1	1	15	105	2	2_4C	4C	99	11	2357	2384	CML323	91	9	4-Jul	7-Jul	76	79	3	53	5	110	5	7.5	4	91	12	2.14007	2.014903021	0.02471	-0.21206	-0.05642	0.20604	0.07215	-0.02563	-0.0984	-0.07048
1	1	1	15	106	2	2_4C	3B	99	11	2358	2569	B73 (Check)	40	9	27-Jun	28-Jun	69	70	1	65	5	147	5	30	5	91	21	3.43399	3.401197382	0.02471	-0.21206	-0.05642	0.20604	0.07424	-0.02158	-0.0972	-0.07614
1	1	1	16	4	1	1_4B	4B	99	1	189	2180	Mp339	172	8	11-Jul	10-Jul	83	82	-1	81	5	141	5	92	5	84	2	4.5326	4.521788577	0.04942	-0.20139	-0.1097	0.17103	-0.13907	0.16137	-0.16074	0.14074
1	1	1	16	11	1	1_4B	3C	99	1	182	2570	SA24 (check)	242	7	25-Jun	25-Jun	67	67	0	60	5	124	5	13.75	4	84	17	2.69124	2.621038824	0.04942	-0.20139	-0.1097	0.17103	-0.12443	0.11034	-0.05826	-0.01274
1	1	1	16	15	1	1_3B	3B	99	1	791	1262	B103	26	10	20-Jun	20-Jun	62	62	0	38	5	98	5	72.5	4	84	22	4.29729	4.283586562	0.04942	-0.20139	-0.1097	0.17103	-0.11607	0.08372	-0.01272	-0.06423
1	1	1	16	23	1	1_4A	4A	99	8	783	1779	F6	119	9	3-Jul	4-Jul	75	76	1	90	5	159	5	40	5	84	8	3.71357	3.688879454	0.04942	-0.20139	-0.1097	0.17103	-0.09934	0.03605	0.05292	-0.10757
1	1	1	16	25	1	1_4A	4A	99	8	781	1740	4722	2	13	27-Jun	28-Jun	69	70	1	62	5	125	5	44	5	84	14	3.80666	3.784189634	0.04942	-0.20139	-0.1097	0.17103	-0.09515	0.02528	0.06449	-0.10866
1	1	1	16	26	1	1_4A	4A	99	8	780	1843	NC232	183	10	27-Jun	28-Jun	69	70	1	60	5	124	5	24	5	84	14	3.21888	3.17805383	0.04942	-0.20139	-0.1097	0.17103	-0.09306	0.02008	0.06961	-0.10805
1	1	1	16	28	1	1_4A	4A	99	8	778	1808	K148	143	8	23-Jun	25-Jun	65	67	2	51	5	153	5	80	3	84	17	4.39445	4.382026635	0.04942	-0.20139	-0.1097	0.17103	-0.08888	0.01001	0.07853	-0.10473
1	1	1	16	29	1	1_4A	3B	99	8	777	2569	B73 (Check)	40	8	25-Jun	26-Jun	67	68	1	87	5	174	5	17	5	84	16	2.89037	2.833213344	0.04942	-0.20139	-0.1097	0.17103	-0.08679	0.00515	0.08237	-0.10212
1	1	1	16	31	1	1_4A	4A	99	8	775	1815	L317	157	7	24-Jun	29-Jun	66	71	5	84	5	159	5	22.5	4	84	13	3.157	3.113515309	0.04942	-0.20139	-0.1097	0.17103	-0.08261	-0.00422	0.08883	-0.09526
1	1	1	16	32	1	1_4A	4A	99	7	774	1829	MO1W	165	9	23-Jun	24-Jun	65	66	1	41	5	137	5	26.25	4	84	18	3.30505	3.267665989	0.04942	-0.20139	-0.1097	0.17103	-0.08051	-0.00874	0.09148	-0.09109
1	1	1	16	35	1	1_4A	4A	99	7	771	1901	T232	250	8	23-Jun	25-Jun	65	67	2	67	5	165	5	13	5	84	17	2.63906	2.564949357	0.04942	-0.20139	-0.1097	0.17103	-0.07424	-0.02158	0.0972	-0.07614
1	1	1	16	36	1	1_4A	4A	99	7	770	1899	T232	250	9	25-Jun	27-Jun	67	69	2	72	5	160	5	13.333	3	84	15	2.66259	2.590242165	0.04942	-0.20139	-0.1097	0.17103	-0.07215	-0.02563	0.0984	-0.07048
1	1	1	16	37	1	1_4A	4A	99	7	769	1845	NC236	184	11	5-Jul	6-Jul	77	78	1	73	5	122	5	57	5	84	6	4.06044	4.043051268	0.04942	-0.20139	-0.1097	0.17103	-0.07006	-0.02957	0.09926	-0.06455
1	1	1	16	38	1	1_4A	4A	99	7	768	1765	C103	48	8	24-Jun	25-Jun	66	67	1	44	5	122	5	56.25	4	84	17	4.04743	4.029806041	0.04942	-0.20139	-0.1097	0.17103	-0.06797	-0.03338	0.0998	-0.05838
1	1	1	16	39	1	1_4A	3B	99	7	767	2569	B73 (Check)	40	9	25-Jun	26-Jun	67	68	1	71	5	153	5	30	4	84	16	3.43399	3.401197382	0.04942	-0.20139	-0.1097	0.17103	-0.06587	-0.03709	0.10001	-0.05202
1	1	1	16	42	1	1_4A	4A	99	7	764	1746	A441-5	9	8	27-Jun	27-Jun	69	69	0	49	5	112	5	79	5	84	15	4.38203	4.369447852	0.04942	-0.20139	-0.1097	0.17103	-0.0596	-0.0475	0.09885	-0.03209
1	1	1	16	43	1	1_4A	4A	99	7	763	1900	T232	250	9	27-Jun	27-Jun	69	69	0	72	5	156	5	21	5	84	15	3.09104	3.044522438	0.04942	-0.20139	-0.1097	0.17103	-0.05751	-0.05074	0.09789	-0.02528
1	1	1	16	44	1	1_4A	4A	99	7	762	1809	K4	144	8	30-Jun	4-Jul	72	76	4	63	5	132	5	27.5	4	84	8	3.3499	3.314186005	0.04942	-0.20139	-0.1097	0.17103	-0.05542	-0.05387	0.09667	-0.01843
1	1	1	16	47	2	2_3B	3B	99	14	1591	832	B14A	31	8	26-Jun	29-Jun	68	71	3	49	5	131	5	41.25	4	85	14	3.7436	3.719651113	0.04942	-0.20139	-0.1097	0.17103	-0.04914	-0.06255	0.09147	0.00199
1	1	1	16	58	2	2_3B	3B	99	13	1580	929	H95	127	9	26-Jun	29-Jun	68	71	3	51	5	128	5	20	5	85	14	3.04452	2.995732274	0.04942	-0.20139	-0.1097	0.17103	-0.02614	-0.08546	0.05672	0.0659
1	1	1	16	66	2	2_3B	3B	99	13	1572	848	B75	42	10	23-Jun	25-Jun	65	67	2	48	5	134	5	42	5	85	18	3.7612	3.737669618	0.04942	-0.20139	-0.1097	0.17103	-0.00941	-0.09333	0.02142	0.09119
1	1	1	16	68	2	2_3B	3B	99	13	1570	1199	Va35	267	8	22-Jun	22-Jun	64	64	0	57	5	117	5	16	5	85	21	2.83321	2.772588722	0.04942	-0.20139	-0.1097	0.17103	-0.00523	-0.09414	0.01196	0.09389
1	1	1	16	71	2	2_3B	2	99	13	1567	2568	IL14H (check)	141	5	20-Jun	21-Jun	62	63	1	38	5	138	5	.	0	85	22	.		0.04942	-0.20139	-0.1097	0.17103	0.00105	-0.09448	-0.0024	0.09506
1	1	1	16	83	2	2_4C	4C	99	13	2386	2518	Tzi 9	260	6	2-Jul	2-Jul	74	74	0	66	5	162	5	47	5	91	17	3.8712	3.850147602	0.04942	-0.20139	-0.1097	0.17103	0.02614	-0.08546	-0.05672	0.0659
1	1	1	16	85	2	2_4C	4C	99	13	2384	2488	Tzi 10	255	6	16-Jul	23-Jul	88	95	7	78	5	151	5	.	0	91	-4	.		0.04942	-0.20139	-0.1097	0.17103	0.03032	-0.08233	-0.06452	0.05633
1	1	1	16	86	2	2_4C	3C	99	13	2383	2570	SA24 (check)	242	6	25-Jun	24-Jun	67	66	-1	68	5	125	5	10	4	91	25	2.3979	2.302585093	0.04942	-0.20139	-0.1097	0.17103	0.03241	-0.0806	-0.06822	0.05113
1	1	1	16	87	2	2_4C	4C	99	13	2382	2495	Tzi 16	257	9	3-Jul	2-Jul	75	74	-1	96	5	178	5	77	5	91	17	4.35671	4.343805422	0.04942	-0.20139	-0.1097	0.17103	0.03451	-0.07875	-0.07176	0.04567
1	1	1	16	88	2	2_4C	4C	99	13	2381	2402	CML52	100	8	14-Jul	19-Jul	86	91	5	106	5	194	5	15	4	91	0	2.77259	2.708050201	0.04942	-0.20139	-0.1097	0.17103	0.0366	-0.07678	-0.07513	0.03998
1	1	1	16	90	2	2_4C	4B	99	13	2379	2572	Ki11 (check)	147	8	9-Jul	13-Jul	81	85	4	67	5	136	5	100	3	91	6	4.61512	4.605170186	0.04942	-0.20139	-0.1097	0.17103	0.04078	-0.0725	-0.08137	0.02797
1	1	1	16	93	2	2_4C	4C	99	12	2376	2345	CML254	80	7	1-Aug	11-Aug	104	114	10	140	1	204	5	.	0	91	-23	.		0.04942	-0.20139	-0.1097	0.17103	0.04705	-0.06521	-0.08927	0.00867
1	1	1	16	97	2	2_4C	3C	99	12	2372	2570	SA24 (check)	242	7	25-Jun	24-Jun	67	66	-1	72	5	144	5	11.25	4	91	25	2.50553	2.420368129	0.04942	-0.20139	-0.1097	0.17103	0.05542	-0.05387	-0.09667	-0.01843
1	1	1	16	98	2	2_4C	4C	99	12	2371	2326	CML157Q	73	6	7-Jul	8-Jul	79	80	1	113	5	182	5	25	5	91	11	3.2581	3.218875825	0.04942	-0.20139	-0.1097	0.17103	0.05751	-0.05074	-0.09789	-0.02528
1	1	1	16	102	2	2_4C	4C	99	12	2367	2376	CML314	88	5	2-Jul	2-Jul	74	74	0	85	4	158.75	4	43	5	91	17	3.78419	3.761200116	0.04942	-0.20139	-0.1097	0.17103	0.06587	-0.03709	-0.10001	-0.05202
1	1	1	16	104	2	2_4C	4B	99	12	2365	2572	Ki11 (check)	147	9	7-Jul	13-Jul	79	85	6	64	5	128	5	65	3	91	6	4.18965	4.17438727	0.04942	-0.20139	-0.1097	0.17103	0.07006	-0.02957	-0.09926	-0.06455
1	1	1	16	106	2	2_4C	4C	99	12	2363	2340	CML238	78	9	11-Jul	14-Jul	83	86	3	57	5	120	5	61.25	4	91	5	4.13116	4.114963849	0.04942	-0.20139	-0.1097	0.17103	0.07424	-0.02158	-0.0972	-0.07614
1	1	1	17	2	1	1_4B	4B	99	2	194	2147	GT112	122	7	5-Jul	7-Jul	77	79	2	61	5	141	5	46	5	84	5	3.85015	3.828641396	0.07412	-0.18362	-0.15672	0.1158	-0.14325	0.17699	-0.19573	0.2021
1	1	1	17	6	1	1_4B	3B	99	2	198	2569	B73 (Check)	40	9	26-Jun	27-Jun	68	69	1	68	5	159	5	21	5	84	15	3.09104	3.044522438	0.07412	-0.18362	-0.15672	0.1158	-0.13489	0.14621	-0.12836	0.08764
1	1	1	17	7	1	1_4B	4B	99	2	199	2571	Tx303 (Check)	253	8	4-Jul	3-Jul	76	75	-1	98	5	194	5	21	5	84	9	3.09104	3.044522438	0.07412	-0.18362	-0.15672	0.1158	-0.1328	0.1388	-0.11312	0.064
1	1	1	17	12	1	1_4B	4B	99	2	204	2270	Va17	264	9	27-Jun	28-Jun	69	70	1	38	5	110	5	30	3	84	14	3.43399	3.401197382	0.07412	-0.18362	-0.15672	0.1158	-0.12234	0.10351	-0.04603	-0.02781
1	1	1	17	16	1	1_3B	3B	99	1	793	924	H84	125	8	22-Jun	25-Jun	64	67	3	49	5	124	5	18	5	84	17	2.94444	2.890371758	0.07412	-0.18362	-0.15672	0.1158	-0.11397	0.07736	-0.00272	-0.07365
1	1	1	17	19	1	1_3B	3B	99	1	796	860	C123	49	6	21-Jun	20-Jun	63	62	-1	45	5	124	5	31	5	84	22	3.46574	3.433987204	0.07412	-0.18362	-0.15672	0.1158	-0.1077	0.05896	0.02413	-0.09458
1	1	1	17	29	1	1_3B	4B	99	1	806	2571	Tx303 (Check)	253	7	4-Jul	3-Jul	76	75	-1	95	5	183	5	37	5	84	9	3.63759	3.610917913	0.07412	-0.18362	-0.15672	0.1158	-0.08679	0.00515	0.08237	-0.10212
1	1	1	17	31	1	1_3B	3B	99	1	808	2569	B73 (Check)	40	9	25-Jun	25-Jun	67	67	0	84	5	172	5	15	5	84	17	2.77259	2.708050201	0.07412	-0.18362	-0.15672	0.1158	-0.08261	-0.00422	0.08883	-0.09526
1	1	1	17	36	1	1_3B	3C	99	2	813	2570	SA24 (check)	242	9	25-Jun	24-Jun	67	66	-1	58	5	119	5	6	5	84	18	1.94591	1.791759469	0.07412	-0.18362	-0.15672	0.1158	-0.07215	-0.02563	0.0984	-0.07048
1	1	1	17	43	1	1_3B	3C	99	2	820	2570	SA24 (check)	242	6	25-Jun	24-Jun	67	66	-1	63	5	131	5	7	5	84	18	2.07944	1.945910149	0.07412	-0.18362	-0.15672	0.1158	-0.05751	-0.05074	0.09789	-0.02528
1	1	1	17	50	2	2_3B	3B	99	14	1595	1235	Wf9	278	8	23-Jun	22-Jun	65	64	-1	67	5	141	5	12.5	4	85	21	2.60269	2.525728644	0.07412	-0.18362	-0.15672	0.1158	-0.04287	-0.07018	0.0842	0.02168
1	1	1	17	52	2	2_3B	2	99	14	1597	2568	IL14H (check)	141	6	18-Jun	18-Jun	60	60	0	43	5	139	5	20	1	85	25	3.04452	2.995732274	0.07412	-0.18362	-0.15672	0.1158	-0.03869	-0.0747	0.07834	0.03407
1	1	1	17	53	2	2_3B	4B	99	14	1598	2571	Tx303 (Check)	253	10	3-Jul	2-Jul	75	74	-1	97	5	175	5	19	5	85	11	2.99573	2.944438979	0.07412	-0.18362	-0.15672	0.1158	-0.0366	-0.07678	0.07513	0.03998
1	1	1	17	54	2	2_3B	3B	99	14	1599	1004	Mo17	163	8	21-Jun	24-Jun	63	66	3	64	5	140	5	30	4	85	19	3.43399	3.401197382	0.07412	-0.18362	-0.15672	0.1158	-0.03451	-0.07875	0.07176	0.04567
1	1	1	17	55	2	2_3B	3B	99	14	1600	1001	MEF156-55-2	162	5	12-Jun	13-Jun	54	55	1	37.5	4	118.75	4	.	0	85	30	.		0.07412	-0.18362	-0.15672	0.1158	-0.03241	-0.0806	0.06822	0.05113
1	1	1	17	66	2	2_3B	3B	99	15	1611	1010	Mo44	167	7	24-Jun	26-Jun	66	68	2	69	5	148	5	33	5	85	17	3.52636	3.496507561	0.07412	-0.18362	-0.15672	0.1158	-0.00941	-0.09333	0.02142	0.09119
1	1	1	17	70	2	2_3B	3B	99	15	1615	868	D940Y	110	8	3-Jul	6-Jul	75	78	3	76	5	144	5	60	1	85	7	4.11087	4.094344562	0.07412	-0.18362	-0.15672	0.1158	-0.00105	-0.09448	0.0024	0.09506
1	1	1	17	73	2	2_3B	3B	99	15	1618	871	DE811	114	8	26-Jun	25-Jun	68	67	-1	72	5	153	5	43	5	85	18	3.78419	3.761200116	0.07412	-0.18362	-0.15672	0.1158	0.00523	-0.09414	-0.01196	0.09389
1	1	1	17	76	2	2_3B	3B	99	15	1621	775	A680	22	8	27-Jun	27-Jun	69	69	0	69	5	164	5	11	5	85	16	2.48491	2.397895273	0.07412	-0.18362	-0.15672	0.1158	0.0115	-0.09275	-0.02609	0.08927
1	1	1	17	79	2	2_4C	4C	99	13	2391	2342	CML247	79	9	16-Jul	18-Jul	88	90	2	53	5	103	5	60	2	91	1	4.11087	4.094344562	0.07412	-0.18362	-0.15672	0.1158	0.01778	-0.09032	-0.03974	0.08132
1	1	1	17	80	2	2_4C	4C	99	13	2392	2318	CML10	67	6	15-Jul	21-Jul	87	93	6	80	5	146	5	.	0	91	-2	.		0.07412	-0.18362	-0.15672	0.1158	0.01987	-0.08928	-0.04413	0.07796
1	1	1	17	82	2	2_4C	4C	99	13	2394	2506	Tzi 25	259	4	4-Jul	4-Jul	76	76	0	46.25	4	127.5	4	35	3	91	15	3.58352	3.555348061	0.07412	-0.18362	-0.15672	0.1158	0.02405	-0.08685	-0.05264	0.07024
1	1	1	17	85	2	2_4C	4C	99	13	2397	2327	CML157Q	73	5	10-Jul	10-Jul	82	82	0	112	5	184	5	16	5	91	9	2.83321	2.772588722	0.07412	-0.18362	-0.15672	0.1158	0.03032	-0.08233	-0.06452	0.05633
1	1	1	17	90	2	2_4C	4C	99	14	2402	2389	CML333	95	7	29-Jun	4-Jul	71	76	5	86	5	167	5	28.75	4	91	15	3.39283	3.358637767	0.07412	-0.18362	-0.15672	0.1158	0.04078	-0.0725	-0.08137	0.02797
1	1	1	17	91	2	2_4C	4C	99	14	2403	2309	33-16	3	10	27-Jun	28-Jun	69	70	1	61	5	146	5	30	5	91	21	3.43399	3.401197382	0.07412	-0.18362	-0.15672	0.1158	0.04287	-0.07018	-0.0842	0.02168
1	1	1	17	93	2	2_4C	4C	99	14	2405	2422	Ki3	151	8	4-Jul	6-Jul	76	78	2	42	5	107	5	70	5	91	13	4.26268	4.248495242	0.07412	-0.18362	-0.15672	0.1158	0.04705	-0.06521	-0.08927	0.00867
1	1	1	17	94	2	2_4C	4B	99	14	2406	2572	Ki11 (check)	147	7	9-Jul	12-Jul	81	84	3	72	5	132	5	85	5	91	7	4.45435	4.442651256	0.07412	-0.18362	-0.15672	0.1158	0.04914	-0.06255	-0.09147	0.00199
1	1	1	17	100	2	2_4C	4C	99	14	2412	2414	CML91	104	10	6-Jul	11-Jul	78	83	5	62	5	138	5	40	4	91	8	3.71357	3.688879454	0.07412	-0.18362	-0.15672	0.1158	0.06169	-0.04415	-0.09953	-0.03884
1	1	1	17	102	2	2_4C	4B	99	14	2414	2571	Tx303 (Check)	253	9	5-Jul	4-Jul	77	76	-1	96	5	180	5	45	5	91	15	3.82864	3.80666249	0.07412	-0.18362	-0.15672	0.1158	0.06587	-0.03709	-0.10001	-0.05202
1	1	1	18	5	1	1_4B	4B	99	3	212	2203	NC336	208	6	3-Jul	6-Jul	75	78	3	55	5	118	5	18.333	3	84	6	2.96183	2.908702715	0.09883	-0.15875	-0.19433	0.04499	-0.13698	0.15373	-0.14423	0.11319
1	1	1	18	6	1	1_4B	4B	99	2	211	2146	GT112	122	7	6-Jul	6-Jul	78	78	0	71	5	165	5	22	5	84	6	3.13549	3.091042453	0.09883	-0.15875	-0.19433	0.04499	-0.13489	0.14621	-0.12836	0.08764
1	1	1	18	10	1	1_4B	4B	99	2	207	2215	NC358 (Check)	219	5	26-Jun	26-Jun	68	68	0	45	5	126	5	17	5	84	16	2.89037	2.833213344	0.09883	-0.15875	-0.19433	0.04499	-0.12652	0.11728	-0.07108	0.00392
1	1	1	18	22	1	1_3B	3B	99	3	844	2569	B73 (Check)	40	9	25-Jun	26-Jun	67	68	1	81	5	171	5	21	5	84	16	3.09104	3.044522438	0.09883	-0.15875	-0.19433	0.04499	-0.10143	0.0416	0.04645	-0.10575
1	1	1	18	25	1	1_3B	2	99	3	841	2568	IL14H (check)	141	6	22-Jun	23-Jun	64	65	1	37	5	143	5	31.25	4	84	19	3.47352	3.442019376	0.09883	-0.15875	-0.19433	0.04499	-0.09515	0.02528	0.06449	-0.10866
1	1	1	18	26	1	1_3B	3B	99	3	840	940	I205	133	5	23-Jun	23-Jun	65	65	0	47.5	4	116.25	4	76.667	3	84	19	4.35243	4.339471368	0.09883	-0.15875	-0.19433	0.04499	-0.09306	0.02008	0.06961	-0.10805
1	1	1	18	36	1	1_3B	3B	99	2	830	1217	Va99	270	9	23-Jun	25-Jun	65	67	2	49	5	123	5	66	5	84	17	4.20469	4.189654742	0.09883	-0.15875	-0.19433	0.04499	-0.07215	-0.02563	0.0984	-0.07048
1	1	1	18	48	2	2_3B	3B	99	16	1650	1030	NC262	189	7	22-Jun	23-Jun	64	65	1	35	5	112	5	20	5	85	20	3.04452	2.995732274	0.09883	-0.15875	-0.19433	0.04499	-0.04705	-0.06521	0.08927	0.00867
1	1	1	18	58	2	2_3B	3B	99	16	1640	2569	B73 (Check)	40	11	26-Jun	27-Jun	68	69	1	79	5	171	5	25	5	85	16	3.2581	3.218875825	0.09883	-0.15875	-0.19433	0.04499	-0.02614	-0.08546	0.05672	0.0659
1	1	1	18	59	2	2_3B	3B	99	16	1639	2569	B73 (Check)	40	8	26-Jun	26-Jun	68	68	0	77	5	173	5	19	5	85	17	2.99573	2.944438979	0.09883	-0.15875	-0.19433	0.04499	-0.02405	-0.08685	0.05264	0.07024
1	1	1	18	60	2	2_3B	3B	99	16	1638	1215	Va85	269	6	21-Jun	22-Jun	63	64	1	59	5	139	5	31.25	4	85	21	3.47352	3.442019376	0.09883	-0.15875	-0.19433	0.04499	-0.02196	-0.08812	0.04844	0.07426
1	1	1	18	66	2	2_3B	3B	99	16	1632	1211	Va59	268	8	19-Jun	20-Jun	61	62	1	37	5	115	5	22	5	85	23	3.13549	3.091042453	0.09883	-0.15875	-0.19433	0.04499	-0.00941	-0.09333	0.02142	0.09119
1	1	1	18	70	2	2_3B	4B	99	15	1628	2571	Tx303 (Check)	253	9	4-Jul	3-Jul	76	75	-1	94	5	173	5	27	5	85	10	3.3322	3.295836866	0.09883	-0.15875	-0.19433	0.04499	-0.00105	-0.09448	0.0024	0.09506
1	1	1	18	72	2	2_3B	2	99	15	1626	2568	IL14H (check)	141	7	21-Jun	22-Jun	63	64	1	38	5	133	5	.	0	85	21	.		0.09883	-0.15875	-0.19433	0.04499	0.00314	-0.09437	-0.00718	0.09467
1	1	1	18	80	2	2_4C	3B	99	16	2449	2569	B73 (Check)	40	8	26-Jun	27-Jun	68	69	1	86	5	178	5	27	5	91	22	3.3322	3.295836866	0.09883	-0.15875	-0.19433	0.04499	0.01987	-0.08928	-0.04413	0.07796
1	1	1	18	86	2	2_4C	3B	99	16	2443	2569	B73 (Check)	40	9	27-Jun	27-Jun	69	69	0	77	5	168	5	19	5	91	22	2.99573	2.944438979	0.09883	-0.15875	-0.19433	0.04499	0.03241	-0.0806	-0.06822	0.05113
1	1	1	18	88	2	2_4C	4C	99	16	2441	2416	CML92	105	9	10-Jul	5-Jul	82	77	-5	72	5	166	5	81	5	91	14	4.40672	4.394449155	0.09883	-0.15875	-0.19433	0.04499	0.0366	-0.07678	-0.07513	0.03998
1	1	1	18	89	2	2_4C	4C	99	16	2440	2343	CML247	79	3	16-Jul	19-Jul	88	91	3	53.333	3	96.667	3	.	0	91	0	.		0.09883	-0.15875	-0.19433	0.04499	0.03869	-0.0747	-0.07834	0.03407
1	1	1	18	90	2	2_4C	4C	99	16	2439	2375	CML311	87	0	.	.	.	.	.	.	0	.	0	.	0	91	.	.		0.09883	-0.15875	-0.19433	0.04499	0.04078	-0.0725	-0.08137	0.02797
1	1	1	18	93	2	2_4C	4C	99	16	2436	2383	CML323	91	8	5-Jul	9-Jul	77	81	4	49	5	110	5	32.5	4	91	10	3.51155	3.481240089	0.09883	-0.15875	-0.19433	0.04499	0.04705	-0.06521	-0.08927	0.00867
1	1	1	18	94	2	2_4C	4C	99	15	2435	2391	CML341	96	7	9-Jul	16-Jul	81	88	7	85	3	156	5	.	0	91	3	.		0.09883	-0.15875	-0.19433	0.04499	0.04914	-0.06255	-0.09147	0.00199
1	1	1	18	98	2	2_4C	3B	99	15	2431	2569	B73 (Check)	40	6	26-Jun	26-Jun	68	68	0	75	5	157	5	16	5	91	23	2.83321	2.772588722	0.09883	-0.15875	-0.19433	0.04499	0.05751	-0.05074	-0.09789	-0.02528
1	1	1	18	102	2	2_4C	4C	99	15	2427	2346	CML254	80	0	22-Aug	25-Aug	125	128	3	.	0	.	0	.	0	91	-37	.		0.09883	-0.15875	-0.19433	0.04499	0.06587	-0.03709	-0.10001	-0.05202
1	1	1	18	104	2	2_4C	4C	99	15	2425	2314	38-11	4	6	1-Jul	3-Jul	73	75	2	77	5	153	5	83.333	3	91	16	4.43478	4.422844629	0.09883	-0.15875	-0.19433	0.04499	0.07006	-0.02957	-0.09926	-0.06455
1	1	1	18	105	2	2_4C	4B	99	15	2424	2571	Tx303 (Check)	253	8	5-Jul	5-Jul	77	77	0	84	5	159	5	31	5	91	14	3.46574	3.433987204	0.09883	-0.15875	-0.19433	0.04499	0.07215	-0.02563	-0.0984	-0.07048
1	1	1	18	107	2	2_4C	4C	99	15	2422	2339	CML238	78	8	13-Jul	16-Jul	85	88	3	35	5	97	5	85	3	91	3	4.45435	4.442651256	0.09883	-0.15875	-0.19433	0.04499	0.07633	-0.01742	-0.09565	-0.08148
1	1	1	19	4	1	1_4B	4B	99	3	220	1954	CI66	60	8	7-Jul	8-Jul	79	80	1	72	5	135	5	83.333	3	84	4	4.43478	4.422844629	0.12354	-0.12676	-0.2194	-0.03487	-0.13907	0.16137	-0.16074	0.14074
1	1	1	19	6	1	1_4B	3C	99	3	222	2570	SA24 (check)	242	8	25-Jun	24-Jun	67	66	-1	75	5	141	5	10	4	84	18	2.3979	2.302585093	0.12354	-0.12676	-0.2194	-0.03487	-0.13489	0.14621	-0.12836	0.08764
1	1	1	19	15	1	1_3B	3B	99	3	852	1263	B104	27	7	26-Jun	28-Jun	68	70	2	35	5	114	5	31	5	84	14	3.46574	3.433987204	0.12354	-0.12676	-0.2194	-0.03487	-0.11607	0.08372	-0.01272	-0.06423
1	1	1	19	22	1	1_3B	3B	99	3	859	969	K55	145	9	26-Jun	25-Jun	68	67	-1	49	5	109	5	56	5	84	17	4.04305	4.025351691	0.12354	-0.12676	-0.2194	-0.03487	-0.10143	0.0416	0.04645	-0.10575
1	1	1	19	24	1	1_3B	3B	99	3	861	849	B76	43	7	20-Jun	19-Jun	62	61	-1	52	5	128	5	15	5	84	23	2.77259	2.708050201	0.12354	-0.12676	-0.2194	-0.03487	-0.09724	0.03061	0.05894	-0.10852
1	1	1	19	27	1	1_3B	3B	99	4	864	1220	W22	275	8	21-Jun	23-Jun	63	65	2	41	5	118	5	33	5	84	19	3.52636	3.496507561	0.12354	-0.12676	-0.2194	-0.03487	-0.09097	0.01499	0.07428	-0.10672
1	1	1	19	36	1	1_3B	3B	99	4	873	1218	VaW6	271	8	25-Jun	26-Jun	67	68	1	33	5	91	5	15	1	84	16	2.77259	2.708050201	0.12354	-0.12676	-0.2194	-0.03487	-0.07215	-0.02563	0.0984	-0.07048
1	1	1	19	38	1	1_3B	3B	99	4	875	851	B79	45	11	25-Jun	24-Jun	67	66	-1	60	5	119	5	43.333	3	84	18	3.79174	3.768914469	0.12354	-0.12676	-0.2194	-0.03487	-0.06797	-0.03338	0.0998	-0.05838
1	1	1	19	44	1	1_3B	3C	99	4	881	2570	SA24 (check)	242	8	25-Jun	24-Jun	67	66	-1	66	5	136	5	13	5	84	18	2.63906	2.564949357	0.12354	-0.12676	-0.2194	-0.03487	-0.05542	-0.05387	0.09667	-0.01843
1	1	1	19	62	2	2_3B	3B	99	17	1667	1192	Va22	265	8	22-Jun	24-Jun	64	66	2	54	5	121	5	21	5	85	19	3.09104	3.044522438	0.12354	-0.12676	-0.2194	-0.03487	-0.01778	-0.09032	0.03974	0.08132
1	1	1	19	63	2	2_3B	3B	99	17	1668	2569	B73 (Check)	40	9	25-Jun	26-Jun	67	68	1	85	5	172	5	7	5	85	17	2.07944	1.945910149	0.12354	-0.12676	-0.2194	-0.03487	-0.01568	-0.09124	0.03526	0.08433
1	1	1	19	65	2	2_3B	3B	99	17	1670	844	B73 (Check)	40	10	25-Jun	26-Jun	67	68	1	82	5	168	5	16	5	85	17	2.83321	2.772588722	0.12354	-0.12676	-0.2194	-0.03487	-0.0115	-0.09275	0.02609	0.08927
1	1	1	19	66	2	2_3B	3B	99	17	1671	1002	MEF156-55-2	162	10	13-Jun	14-Jun	55	56	1	41	5	110	5	.	0	85	29	.		0.12354	-0.12676	-0.2194	-0.03487	-0.00941	-0.09333	0.02142	0.09119
1	1	1	19	72	2	2_3B	3B	99	17	1677	2569	B73 (Check)	40	9	26-Jun	27-Jun	68	69	1	76	5	161	5	17	5	85	16	2.89037	2.833213344	0.12354	-0.12676	-0.2194	-0.03487	0.00314	-0.09437	-0.00718	0.09467
1	1	1	19	80	2	2_4C	4C	99	16	2452	2322	CML11	70	6	10-Jul	15-Jul	82	87	5	81	5	130	5	52.5	2	91	4	3.97968	3.96081317	0.12354	-0.12676	-0.2194	-0.03487	0.01987	-0.08928	-0.04413	0.07796
1	1	1	19	87	2	2_4C	4B	99	17	2459	2572	Ki11 (check)	147	9	11-Jul	14-Jul	83	86	3	67	5	141	5	98.75	4	91	5	4.60267	4.592591404	0.12354	-0.12676	-0.2194	-0.03487	0.03451	-0.07875	-0.07176	0.04567
1	1	1	19	88	2	2_4C	4C	99	17	2460	2397	CML45	98	6	23-Jul	5-Aug	95	108	13	82.5	4	146	5	.	0	91	-17	.		0.12354	-0.12676	-0.2194	-0.03487	0.0366	-0.07678	-0.07513	0.03998
1	1	1	19	90	2	2_4C	3C	99	17	2462	2570	SA24 (check)	242	7	27-Jun	26-Jun	69	68	-1	65	5	128	5	14	5	91	23	2.70805	2.63905733	0.12354	-0.12676	-0.2194	-0.03487	0.04078	-0.0725	-0.08137	0.02797
1	1	1	19	92	2	2_4C	4C	99	17	2464	2377	CML314	88	6	8-Jul	10-Jul	80	82	2	62	5	160	5	70	5	91	9	4.26268	4.248495242	0.12354	-0.12676	-0.2194	-0.03487	0.04496	-0.06775	-0.08684	0.01524
1	1	1	19	93	2	2_4C	4C	99	17	2465	2415	CML91	104	9	8-Jul	12-Jul	80	84	4	60	5	136	5	70	2	91	7	4.26268	4.248495242	0.12354	-0.12676	-0.2194	-0.03487	0.04705	-0.06521	-0.08927	0.00867
1	1	1	19	107	2	2_1	2	99	9	2479	2568	IL14H (check)	141	7	22-Jun	23-Jun	64	65	1	20	5	113	5	.	0	.	.	.		0.12354	-0.12676	-0.2194	-0.03487	0.07633	-0.01742	-0.09565	-0.08148
1	1	1	20	1	1	1_4B	4B	99	4	240	2198	NC300	196	8	3-Jul	5-Jul	75	77	2	52	5	144	5	43.333	3	84	7	3.79174	3.768914469	0.14825	-0.08767	-0.22881	-0.1154	-0.14534	0.18498	-0.21423	0.23606
1	1	1	20	4	1	1_4B	4B	99	4	237	1953	CI66	60	10	7-Jul	9-Jul	79	81	2	64	5	131	5	84	5	84	3	4.44265	4.430816799	0.14825	-0.08767	-0.22881	-0.1154	-0.13907	0.16137	-0.16074	0.14074
1	1	1	20	8	1	1_4B	4B	99	4	233	2168	Ki11 (check)	147	9	5-Jul	11-Jul	77	83	6	79	5	137	5	98	5	84	1	4.59512	4.584967479	0.14825	-0.08767	-0.22881	-0.1154	-0.1307	0.13151	-0.09849	0.04222
1	1	1	20	10	1	1_4B	4B	99	3	231	2572	Ki11 (check)	147	9	7-Jul	10-Jul	79	82	3	74	5	144	5	.	0	84	2	.		0.14825	-0.08767	-0.22881	-0.1154	-0.12652	0.11728	-0.07108	0.00392
1	1	1	20	15	1	1_3B	3B	99	5	911	1033	NC290A	191	10	23-Jun	25-Jun	65	67	2	35	5	110	5	28	5	84	17	3.3673	3.33220451	0.14825	-0.08767	-0.22881	-0.1154	-0.11607	0.08372	-0.01272	-0.06423
1	1	1	20	17	1	1_3B	3B	99	5	909	776	A680	22	10	23-Jun	24-Jun	65	66	1	78	5	161	5	20	5	84	18	3.04452	2.995732274	0.14825	-0.08767	-0.22881	-0.1154	-0.11188	0.07111	0.00675	-0.08181
1	1	1	20	27	1	1_3B	3B	99	5	899	1025	NC250	186	6	23-Jun	23-Jun	65	65	0	40	5	105	5	82.5	4	84	19	4.42485	4.412798293	0.14825	-0.08767	-0.22881	-0.1154	-0.09097	0.01499	0.07428	-0.10672
1	1	1	20	29	1	1_3B	3B	99	5	897	847	B73Htrhm	41	7	25-Jun	26-Jun	67	68	1	77	5	168	5	19	5	84	16	2.99573	2.944438979	0.14825	-0.08767	-0.22881	-0.1154	-0.08679	0.00515	0.08237	-0.10212
1	1	1	20	30	1	1_3B	2	99	5	896	2568	IL14H (check)	141	4	19-Jun	20-Jun	61	62	1	36.25	4	135	4	25	2	84	22	3.2581	3.218875825	0.14825	-0.08767	-0.22881	-0.1154	-0.0847	0.00041	0.0858	-0.09895
1	1	1	20	33	1	1_3B	4B	99	5	893	2571	Tx303 (Check)	253	7	3-Jul	3-Jul	75	75	0	95	5	174	5	20	4	84	9	3.04452	2.995732274	0.14825	-0.08767	-0.22881	-0.1154	-0.07842	-0.01313	0.09375	-0.08648
1	1	1	20	39	1	1_3B	3B	99	4	887	1219	VaW6	271	6	23-Jun	26-Jun	65	68	3	36	5	103	5	.	0	84	16	.		0.14825	-0.08767	-0.22881	-0.1154	-0.06587	-0.03709	0.10001	-0.05202
1	1	1	20	41	1	1_3B	4B	99	4	885	2571	Tx303 (Check)	253	7	4-Jul	3-Jul	76	75	-1	101	5	187	5	40	5	84	9	3.71357	3.688879454	0.14825	-0.08767	-0.22881	-0.1154	-0.06169	-0.04415	0.09953	-0.03884
1	1	1	20	42	1	1_3B	3B	99	4	884	1193	Va22	265	8	23-Jun	25-Jun	65	67	2	52	5	139	5	9	5	84	17	2.30259	2.197224577	0.14825	-0.08767	-0.22881	-0.1154	-0.0596	-0.0475	0.09885	-0.03209
1	1	1	20	53	2	2_3B	3B	99	18	1705	1015	Mo47	170	7	19-Jun	19-Jun	61	61	0	37	5	108	5	16.25	4	85	24	2.84781	2.788092909	0.14825	-0.08767	-0.22881	-0.1154	-0.0366	-0.07678	0.07513	0.03998
1	1	1	20	54	2	2_3B	3B	99	18	1704	1043	NC364	222	9	22-Jun	24-Jun	64	66	2	44	5	129	5	18	5	85	19	2.94444	2.890371758	0.14825	-0.08767	-0.22881	-0.1154	-0.03451	-0.07875	0.07176	0.04567
1	1	1	20	60	2	2_3B	3B	99	18	1698	1089	Pa875	234	9	25-Jun	26-Jun	67	68	1	72	5	146	5	27.5	4	85	17	3.3499	3.314186005	0.14825	-0.08767	-0.22881	-0.1154	-0.02196	-0.08812	0.04844	0.07426
1	1	1	20	62	2	2_3B	2	99	18	1696	2568	IL14H (check)	141	6	21-Jun	21-Jun	63	63	0	37	5	127	5	66.667	3	85	22	4.21459	4.199710078	0.14825	-0.08767	-0.22881	-0.1154	-0.01778	-0.09032	0.03974	0.08132
1	1	1	20	70	2	2_3B	2	99	18	1688	2568	IL14H (check)	141	6	19-Jun	19-Jun	61	61	0	34	5	135	5	25	4	85	24	3.2581	3.218875825	0.14825	-0.08767	-0.22881	-0.1154	-0.00105	-0.09448	0.0024	0.09506
1	1	1	20	81	2	2_1	1	99	11	2508	24	A661	20	.	15-Jun	16-Jun	57	58	1	62	5	129	5	.	0	.	.	.		0.14825	-0.08767	-0.22881	-0.1154	0.02196	-0.08812	-0.04844	0.07426
1	1	1	20	85	2	2_1	3B	99	11	2504	2569	B73 (Check)	40	9	27-Jun	28-Jun	69	70	1	74	5	157	5	.	0	.	.	.		0.14825	-0.08767	-0.22881	-0.1154	0.03032	-0.08233	-0.06452	0.05633
1	1	1	20	91	2	2_1	2	99	10	2498	2568	IL14H (check)	141	6	22-Jun	23-Jun	64	65	1	34	5	120	5	.	0	.	.	.		0.14825	-0.08767	-0.22881	-0.1154	0.04287	-0.07018	-0.0842	0.02168
1	1	1	20	92	2	2_1	1	99	10	2497	42	CM37	65	7	9-Jun	8-Jun	51	50	-1	20	5	64	5	.	0	.	.	.		0.14825	-0.08767	-0.22881	-0.1154	0.04496	-0.06775	-0.08684	0.01524
1	1	1	20	106	2	2_1	1	99	9	2483	46	CMV3	106	4	10-Jun	14-Jun	52	56	4	16.667	3	63.333	3	.	0	.	.	.		0.14825	-0.08767	-0.22881	-0.1154	0.07424	-0.02158	-0.0972	-0.07614
1	1	1	20	108	2	2_1	1	99	9	2481	97	Mt42	176	9	11-Jun	15-Jun	53	57	4	23	5	73	5	.	0	.	.	.		0.14825	-0.08767	-0.22881	-0.1154	0.07842	-0.01313	-0.09375	-0.08648
1	1	1	21	1	1	1_4B	4B	99	4	241	2571	Tx303 (Check)	253	9	5-Jul	5-Jul	77	77	0	92	5	162	5	40	1	84	7	3.71357	3.688879454	0.17296	-0.04146	-0.2194	-0.18634	-0.14534	0.18498	-0.21423	0.23606
1	1	1	21	2	1	1_4B	4B	99	4	242	2204	NC338	209	8	29-Jun	28-Jun	71	70	-1	64	5	129	5	18.333	3	84	14	2.96183	2.908702715	0.17296	-0.04146	-0.2194	-0.18634	-0.14325	0.17699	-0.19573	0.2021
1	1	1	21	7	1	1_4B	4B	99	4	247	2572	Ki11 (check)	147	9	4-Jul	7-Jul	76	79	3	91	5	158	5	67	5	84	5	4.21951	4.204692619	0.17296	-0.04146	-0.2194	-0.18634	-0.1328	0.1388	-0.11312	0.064
1	1	1	21	22	1	1_3B	3B	99	6	919	914	H49	124	10	21-Jun	22-Jun	63	64	1	58	5	127	5	34	5	84	20	3.55535	3.526360525	0.17296	-0.04146	-0.2194	-0.18634	-0.10143	0.0416	0.04645	-0.10575
1	1	1	21	23	1	1_3B	3B	99	6	920	2569	B73 (Check)	40	12	25-Jun	26-Jun	67	68	1	81	5	165	5	15	5	84	16	2.77259	2.708050201	0.17296	-0.04146	-0.2194	-0.18634	-0.09934	0.03605	0.05292	-0.10757
1	1	1	21	27	1	1_3B	3B	99	6	924	845	B73 (Check)	40	7	25-Jun	25-Jun	67	67	0	76	5	159	5	12.5	4	84	17	2.60269	2.525728644	0.17296	-0.04146	-0.2194	-0.18634	-0.09097	0.01499	0.07428	-0.10672
1	1	1	21	28	1	1_3B	3B	99	6	925	1087	Pa762	233	8	23-Jun	22-Jun	65	64	-1	54	5	139	5	60	5	84	20	4.11087	4.094344562	0.17296	-0.04146	-0.2194	-0.18634	-0.08888	0.01001	0.07853	-0.10473
1	1	1	21	33	1	1_3B	3B	99	6	930	2569	B73 (Check)	40	9	26-Jun	27-Jun	68	69	1	82	5	173	5	18	5	84	15	2.94444	2.890371758	0.17296	-0.04146	-0.2194	-0.18634	-0.07842	-0.01313	0.09375	-0.08648
1	1	1	21	47	2	2_3B	3B	99	19	1712	927	H91	126	9	27-Jun	26-Jun	69	68	-1	75	5	147	5	15	5	85	17	2.77259	2.708050201	0.17296	-0.04146	-0.2194	-0.18634	-0.04914	-0.06255	0.09147	0.00199
1	1	1	21	53	2	2_3B	2	99	19	1718	2568	IL14H (check)	141	6	19-Jun	19-Jun	61	61	0	46	5	155	5	30	1	85	24	3.43399	3.401197382	0.17296	-0.04146	-0.2194	-0.18634	-0.0366	-0.07678	0.07513	0.03998
1	1	1	21	54	2	2_3B	3B	99	19	1719	891	H105W	123	8	21-Jun	23-Jun	63	65	2	59	5	126	5	42	5	85	20	3.7612	3.737669618	0.17296	-0.04146	-0.2194	-0.18634	-0.03451	-0.07875	0.07176	0.04567
1	1	1	21	58	2	2_3B	3B	99	19	1723	861	C123	49	7	21-Jun	22-Jun	63	64	1	48	5	132	5	6	5	85	21	1.94591	1.791759469	0.17296	-0.04146	-0.2194	-0.18634	-0.02614	-0.08546	0.05672	0.0659
1	1	1	21	63	2	2_3B	3B	99	19	1728	1042	NC364	222	7	25-Jun	25-Jun	67	67	0	67	5	163	5	28	5	85	18	3.3673	3.33220451	0.17296	-0.04146	-0.2194	-0.18634	-0.01568	-0.09124	0.03526	0.08433
1	1	1	21	64	2	2_3B	3B	99	19	1729	2569	B73 (Check)	40	9	25-Jun	26-Jun	67	68	1	87	5	172	5	10	5	85	17	2.3979	2.302585093	0.17296	-0.04146	-0.2194	-0.18634	-0.01359	-0.09205	0.0307	0.08698
1	1	1	21	67	2	2_3B	4B	99	20	1732	2571	Tx303 (Check)	253	6	3-Jul	2-Jul	75	74	-1	92	5	189	5	31	5	85	11	3.46574	3.433987204	0.17296	-0.04146	-0.2194	-0.18634	-0.00732	-0.09379	0.0167	0.09273
1	1	1	21	69	2	2_3B	3B	99	20	1734	1121	R177	239	8	20-Jun	27-Jun	62	69	7	42	5	152	5	10	1	85	16	2.3979	2.302585093	0.17296	-0.04146	-0.2194	-0.18634	-0.00314	-0.09437	0.00718	0.09467
1	1	1	21	82	2	2_1	1	99	12	2514	63	CO255	109	7	11-Jun	13-Jun	53	55	2	34	5	95	5	.	0	.	.	.		0.17296	-0.04146	-0.2194	-0.18634	0.02405	-0.08685	-0.05264	0.07024
1	1	1	21	90	2	2_1	3B	99	12	2522	2569	B73 (Check)	40	8	26-Jun	28-Jun	68	70	2	63	5	143	5	.	0	.	.	.		0.17296	-0.04146	-0.2194	-0.18634	0.04078	-0.0725	-0.08137	0.02797
1	1	1	21	96	2	2_1	1	99	13	2528	41	CM37	65	7	9-Jun	12-Jun	51	54	3	15	4	54	5	.	0	.	.	.		0.17296	-0.04146	-0.2194	-0.18634	0.05333	-0.05688	-0.09518	-0.01159
1	1	1	21	106	2	2_1	2	99	13	2538	2567	P39 (check)	232	9	15-Jun	18-Jun	57	60	3	21	5	77	5	.	0	.	.	.		0.17296	-0.04146	-0.2194	-0.18634	0.07424	-0.02158	-0.0972	-0.07614
1	1	1	22	1	1	1_4B	3C	99	5	264	2570	SA24 (check)	242	8	24-Jun	24-Jun	66	66	0	59	5	117	5	28.75	4	84	18	3.39283	3.358637767	0.19767	0.01185	-0.18806	-0.23559	-0.14534	0.18498	-0.21423	0.23606
1	1	1	22	6	1	1_4B	3B	99	5	259	2569	B73 (Check)	40	10	25-Jun	27-Jun	67	69	2	82	5	166	5	21	5	84	15	3.09104	3.044522438	0.19767	0.01185	-0.18806	-0.23559	-0.13489	0.14621	-0.12836	0.08764
1	1	1	22	24	1	1_3B	2	99	7	962	2568	IL14H (check)	141	7	21-Jun	23-Jun	63	65	2	36	5	132	5	65	2	84	19	4.18965	4.17438727	0.19767	0.01185	-0.18806	-0.23559	-0.09724	0.03061	0.05894	-0.10852
1	1	1	22	29	1	1_3B	3B	99	7	957	1119	R168	238	8	17-Jun	17-Jun	59	59	0	50	5	122	5	45	5	84	25	3.82864	3.80666249	0.19767	0.01185	-0.18806	-0.23559	-0.08679	0.00515	0.08237	-0.10212
1	1	1	22	30	1	1_3B	3C	99	7	956	2570	SA24 (check)	242	6	25-Jun	24-Jun	67	66	-1	58	5	130	5	14	5	84	18	2.70805	2.63905733	0.19767	0.01185	-0.18806	-0.23559	-0.0847	0.00041	0.0858	-0.09895
1	1	1	22	34	1	1_3B	3B	99	7	952	852	B97	47	9	25-Jun	25-Jun	67	67	0	65	5	151	5	20	5	84	17	3.04452	2.995732274	0.19767	0.01185	-0.18806	-0.23559	-0.07633	-0.01742	0.09565	-0.08148
1	1	1	22	38	1	1_3B	3B	99	7	948	1138	R229	240	10	26-Jun	28-Jun	68	70	2	74	5	149	5	24	5	84	14	3.21888	3.17805383	0.19767	0.01185	-0.18806	-0.23559	-0.06797	-0.03338	0.0998	-0.05838
1	1	1	22	53	2	2_3B	3C	99	21	1765	2570	SA24 (check)	242	9	25-Jun	24-Jun	67	66	-1	72	5	130	5	12	5	85	19	2.56495	2.48490665	0.19767	0.01185	-0.18806	-0.23559	-0.0366	-0.07678	0.07513	0.03998
1	1	1	22	54	2	2_3B	3B	99	21	1764	840	B64	38	9	27-Jun	27-Jun	69	69	0	81	5	143	5	28.75	4	85	16	3.39283	3.358637767	0.19767	0.01185	-0.18806	-0.23559	-0.03451	-0.07875	0.07176	0.04567
1	1	1	22	59	2	2_3B	3B	99	21	1759	1039	NC328	206	8	25-Jun	25-Jun	67	67	0	77	5	165	5	13	5	85	18	2.63906	2.564949357	0.19767	0.01185	-0.18806	-0.23559	-0.02405	-0.08685	0.05264	0.07024
1	1	1	22	60	2	2_3B	3B	99	21	1758	1110	R109B	237	5	21-Jun	22-Jun	63	64	1	47	5	129	5	58.333	3	85	21	4.08317	4.066167971	0.19767	0.01185	-0.18806	-0.23559	-0.02196	-0.08812	0.04844	0.07426
1	1	1	22	63	2	2_3B	3C	99	20	1755	2570	SA24 (check)	242	6	27-Jun	25-Jun	69	67	-2	70	5	132	5	6.25	4	85	18	1.981	1.832581464	0.19767	0.01185	-0.18806	-0.23559	-0.01568	-0.09124	0.03526	0.08433
1	1	1	22	81	2	2_3C	3C	99	12	2568	1475	CI28A	56	6	28-Jun	28-Jun	70	70	0	57	5	132	5	97	5	85	15	4.58497	4.574710979	0.19767	0.01185	-0.18806	-0.23559	0.02196	-0.08812	-0.04844	0.07426
1	1	1	22	82	2	2_3C	3C	99	12	2567	2570	SA24 (check)	242	7	27-Jun	28-Jun	69	70	1	56	5	126	5	22.5	4	85	15	3.157	3.113515309	0.19767	0.01185	-0.18806	-0.23559	0.02405	-0.08685	-0.05264	0.07024
1	1	1	22	88	2	2_1	1	99	15	2561	96	Mt42	176	6	12-Jun	14-Jun	54	56	2	25	1	75	1	.	0	.	.	.		0.19767	0.01185	-0.18806	-0.23559	0.0366	-0.07678	-0.07513	0.03998
1	1	1	22	91	2	2_1	2	99	15	2558	2568	IL14H (check)	141	5	23-Jun	23-Jun	65	65	0	27	5	116	5	.	0	.	.	.		0.19767	0.01185	-0.18806	-0.23559	0.04287	-0.07018	-0.0842	0.02168
1	1	1	22	99	2	2_1	2	99	14	2550	2568	IL14H (check)	141	7	21-Jun	21-Jun	63	63	0	31.25	4	121	5	.	0	.	.	.		0.19767	0.01185	-0.18806	-0.23559	0.0596	-0.0475	-0.09885	-0.03209
1	1	1	22	101	2	2_1	1	99	14	2548	47	CMV3	106	5	9-Jun	14-Jun	51	56	5	25	2	75	2	.	0	.	.	.		0.19767	0.01185	-0.18806	-0.23559	0.06378	-0.04067	-0.09992	-0.04549
1	1	1	22	105	2	2_1	1	99	14	2544	25	A661	20	6	13-Jun	16-Jun	55	58	3	51	5	121	5	.	0	.	.	.		0.19767	0.01185	-0.18806	-0.23559	0.07215	-0.02563	-0.0984	-0.07048
1	1	1	23	1	1	1_4B	4B	99	5	265	2228	SC213R	243	7	9-Jul	10-Jul	81	82	1	52	5	126	5	.	0	84	2	.		0.22237	0.07227	-0.13164	-0.24916	-0.14534	0.18498	-0.21423	0.23606
1	1	1	23	15	1	1_3B	4B	99	8	972	2571	Tx303 (Check)	253	8	5-Jul	4-Jul	77	76	-1	90	5	171	5	42	5	84	8	3.7612	3.737669618	0.22237	0.07227	-0.13164	-0.24916	-0.11607	0.08372	-0.01272	-0.06423
1	1	1	23	22	1	1_3B	3B	99	8	979	1037	NC294	192	8	26-Jun	28-Jun	68	70	2	88	5	178	5	42	5	84	14	3.7612	3.737669618	0.22237	0.07227	-0.13164	-0.24916	-0.10143	0.0416	0.04645	-0.10575
1	1	1	23	25	1	1_3B	2	99	8	982	2568	IL14H (check)	141	8	19-Jun	20-Jun	61	62	1	44	5	135	5	40	4	84	22	3.71357	3.688879454	0.22237	0.07227	-0.13164	-0.24916	-0.09515	0.02528	0.06449	-0.10866
1	1	1	23	31	1	1_3B	3B	99	9	988	1014	Mo47	170	7	18-Jun	18-Jun	60	60	0	35	5	111	5	43	5	84	24	3.78419	3.761200116	0.22237	0.07227	-0.13164	-0.24916	-0.08261	-0.00422	0.08883	-0.09526
1	1	1	23	33	1	1_3B	3B	99	9	990	1036	NC294	192	7	27-Jun	26-Jun	69	68	-1	61	5	142	5	25	4	84	16	3.2581	3.218875825	0.22237	0.07227	-0.13164	-0.24916	-0.07842	-0.01313	0.09375	-0.08648
1	1	1	23	36	1	1_3B	4B	99	9	993	2571	Tx303 (Check)	253	8	4-Jul	1-Jul	76	73	-3	90	5	173	5	70	5	84	11	4.26268	4.248495242	0.22237	0.07227	-0.13164	-0.24916	-0.07215	-0.02563	0.0984	-0.07048
1	1	1	23	39	1	1_3B	3B	99	9	996	1024	NC250	186	7	23-Jun	25-Jun	65	67	2	37	5	94	5	84	5	84	17	4.44265	4.430816799	0.22237	0.07227	-0.13164	-0.24916	-0.06587	-0.03709	0.10001	-0.05202
1	1	1	23	42	1	1_3B	3B	99	9	999	1021	N7A	180	8	23-Jun	25-Jun	65	67	2	61	5	126	5	10	1	84	17	2.3979	2.302585093	0.22237	0.07227	-0.13164	-0.24916	-0.0596	-0.0475	0.09885	-0.03209
1	1	1	23	43	1	1_3B	3B	99	9	1000	1003	Mo17	163	9	19-Jun	23-Jun	61	65	4	60	5	145	5	38	5	84	19	3.66356	3.63758616	0.22237	0.07227	-0.13164	-0.24916	-0.05751	-0.05074	0.09789	-0.02528
1	1	1	23	52	2	2_3B	3B	99	21	1777	2569	B73 (Check)	40	8	25-Jun	26-Jun	67	68	1	88	5	168	5	26	5	85	17	3.29584	3.258096538	0.22237	0.07227	-0.13164	-0.24916	-0.03869	-0.0747	0.07834	0.03407
1	1	1	23	56	2	2_3B	3B	99	22	1781	930	H95	127	7	24-Jun	27-Jun	66	69	3	48	5	128	5	3	5	85	16	1.38629	1.098612289	0.22237	0.07227	-0.13164	-0.24916	-0.03032	-0.08233	0.06452	0.05633
1	1	1	23	57	2	2_3B	3B	99	22	1782	850	B77	44	9	24-Jun	24-Jun	66	66	0	65	5	157	5	12	5	85	19	2.56495	2.48490665	0.22237	0.07227	-0.13164	-0.24916	-0.02823	-0.08395	0.06069	0.06126
1	1	1	23	68	2	2_3B	3B	99	22	1793	1221	W22	275	6	22-Jun	26-Jun	64	68	4	54	5	118	5	87.5	4	85	17	4.483	4.471638793	0.22237	0.07227	-0.13164	-0.24916	-0.00523	-0.09414	0.01196	0.09389
1	1	1	23	72	2	2_3B	4B	99	22	1797	2571	Tx303 (Check)	253	11	5-Jul	4-Jul	77	76	-1	90	5	162	5	47.5	4	85	9	3.88156	3.860729711	0.22237	0.07227	-0.13164	-0.24916	0.00314	-0.09437	-0.00718	0.09467
1	1	1	23	76	2	2_3B	3C	99	22	1801	2570	SA24 (check)	242	7	27-Jun	27-Jun	69	69	0	69	5	130	5	16	5	85	16	2.83321	2.772588722	0.22237	0.07227	-0.13164	-0.24916	0.0115	-0.09275	-0.02609	0.08927
1	1	1	23	82	2	2_3C	3C	99	12	2574	1647	NC342	211	8	27-Jun	27-Jun	69	69	0	54	5	121	5	16	5	85	16	2.83321	2.772588722	0.22237	0.07227	-0.13164	-0.24916	0.02405	-0.08685	-0.05264	0.07024
1	1	1	23	84	2	2_3C	3C	99	12	2576	1570	K64	146	7	27-Jun	28-Jun	69	70	1	43	5	112	5	50	4	85	15	3.93183	3.912023005	0.22237	0.07227	-0.13164	-0.24916	0.02823	-0.08395	-0.06069	0.06126
1	1	1	23	89	2	2_3C	2	99	12	2581	2568	IL14H (check)	141	3	22-Jun	21-Jun	64	63	-1	25	3	121.667	3	.	0	85	22	.		0.22237	0.07227	-0.13164	-0.24916	0.03869	-0.0747	-0.07834	0.03407
1	1	1	23	93	2	2_3C	3C	99	12	2585	1695	SD40	246	8	22-Jun	23-Jun	64	65	1	41	5	116	5	90	5	85	20	4.51086	4.49980967	0.22237	0.07227	-0.13164	-0.24916	0.04705	-0.06521	-0.08927	0.00867
1	1	1	23	94	2	2_3C	3C	99	12	2586	1266	4226	1	7	20-Jun	21-Jun	62	63	1	66	5	149	5	51	5	85	22	3.95124	3.931825633	0.22237	0.07227	-0.13164	-0.24916	0.04914	-0.06255	-0.09147	0.00199
1	1	1	23	96	2	2_3C	4B	99	13	2588	2571	Tx303 (Check)	253	9	5-Jul	4-Jul	77	76	-1	93	5	175	5	90	4	85	9	4.51086	4.49980967	0.22237	0.07227	-0.13164	-0.24916	0.05333	-0.05688	-0.09518	-0.01159
1	1	1	23	97	2	2_3C	4B	99	13	2589	2571	Tx303 (Check)	253	10	5-Jul	4-Jul	77	76	-1	93	5	170	5	91.667	3	85	9	4.52901	4.518162445	0.22237	0.07227	-0.13164	-0.24916	0.05542	-0.05387	-0.09667	-0.01843
1	1	1	24	5	1	1_4B	3B	99	6	284	2569	B73 (Check)	40	9	25-Jun	27-Jun	67	69	2	70	5	140	5	39	5	84	15	3.68888	3.663561646	0.24708	0.13979	-0.04702	-0.21123	-0.13698	0.15373	-0.14423	0.11319
1	1	1	24	6	1	1_4B	4B	99	6	283	2206	NC344	212	9	30-Jun	30-Jun	72	72	0	63	5	132	5	55	3	84	12	4.02535	4.007333185	0.24708	0.13979	-0.04702	-0.21123	-0.13489	0.14621	-0.12836	0.08764
1	1	1	24	8	1	1_4B	4B	99	6	281	2571	Tx303 (Check)	253	7	10-Jul	10-Jul	82	82	0	82	5	147	5	77.5	4	84	2	4.3631	4.350277936	0.24708	0.13979	-0.04702	-0.21123	-0.1307	0.13151	-0.09849	0.04222
1	1	1	24	11	1	1_4B	4B	99	6	278	2229	SC213R	243	8	9-Jul	13-Jul	81	85	4	81	5	153	5	.	0	84	-1	.		0.24708	0.13979	-0.04702	-0.21123	-0.12443	0.11034	-0.05826	-0.01274
1	1	1	24	20	1	1_3B	3B	99	10	1026	2569	B73 (Check)	40	10	25-Jun	27-Jun	67	69	2	76	5	139	5	55	4	84	15	4.02535	4.007333185	0.24708	0.13979	-0.04702	-0.21123	-0.10561	0.05306	0.03206	-0.09931
1	1	1	24	26	1	1_3B	3B	99	10	1020	1019	N28Ht	178	7	26-Jun	26-Jun	68	68	0	60	5	140	5	43	5	84	16	3.78419	3.761200116	0.24708	0.13979	-0.04702	-0.21123	-0.09306	0.02008	0.06961	-0.10805
1	1	1	24	29	1	1_3B	4B	99	10	1017	2571	Tx303 (Check)	253	9	1-Jul	1-Jul	73	73	0	93	5	188	5	17	5	84	11	2.89037	2.833213344	0.24708	0.13979	-0.04702	-0.21123	-0.08679	0.00515	0.08237	-0.10212
1	1	1	24	41	1	1_3B	2	99	9	1005	2568	IL14H (check)	141	8	19-Jun	19-Jun	61	61	0	39	5	141	5	77.5	2	84	23	4.3631	4.350277936	0.24708	0.13979	-0.04702	-0.21123	-0.06169	-0.04415	0.09953	-0.03884
1	1	1	24	43	1	1_3B	3B	99	9	1003	770	A635	16	10	21-Jun	21-Jun	63	63	0	51	5	130	5	13	5	84	21	2.63906	2.564949357	0.24708	0.13979	-0.04702	-0.21123	-0.05751	-0.05074	0.09789	-0.02528
1	1	1	24	52	2	2_3B	3B	99	23	1826	1011	Mo45	168	9	20-Jun	20-Jun	62	62	0	65	5	126	5	15	5	85	23	2.77259	2.708050201	0.24708	0.13979	-0.04702	-0.21123	-0.03869	-0.0747	0.07834	0.03407
1	1	1	24	57	2	2_3B	3C	99	23	1821	2570	SA24 (check)	242	7	25-Jun	24-Jun	67	66	-1	68	5	128	5	14	5	85	19	2.70805	2.63905733	0.24708	0.13979	-0.04702	-0.21123	-0.02823	-0.08395	0.06069	0.06126
1	1	1	24	61	2	2_3B	3B	99	23	1817	1013	Mo46	169	8	20-Jun	22-Jun	62	64	2	47	5	127	5	28	5	85	21	3.3673	3.33220451	0.24708	0.13979	-0.04702	-0.21123	-0.01987	-0.08928	0.04413	0.07796
1	1	1	24	65	2	2_3B	3B	99	23	1813	1020	N6	179	9	21-Jun	24-Jun	63	66	3	49	5	125	5	6	5	85	19	1.94591	1.791759469	0.24708	0.13979	-0.04702	-0.21123	-0.0115	-0.09275	0.02609	0.08927
1	1	1	24	70	2	2_3B	2	99	23	1808	2568	IL14H (check)	141	8	21-Jun	21-Jun	63	63	0	37	5	117	5	73.333	3	85	22	4.30856	4.295010712	0.24708	0.13979	-0.04702	-0.21123	-0.00105	-0.09448	0.0024	0.09506
1	1	1	24	88	2	2_3C	4B	99	14	2621	2571	Tx303 (Check)	253	6	5-Jul	5-Jul	77	77	0	70	5	155	5	66	5	85	8	4.20469	4.189654742	0.24708	0.13979	-0.04702	-0.21123	0.0366	-0.07678	-0.07513	0.03998
1	1	1	24	89	2	2_3C	3C	99	14	2620	1424	B37	34	7	24-Jun	27-Jun	66	69	3	65	5	129	5	36	5	85	16	3.61092	3.583518938	0.24708	0.13979	-0.04702	-0.21123	0.03869	-0.0747	-0.07834	0.03407
1	1	1	24	91	2	2_3C	3C	99	14	2618	1638	NC310	200	8	25-Jun	27-Jun	67	69	2	69	5	147	5	10	5	85	16	2.3979	2.302585093	0.24708	0.13979	-0.04702	-0.21123	0.04287	-0.07018	-0.0842	0.02168
1	1	1	24	100	2	2_3C	3C	99	14	2609	2570	SA24 (check)	242	8	26-Jun	26-Jun	68	68	0	65	5	140	5	15	5	85	17	2.77259	2.708050201	0.24708	0.13979	-0.04702	-0.21123	0.06169	-0.04415	-0.09953	-0.03884
1	1	1	24	102	2	2_3C	3C	99	13	2607	1412	B109	29	7	25-Jun	25-Jun	67	67	0	65	5	142	5	16	5	85	18	2.83321	2.772588722	0.24708	0.13979	-0.04702	-0.21123	0.06587	-0.03709	-0.10001	-0.05202
1	1	1	24	108	2	2_3C	3C	99	13	2601	1528	CI90C	61	9	29-Jun	1-Jul	71	73	2	46	5	129	5	33	5	85	12	3.52636	3.496507561	0.24708	0.13979	-0.04702	-0.21123	0.07842	-0.01313	-0.09375	-0.08648
1	1	1	25	7	1	1_4B	4B	99	7	295	1950	B2	33	8	21-Jun	24-Jun	63	66	3	46	5	132	5	80	5	84	18	4.39445	4.382026635	0.27179	0.21443	0.06896	-0.10408	-0.1328	0.1388	-0.11312	0.064
1	1	1	25	9	1	1_4B	3B	99	7	297	2569	B73 (Check)	40	10	24-Jun	26-Jun	66	68	2	71	5	140	5	53	5	84	16	3.98898	3.970291914	0.27179	0.21443	0.06896	-0.10408	-0.12861	0.12434	-0.08449	0.02221
1	1	1	25	22	1	1_3B	3C	99	11	1039	2570	SA24 (check)	242	7	25-Jun	25-Jun	67	67	0	70	5	124	5	14	5	84	17	2.70805	2.63905733	0.27179	0.21443	0.06896	-0.10408	-0.10143	0.0416	0.04645	-0.10575
1	1	1	25	26	1	1_3B	3B	99	11	1043	913	H49	124	6	23-Jun	24-Jun	65	66	1	54	5	133	5	18	5	84	18	2.94444	2.890371758	0.27179	0.21443	0.06896	-0.10408	-0.09306	0.02008	0.06961	-0.10805
1	1	1	25	27	1	1_3B	3B	99	11	1044	1212	Va59	268	9	18-Jun	19-Jun	60	61	1	41	5	118	5	21	5	84	23	3.09104	3.044522438	0.27179	0.21443	0.06896	-0.10408	-0.09097	0.01499	0.07428	-0.10672
1	1	1	25	29	1	1_3B	3B	99	11	1046	1029	NC262	189	7	18-Jun	20-Jun	60	62	2	36	5	115	5	46	5	84	22	3.85015	3.828641396	0.27179	0.21443	0.06896	-0.10408	-0.08679	0.00515	0.08237	-0.10212
1	1	1	25	32	1	1_3B	3B	99	11	1049	1083	Oh603	229	9	24-Jun	24-Jun	66	66	0	76	5	162	5	16.25	4	84	18	2.84781	2.788092909	0.27179	0.21443	0.06896	-0.10408	-0.08051	-0.00874	0.09148	-0.09109
1	1	1	25	40	1	1_3B	4B	99	11	1057	2571	Tx303 (Check)	253	9	5-Jul	4-Jul	77	76	-1	87	5	155	5	69	5	84	8	4.2485	4.234106505	0.27179	0.21443	0.06896	-0.10408	-0.06378	-0.04067	0.09992	-0.04549
1	1	1	25	47	2	2_4B	4B	99	11	1832	2572	Ki11 (check)	147	9	9-Jul	14-Jul	81	86	5	72	5	139	5	25	1	85	-1	3.2581	3.218875825	0.27179	0.21443	0.06896	-0.10408	-0.04914	-0.06255	0.09147	0.00199
1	1	1	25	54	2	2_4B	4B	99	11	1839	2572	Ki11 (check)	147	10	9-Jul	15-Jul	81	87	6	66	5	129	5	.	0	85	-2	.		0.27179	0.21443	0.06896	-0.10408	-0.03451	-0.07875	0.07176	0.04567
1	1	1	25	55	2	2_4B	4B	99	11	1840	1949	B2	33	8	23-Jun	26-Jun	65	68	3	62	5	143	5	91.25	4	85	17	4.5245	4.513602992	0.27179	0.21443	0.06896	-0.10408	-0.03241	-0.0806	0.06822	0.05113
1	1	1	25	61	2	2_4B	4B	99	11	1846	2256	SC55	245	8	7-Jul	6-Jul	79	78	-1	90	5	163	5	40	5	85	7	3.71357	3.688879454	0.27179	0.21443	0.06896	-0.10408	-0.01987	-0.08928	0.04413	0.07796
1	1	1	25	62	2	2_4B	4B	99	11	1847	2207	NC344	212	6	30-Jun	30-Jun	72	72	0	57	5	146	5	98	5	85	13	4.59512	4.584967479	0.27179	0.21443	0.06896	-0.10408	-0.01778	-0.09032	0.03974	0.08132
1	1	1	25	68	2	2_4B	4B	99	12	1853	2572	Ki11 (check)	147	10	9-Jul	13-Jul	81	85	4	69	5	137	5	80	4	85	0	4.39445	4.382026635	0.27179	0.21443	0.06896	-0.10408	-0.00523	-0.09414	0.01196	0.09389
1	1	1	25	72	2	2_4B	4B	99	12	1857	2172	L578	158	8	4-Jul	6-Jul	76	78	2	91	5	158	5	.	0	85	7	.		0.27179	0.21443	0.06896	-0.10408	0.00314	-0.09437	-0.00718	0.09467
1	1	1	25	80	2	2_3C	3B	99	15	2632	2569	B73 (Check)	40	9	25-Jun	27-Jun	67	69	2	64	5	144	5	48	5	85	16	3.89182	3.871201011	0.27179	0.21443	0.06896	-0.10408	0.01987	-0.08928	-0.04413	0.07796
1	1	1	25	82	2	2_3C	4B	99	15	2634	2571	Tx303 (Check)	253	8	7-Jul	5-Jul	79	77	-2	78	5	142	5	29	5	85	8	3.4012	3.36729583	0.27179	0.21443	0.06896	-0.10408	0.02405	-0.08685	-0.05264	0.07024
1	1	1	25	84	2	2_3C	3C	99	15	2636	1476	CI28A	56	9	28-Jun	30-Jun	70	72	2	56	5	114	5	100	4	85	13	4.61512	4.605170186	0.27179	0.21443	0.06896	-0.10408	0.02823	-0.08395	-0.06069	0.06126
1	1	1	25	88	2	2_3C	3C	99	15	2640	1648	NC362	221	8	25-Jun	26-Jun	67	68	1	41	5	141	5	22.5	4	85	17	3.157	3.113515309	0.27179	0.21443	0.06896	-0.10408	0.0366	-0.07678	-0.07513	0.03998
1	1	1	25	95	2	2_3C	3C	99	15	2647	1531	DE2	111	9	23-Jun	24-Jun	65	66	1	65	5	150	5	85	5	85	19	4.45435	4.442651256	0.27179	0.21443	0.06896	-0.10408	0.05124	-0.05977	-0.09345	-0.00477
1	1	1	25	102	2	2_3C	2	99	16	2654	2568	IL14H (check)	141	9	20-Jun	21-Jun	62	63	1	24	5	108	5	100	1	85	22	4.61512	4.605170186	0.27179	0.21443	0.06896	-0.10408	0.06587	-0.03709	-0.10001	-0.05202
1	1	1	25	106	2	2_3C	4B	99	16	2658	2571	Tx303 (Check)	253	7	5-Jul	3-Jul	77	75	-2	80	5	153	5	67	5	85	10	4.21951	4.204692619	0.27179	0.21443	0.06896	-0.10408	0.07424	-0.02158	-0.0972	-0.07614
1	1	1	26	8	1	1_4B	4B	99	7	305	2171	Ki21	150	5	.	24-Jun	.	66	.	62	5	118	5	56.667	3	84	18	4.05468	4.037192031	0.2965	0.29617	0.2194	0.09184	-0.1307	0.13151	-0.09849	0.04222
1	1	1	26	9	1	1_4B	3C	99	7	304	2570	SA24 (check)	242	3	24-Jun	24-Jun	66	66	0	65	3	120	3	18.75	4	84	18	2.98315	2.931193752	0.2965	0.29617	0.2194	0.09184	-0.12861	0.12434	-0.08449	0.02221
1	1	1	26	20	1	1_3B	3B	99	12	1086	1006	Mo17	163	0	.	.	.	.	.	.	0	.	0	.	0	84	.	.		0.2965	0.29617	0.2194	0.09184	-0.10561	0.05306	0.03206	-0.09931
1	1	1	26	22	1	1_3B	3C	99	12	1084	2570	SA24 (check)	242	8	25-Jun	24-Jun	67	66	-1	59	5	112	5	10	4	84	18	2.3979	2.302585093	0.2965	0.29617	0.2194	0.09184	-0.10143	0.0416	0.04645	-0.10575
1	1	1	26	24	1	1_3B	3B	99	12	1082	1038	NC326	205	8	26-Jun	27-Jun	68	69	1	74	5	150	5	18	5	84	15	2.94444	2.890371758	0.2965	0.29617	0.2194	0.09184	-0.09724	0.03061	0.05894	-0.10852
1	1	1	26	25	1	1_3B	3B	99	12	1081	1120	R177	239	9	21-Jun	29-Jun	63	71	8	29	5	121	5	.	0	84	13	.		0.2965	0.29617	0.2194	0.09184	-0.09515	0.02528	0.06449	-0.10866
1	1	1	26	39	1	1_3B	3C	99	12	1067	2570	SA24 (check)	242	7	25-Jun	25-Jun	67	67	0	57	5	114	5	18	5	84	17	2.94444	2.890371758	0.2965	0.29617	0.2194	0.09184	-0.06587	-0.03709	0.10001	-0.05202
1	1	1	26	44	1	1_3B	3B	99	11	1062	1012	Mo46	169	8	22-Jun	26-Jun	64	68	4	47	5	127	5	21.667	3	84	16	3.1209	3.075790366	0.2965	0.29617	0.2194	0.09184	-0.05542	-0.05387	0.09667	-0.01843
1	1	1	26	47	2	2_4B	3C	99	14	1891	2570	SA24 (check)	242	10	27-Jun	27-Jun	69	69	0	53	5	118	5	6	5	85	16	1.94591	1.791759469	0.2965	0.29617	0.2194	0.09184	-0.04914	-0.06255	0.09147	0.00199
1	1	1	26	49	2	2_4B	4B	99	13	1889	2201	NC304	198	10	28-Jun	30-Jun	70	72	2	21	5	66	5	50	5	85	13	3.93183	3.912023005	0.2965	0.29617	0.2194	0.09184	-0.04496	-0.06775	0.08684	0.01524
1	1	1	26	52	2	2_4B	4B	99	13	1886	2572	Ki11 (check)	147	8	6-Jul	11-Jul	78	83	5	64	5	125	5	93.75	4	85	2	4.55124	4.540631665	0.2965	0.29617	0.2194	0.09184	-0.03869	-0.0747	0.07834	0.03407
1	1	1	26	57	2	2_4B	4B	99	13	1881	2571	Tx303 (Check)	253	9	5-Jul	5-Jul	77	77	0	94	5	162	5	57	5	85	8	4.06044	4.043051268	0.2965	0.29617	0.2194	0.09184	-0.02823	-0.08395	0.06069	0.06126
1	1	1	26	64	2	2_4B	4B	99	13	1874	2231	SC357	244	10	30-Jun	30-Jun	72	72	0	69	5	153	5	80	5	85	13	4.39445	4.382026635	0.2965	0.29617	0.2194	0.09184	-0.01359	-0.09205	0.0307	0.08698
1	1	1	26	65	2	2_4B	4B	99	13	1873	2128	GA209	121	10	6-Jul	11-Jul	78	83	5	71	5	154	5	68.75	4	85	2	4.24492	4.230476737	0.2965	0.29617	0.2194	0.09184	-0.0115	-0.09275	0.02609	0.08927
1	1	1	26	67	2	2_4B	4B	99	13	1871	2210	NC354	217	9	1-Jul	30-Jun	73	72	-1	59	5	139	5	9	5	85	13	2.30259	2.197224577	0.2965	0.29617	0.2194	0.09184	-0.00732	-0.09379	0.0167	0.09273
1	1	1	26	72	2	2_4B	3B	99	12	1866	2569	B73 (Check)	40	9	26-Jun	28-Jun	68	70	2	73	5	147	5	33	5	85	15	3.52636	3.496507561	0.2965	0.29617	0.2194	0.09184	0.00314	-0.09437	-0.00718	0.09467
1	1	1	26	82	2	2_3C	3C	99	17	2687	1433	B52	36	7	5-Jul	2-Jul	77	74	-3	49	5	119	5	100	5	85	11	4.61512	4.605170186	0.2965	0.29617	0.2194	0.09184	0.02405	-0.08685	-0.05264	0.07024
1	1	1	26	85	2	2_3C	2	99	17	2684	2568	IL14H (check)	141	7	24-Jun	24-Jun	66	66	0	27.5	4	93	5	100	1	85	19	4.61512	4.605170186	0.2965	0.29617	0.2194	0.09184	0.03032	-0.08233	-0.06452	0.05633
1	1	1	26	86	2	2_3C	3B	99	17	2683	2569	B73 (Check)	40	8	27-Jun	30-Jun	69	72	3	58	5	120	5	51	5	85	13	3.95124	3.931825633	0.2965	0.29617	0.2194	0.09184	0.03241	-0.0806	-0.06822	0.05113
1	1	1	26	87	2	2_3C	3C	99	17	2682	1437	B57	37	9	24-Jun	24-Jun	66	66	0	38	5	86	5	82.5	4	85	19	4.42485	4.412798293	0.2965	0.29617	0.2194	0.09184	0.03451	-0.07875	-0.07176	0.04567
1	1	1	26	95	2	2_3C	3C	99	16	2674	1621	NC264	190	8	27-Jun	28-Jun	69	70	1	45	5	113	5	13	5	85	15	2.63906	2.564949357	0.2965	0.29617	0.2194	0.09184	0.05124	-0.05977	-0.09345	-0.00477
1	1	1	27	15	1	1_3D	2	99	1	1092	2568	IL14H (check)	141	4	20-Jun	22-Jun	62	64	2	20	3	110	3	.	0	84	20	.		0.32121	0.38502	0.40747	0.39797	-0.11607	0.08372	-0.01272	-0.06423
1	1	1	27	18	1	1_3D	3C	99	2	1095	2570	SA24 (check)	242	9	25-Jun	25-Jun	67	67	0	54	5	110	5	18.333	3	84	17	2.96183	2.908702715	0.32121	0.38502	0.40747	0.39797	-0.10979	0.06498	0.0157	-0.08876
1	1	1	27	26	1	1_3D	4B	99	3	1103	2571	Tx303 (Check)	253	8	5-Jul	6-Jul	77	78	1	83	5	174	5	38	5	84	6	3.66356	3.63758616	0.32121	0.38502	0.40747	0.39797	-0.09306	0.02008	0.06961	-0.10805
1	1	1	27	31	1	1_3D	2	99	4	1108	2568	IL14H (check)	141	4	20-Jun	21-Jun	62	63	1	36.667	3	123.333	3	.	0	84	21	.		0.32121	0.38502	0.40747	0.39797	-0.08261	-0.00422	0.08883	-0.09526
1	1	1	27	51	2	2_4B	4B	99	14	1896	2192	NC222	181	6	3-Jul	4-Jul	75	76	1	52	5	111	5	53.75	4	85	9	4.00278	3.984343667	0.32121	0.38502	0.40747	0.39797	-0.04078	-0.0725	0.08137	0.02797
1	1	1	27	53	2	2_4B	4B	99	14	1898	2211	NC354	217	6	5-Jul	4-Jul	77	76	-1	46	5	116	5	10	2	85	9	2.3979	2.302585093	0.32121	0.38502	0.40747	0.39797	-0.0366	-0.07678	0.07513	0.03998
1	1	1	27	57	2	2_4B	3C	99	14	1902	2570	SA24 (check)	242	9	27-Jun	28-Jun	69	70	1	54	5	113	5	23.75	4	85	15	3.20883	3.16758253	0.32121	0.38502	0.40747	0.39797	-0.02823	-0.08395	0.06069	0.06126
1	1	1	27	83	2	2_3C	3C	99	17	2695	1661	Pa91	236	8	27-Jun	29-Jun	69	71	2	54	5	121	5	78.333	3	85	14	4.37366	4.36096897	0.32121	0.38502	0.40747	0.39797	0.02614	-0.08546	-0.05672	0.0659
1	1	1	27	94	2	2_3C	4B	99	18	2706	2571	Tx303 (Check)	253	9	5-Jul	5-Jul	77	77	0	83	5	158	5	20	5	85	8	3.04452	2.995732274	0.32121	0.38502	0.40747	0.39797	0.04914	-0.06255	-0.09147	0.00199
1	1	1	27	101	2	2_3C	3C	99	18	2713	1414	B109	29	9	25-Jun	26-Jun	67	68	1	60	5	126	5	24	5	85	17	3.21888	3.17805383	0.32121	0.38502	0.40747	0.39797	0.06378	-0.04067	-0.09992	-0.04549
1	1	1	27	102	2	2_3C	3B	99	18	2714	2569	B73 (Check)	40	8	27-Jun	28-Jun	69	70	1	68	5	141	5	80	5	85	15	4.39445	4.382026635	0.32121	0.38502	0.40747	0.39797	0.06587	-0.03709	-0.10001	-0.05202
1	1	1	27	103	2	2_3C	3C	99	18	2715	1640	NC314	201	7	23-Jun	25-Jun	65	67	2	42	5	103	5	65	3	85	18	4.18965	4.17438727	0.32121	0.38502	0.40747	0.39797	0.06797	-0.03338	-0.0998	-0.05838
1	2	2	1	1	.	7	.	99	1	1	613	A214N	6	3	19-Jul-11	20-Jul-11	91	92	1	66.66666667	3	143.3333333	3	35	1	99	7	3.583518939	3.555348061	-0.305856808	0.369357187	-0.395307891	0.3919719	-0.305856808	0.369357187	-0.395307891	0.3919719
1	2	2	1	2	.	7	.	99	1	2	766	B73 (Check)	40	4	29-Jun-11	1-Jul-11	71	73	2	61.66666667	3	141.6666667	3	19	5	80	7	2.995732274	2.944438979	-0.305856808	0.369357187	-0.395307891	0.3919719	-0.284763235	0.292938458	-0.231732212	0.121646452
1	2	2	1	5	.	7	.	99	1	5	653	NC320	203	11	9-Jul-11	10-Jul-11	81	82	1	70	3	150	3	6	5	94	12	1.945910149	1.791759469	-0.305856808	0.369357187	-0.395307891	0.3919719	-0.221482516	0.096433157	0.092389967	-0.226905042
1	2	2	1	12	.	7	.	99	2	12	626	CML311	87	4	18-Jul-11	24-Jul-11	90	96	6	65	3	155	3	45	3	99	3	3.828641397	3.80666249	-0.305856808	0.369357187	-0.395307891	0.3919719	-0.073827505	-0.171032392	0.154488141	0.100604636
1	2	2	1	13	.	7	.	99	2	13	766	B73 (Check)	40	4	7-Jul-11	10-Jul-11	79	82	3	65	3	140	3	66.25	4	94	12	4.208417019	4.193435465	-0.305856808	0.369357187	-0.395307891	0.3919719	-0.052733932	-0.187407834	0.115757921	0.150692409
1	2	2	1	15	.	7	.	99	2	15	654	NC336	208	8	10-Jul-11	12-Jul-11	82	84	2	55	3	128.3333333	3	5	5	94	10	1.791759469	1.609437912	-0.305856808	0.369357187	-0.395307891	0.3919719	-0.010546786	-0.203783275	0.024233434	0.204245894
1	2	2	1	18	.	7	.	99	2	18	632	D940Y	110	1	10-Jul-11	12-Jul-11	82	84	2	70	1	125	1		0	94	10		0	-0.305856808	0.369357187	-0.395307891	0.3919719	0.052733932	-0.187407834	-0.115757921	0.150692409
1	2	2	1	21	.	7	.	99	2	21	697	OH7B	230	9	7-Jul-11	12-Jul-11	79	84	5	66.66666667	3	140	3	69	5	94	10	4.248495242	4.234106505	-0.305856808	0.369357187	-0.395307891	0.3919719	0.116014651	-0.121906066	-0.207066038	-0.028864421
1	2	2	1	23	.	7	.	99	3	23	633	F44	118	8	7-Jul-11	13-Jul-11	79	85	6	86.66666667	3	158.3333333	3		0	94	9		0	-0.305856808	0.369357187	-0.395307891	0.3919719	0.158201797	-0.050945819	-0.212042547	-0.160808984
1	2	2	1	24	.	7	.	99	3	24	644	NC236	184	10	9-Jul-11	9-Jul-11	81	81	0	65	3	111.6666667	3	100	5	94	13	4.615120517	4.605170186	-0.305856808	0.369357187	-0.395307891	0.3919719	0.17929537	-0.007277974	-0.191271032	-0.209659004
1	2	2	1	25	.	7	.	99	3	25	620	CI64	59	8	12-Jul-11	12-Jul-11	84	84	0	73.33333333	3	123.3333333	3	100	4	94	10	4.615120517	4.605170186	-0.305856808	0.369357187	-0.395307891	0.3919719	0.200388943	0.041848351	-0.152108072	-0.235156734
1	2	2	1	29	.	7	.	99	3	29	766	B73 (Check)	40	5	2-Jul-11	5-Jul-11	74	77	3	50	3	126.6666667	3	100	1	87	10	4.615120517	4.605170186	-0.305856808	0.369357187	-0.395307891	0.3919719	0.284763235	0.292938458	0.231732212	0.121646452
1	2	2	2	2	.	7	.	99	6	59	634	GT112	122	8	11-Jul-11	11-Jul-11	83	83	0	78.33333333	3	166.6666667	3	18.75	4	94	11	2.983153491	2.931193752	-0.284763235	0.292938458	-0.231732212	0.121646452	-0.284763235	0.292938458	-0.231732212	0.121646452
1	2	2	2	3	.	7	.	99	6	58	766	B73 (Check)	40	4	1-Jul-11	3-Jul-11	73	75	2	58.33333333	3	130	3	45	3	87	12	3.828641397	3.80666249	-0.284763235	0.292938458	-0.231732212	0.121646452	-0.263669662	0.221978211	-0.097366476	-0.061788674
1	2	2	2	5	.	7	.	99	6	56	637	Ki3	151	6	12-Jul-11	13-Jul-11	84	85	1	60	3	120	3	28	5	94	9	3.36729583	3.33220451	-0.284763235	0.292938458	-0.231732212	0.121646452	-0.221482516	0.096433157	0.092389967	-0.226905042
1	2	2	2	6	.	7	.	99	5	55	623	CML108	69	10	15-Jul-11	25-Jul-11	87	97	10	60	3	123.3333333	3		0	99	2		0	-0.284763235	0.292938458	-0.231732212	0.121646452	-0.200388943	0.041848351	0.152108072	-0.235156734
1	2	2	2	7	.	7	.	99	5	54	704	Tzi 25	259	7	6-Jul-11	6-Jul-11	78	78	0	73.33333333	3	141.6666667	3	18	5	87	9	2.944438979	2.890371758	-0.284763235	0.292938458	-0.231732212	0.121646452	-0.17929537	-0.007277974	0.191271032	-0.209659004
1	2	2	2	9	.	7	.	99	5	52	766	B73 (Check)	40	6	3-Jul-11	8-Jul-11	75	80	5	41.66666667	3	123.3333333	3	41	5	87	7	3.737669618	3.713572067	-0.284763235	0.292938458	-0.231732212	0.121646452	-0.137108224	-0.089155183	0.216586316	-0.09784857
1	2	2	2	12	.	7	.	99	5	49	651	NC296A	194	2	27-Jun-11	1-Jul-11	69	73	4	20	1	80	1	10	1	80	7	2.397895273	2.302585093	-0.284763235	0.292938458	-0.231732212	0.121646452	-0.073827505	-0.171032392	0.154488141	0.100604636
1	2	2	2	15	.	7	.	99	5	46	638	L578	158	10	14-Jul-11	17-Jul-11	86	89	3	90	3	160	3	8.75	4	99	10	2.277267285	2.1690537	-0.284763235	0.292938458	-0.231732212	0.121646452	-0.010546786	-0.203783275	0.024233434	0.204245894
1	2	2	2	19	.	7	.	99	4	42	631	CML92	105	8	15-Jul-11	13-Jul-11	87	85	-2	71.66666667	3	148.3333333	3	22.5	2	94	9	3.157000421	3.113515309	-0.284763235	0.292938458	-0.231732212	0.121646452	0.073827505	-0.171032392	-0.154488141	0.100604636
1	2	2	2	23	.	7	.	99	4	38	705	Tzi 9	260	8	6-Jul-11	7-Jul-11	78	79	1	86.66666667	3	176.6666667	3	36	5	87	8	3.610917913	3.583518938	-0.284763235	0.292938458	-0.231732212	0.121646452	0.158201797	-0.050945819	-0.212042547	-0.160808984
1	2	2	2	25	.	7	.	99	4	36	766	B73 (Check)	40	4	3-Jul-11	6-Jul-11	75	78	3	36.66666667	3	103.3333333	3	40	1	87	9	3.713572067	3.688879454	-0.284763235	0.292938458	-0.231732212	0.121646452	0.200388943	0.041848351	-0.152108072	-0.235156734
1	2	2	2	26	.	7	.	99	4	35	635	Il101	140	9		26-Jun-11		68	68	10	3	53.33333333	3	50	1	80	12	3.931825633	3.912023005	-0.284763235	0.292938458	-0.231732212	0.121646452	0.221482516	0.096433157	-0.092389967	-0.226905042
1	2	2	2	27	.	7	.	99	4	34	652	NC300	196	8	8-Jul-11	9-Jul-11	80	81	1	63.33333333	3	145	3	14	5	94	13	2.708050201	2.63905733	-0.284763235	0.292938458	-0.231732212	0.121646452	0.242576089	0.156476444	-0.009953017	-0.173351557
1	2	2	2	29	.	7	.	99	3	32	628	CML328	92	7	9-Jul-11	15-Jul-11	81	87	6	81.66666667	3	151.6666667	3	100	1	94	7	4.615120517	4.605170186	-0.284763235	0.292938458	-0.231732212	0.121646452	0.284763235	0.292938458	0.231732212	0.121646452
1	2	2	2	30	.	7	.	99	3	31	702	Tzi 11	256	10	5-Jul-11	10-Jul-11	77	82	5	73.33333333	3	166.6666667	3	80	4	94	12	4.394449155	4.382026635	-0.284763235	0.292938458	-0.231732212	0.121646452	0.305856808	0.369357187	0.395307891	0.3919719
1	2	2	3	1	.	7	.	99	6	61	707	WD	277	4		17-Jun-11		59	59	35	3	93.33333333	3		0	73	14		0	-0.263669662	0.221978211	-0.097366476	-0.061788674	-0.305856808	0.369357187	-0.395307891	0.3919719
1	2	2	3	2	.	7	.	99	6	62	641	Mp339	172	3	9-Jul-11	10-Jul-11	81	82	1	71.66666667	3	130	3		0	94	12		0	-0.263669662	0.221978211	-0.097366476	-0.061788674	-0.284763235	0.292938458	-0.231732212	0.121646452
1	2	2	3	3	.	7	.	99	6	63	630	CML69	102	7	12-Jul-11	17-Jul-11	84	89	5	60	3	135	3	33.33333333	3	99	10	3.5361167	3.506557897	-0.263669662	0.221978211	-0.097366476	-0.061788674	-0.263669662	0.221978211	-0.097366476	-0.061788674
1	2	2	3	4	.	7	.	99	6	64	627	CML323	91	6	10-Jul-11	12-Jul-11	82	84	2	43.33333333	3	93.33333333	3	18.33333333	3	94	10	2.961830722	2.908720896	-0.263669662	0.221978211	-0.097366476	-0.061788674	-0.242576089	0.156476444	0.009953018	-0.173351557
1	2	2	3	5	.	7	.	99	6	65	639	M162W	160	4	9-Jul-11	8-Jul-11	81	80	-1	53.33333333	3	125	3	93.33333333	3	87	7	4.546834609	4.536177314	-0.263669662	0.221978211	-0.097366476	-0.061788674	-0.221482516	0.096433157	0.092389967	-0.226905042
1	2	2	3	13	.	7	.	99	7	73	766	B73 (Check)	40	0					0		0		0		0				0	-0.263669662	0.221978211	-0.097366476	-0.061788674	-0.052733932	-0.187407834	0.115757921	0.150692409
1	2	2	3	15	.	7	.	99	7	75	619	CI3A	58	10	6-Jul-11	9-Jul-11	78	81	3	90	3	168.3333333	3	13.75	4	94	13	2.691243083	2.621038824	-0.263669662	0.221978211	-0.097366476	-0.061788674	-0.010546786	-0.203783275	0.024233434	0.204245894
1	2	2	3	17	.	7	.	99	7	77	706	U267Y	261	4	11-Jul-11	17-Jul-11	83	89	6	35	3	118.3333333	3	100	3	99	10	4.615120517	4.605170186	-0.263669662	0.221978211	-0.097366476	-0.061788674	0.03164036	-0.198324795	-0.071618452	0.186009653
1	2	2	3	20	.	7	.	99	8	80	766	B73 (Check)	40	5	3-Jul-11	5-Jul-11	75	77	2	56.66666667	3	125	3	40	3	87	10	3.713572067	3.688879454	-0.263669662	0.221978211	-0.097366476	-0.061788674	0.094921078	-0.149198469	-0.185645413	0.039212043
1	2	2	3	25	.	7	.	99	8	85	768	NC358 (Check)	219	11	26-Jun-11	1-Jul-11	68	73	5	18.33333333	3	85	3	12	5	80	7	2.564949358	2.48490665	-0.263669662	0.221978211	-0.097366476	-0.061788674	0.200388943	0.041848351	-0.152108072	-0.235156734
1	2	2	3	27	.	7	.	99	8	87	636	Il677a	142	2	2-Jul-11	5-Jul-11	74	77	3	17.5	2	107.5	2		0	87	10		0	-0.263669662	0.221978211	-0.097366476	-0.061788674	0.242576089	0.156476444	-0.009953017	-0.173351557
1	2	2	4	4	.	5	.	99	1	117	431	L317	157	5	3-Jul-11	8-Jul-11	75	80	5	95	3	168.3333333	3	73.33333333	3	87	7	4.308559483	4.295015258	-0.242576089	0.156476444	0.009953018	-0.173351557	-0.242576089	0.156476444	0.009953018	-0.173351557
1	2	2	4	7	.	5	.	99	1	114	766	B73 (Check)	40	4	3-Jul-11	1-Jul-11	75	73	-2	83.33333333	3	163.3333333	3	61.25	4	80	7	4.131158535	4.114963849	-0.242576089	0.156476444	0.009953018	-0.173351557	-0.17929537	-0.007277974	0.191271032	-0.209659004
1	2	2	4	18	.	7	.	99	10	103	766	B73 (Check)	40	6	29-Jun-11	29-Jun-11	71	71	0	73.33333333	3	161.6666667	3	20	5	80	9	3.044522438	2.995732274	-0.242576089	0.156476444	0.009953018	-0.173351557	0.052733932	-0.187407834	-0.115757921	0.150692409
1	2	2	4	21	.	7	.	99	10	100	699	SC55	245	10	13-Jul-11	15-Jul-11	85	87	2	90	3	138.3333333	3	32.5	2	94	7	3.511545439	3.481240089	-0.242576089	0.156476444	0.009953018	-0.173351557	0.116014651	-0.121906066	-0.207066038	-0.028864421
1	2	2	4	22	.	7	.	99	9	99	771	Tx303 (Check)	253	11	5-Jul-11	11-Jul-11	77	83	6	66.66666667	3	135	3	90	2	94	11	4.510859507	4.49980967	-0.242576089	0.156476444	0.009953018	-0.173351557	0.137108224	-0.089155183	-0.216586316	-0.09784857
1	2	2	4	25	.	7	.	99	9	96	766	B73 (Check)	40	4	2-Jul-11	5-Jul-11	74	77	3	50	3	108.3333333	3	51.66666667	3	87	10	3.963982744	3.944812828	-0.242576089	0.156476444	0.009953018	-0.173351557	0.200388943	0.041848351	-0.152108072	-0.235156734
1	2	2	4	26	.	7	.	99	9	95	703	Tzi 18	258	9	11-Jul-11	11-Jul-11	83	83	0	58.33333333	3	116.6666667	3	44	5	94	11	3.80666249	3.784189634	-0.242576089	0.156476444	0.009953018	-0.173351557	0.221482516	0.096433157	-0.092389967	-0.226905042
1	2	2	4	28	.	7	.	99	9	93	624	CML157Q	73	7	13-Jul-11	14-Jul-11	85	86	1	103.3333333	3	151.6666667	3	17.5	2	94	8	2.917770732	2.862200881	-0.242576089	0.156476444	0.009953018	-0.173351557	0.263669662	0.221978211	0.097366476	-0.061788674
1	2	2	4	29	.	7	.	99	9	92	621	CI66	60	10	7-Jul-11	8-Jul-11	79	80	1	51.66666667	3	126.6666667	3	49	5	87	7	3.912023005	3.891820298	-0.242576089	0.156476444	0.009953018	-0.173351557	0.284763235	0.292938458	0.231732212	0.121646452
1	2	2	5	1	.	5	.	99	1	121	457	NC324	204	7	30-Jun-11	1-Jul-11	72	73	1	53.33333333	3	145	3	18.75	4	80	7	2.983153491	2.931193752	-0.221482516	0.096433157	0.092389967	-0.226905042	-0.305856808	0.369357187	-0.395307891	0.3919719
1	2	2	5	8	.	5	.	99	2	128	382	4722	2	6	7-Jul-11	8-Jul-11	79	80	1	88.33333333	3	165	3	66	5	87	7	4.204692619	4.189654742	-0.221482516	0.096433157	0.092389967	-0.226905042	-0.158201797	-0.050945819	0.212042547	-0.160808984
1	2	2	5	11	.	5	.	99	2	131	430	Ky21	154	8	8-Jul-11	9-Jul-11	80	81	1	85	3	158.3333333	3	61.25	4	94	13	4.131158535	4.114963849	-0.221482516	0.096433157	0.092389967	-0.226905042	-0.094921078	-0.149198469	0.185645413	0.039212043
1	2	2	5	13	.	5	.	99	2	133	766	B73 (Check)	40	3	1-Jul-11	2-Jul-11	73	74	1	81.66666667	3	166.6666667	3	21.66666667	3	87	13	3.120895417	3.075774981	-0.221482516	0.096433157	0.092389967	-0.226905042	-0.052733932	-0.187407834	0.115757921	0.150692409
1	2	2	5	17	.	5	.	99	3	137	460	NC340	210	9	7-Jul-11	8-Jul-11	79	80	1	80	3	158.3333333	3	13	5	87	7	2.63905733	2.564949357	-0.221482516	0.096433157	0.092389967	-0.226905042	0.03164036	-0.198324795	-0.071618452	0.186009653
1	2	2	5	18	.	5	.	99	3	138	493	W22 R-r:std	276	8	23-Jun-11	28-Jun-11	65	70	5	30	3	106.6666667	3	88	5	80	10	4.48863637	4.477336814	-0.221482516	0.096433157	0.092389967	-0.226905042	0.052733932	-0.187407834	-0.115757921	0.150692409
1	2	2	5	21	.	5	.	99	3	141	766	B73 (Check)	40	5	2-Jul-11	3-Jul-11	74	75	1	58.33333333	3	146.6666667	3	33	5	87	12	3.526360525	3.496507561	-0.221482516	0.096433157	0.092389967	-0.226905042	0.116014651	-0.121906066	-0.207066038	-0.028864421
1	2	2	5	22	.	5	.	99	3	142	387	A441-5	9	1	9-Jul-11	16-Jul-11	81	88	7	45	1	95	1	100	1	99	11	4.615120517	4.605170186	-0.221482516	0.096433157	0.092389967	-0.226905042	0.137108224	-0.089155183	-0.216586316	-0.09784857
1	2	2	5	27	.	5	.	99	4	147	766	B73 (Check)	40	5	30-Jun-11	1-Jul-11	72	73	1	51.66666667	3	148.3333333	3	42	5	80	7	3.761200116	3.737669618	-0.221482516	0.096433157	0.092389967	-0.226905042	0.242576089	0.156476444	-0.009953017	-0.173351557
1	2	2	5	28	.	5	.	99	4	148	766	B73 (Check)	40	6	1-Jul-11	3-Jul-11	73	75	2	66.66666667	3	138.3333333	3	16	5	87	12	2.833213344	2.772588722	-0.221482516	0.096433157	0.092389967	-0.226905042	0.263669662	0.221978211	0.097366476	-0.061788674
1	2	2	6	4	.	5	.	99	6	177	473	Pa91	236	5	2-Jul-11	4-Jul-11	74	76	2	66.66666667	3	160	3	32	5	87	11	3.496507562	3.465735903	-0.200388943	0.041848351	0.152108072	-0.235156734	-0.242576089	0.156476444	0.009953018	-0.173351557
1	2	2	6	9	.	5	.	99	6	172	766	B73 (Check)	40	6	3-Jul-11	4-Jul-11	75	76	1	68.33333333	3	153.3333333	3	36	5	87	11	3.610917913	3.583518938	-0.200388943	0.041848351	0.152108072	-0.235156734	-0.137108224	-0.089155183	0.216586316	-0.09784857
1	2	2	6	13	.	5	.	99	5	168	410	B37	34	5	30-Jun-11	2-Jul-11	72	74	2	58.33333333	3	136.6666667	3	22	5	87	13	3.135494216	3.091042453	-0.200388943	0.041848351	0.152108072	-0.235156734	-0.052733932	-0.187407834	0.115757921	0.150692409
1	2	2	6	19	.	5	.	99	5	162	413	C103	48	5	27-Jun-11	30-Jun-11	69	72	3	66.66666667	3	138.3333333	3	27	5	80	8	3.33220451	3.295836866	-0.200388943	0.041848351	0.152108072	-0.235156734	0.073827505	-0.171032392	-0.154488141	0.100604636
1	2	2	6	20	.	5	.	99	5	161	458	NC326	205	9	3-Jul-11	8-Jul-11	75	80	5	73.33333333	3	150	3	41	5	87	7	3.737669618	3.713572067	-0.200388943	0.041848351	0.152108072	-0.235156734	0.094921078	-0.149198469	-0.185645413	0.039212043
1	2	2	6	21	.	5	.	99	5	160	766	B73 (Check)	40	6	1-Jul-11	4-Jul-11	73	76	3	66.66666667	3	145	3	31	5	87	11	3.465735903	3.433987204	-0.200388943	0.041848351	0.152108072	-0.235156734	0.116014651	-0.121906066	-0.207066038	-0.028864421
1	2	2	6	23	.	5	.	99	4	158	485	R177	239	9	24-Jun-11	17-Jul-11	66	89	23	25	3	100	3		0	99	10		0	-0.200388943	0.041848351	0.152108072	-0.235156734	0.158201797	-0.050945819	-0.212042547	-0.160808984
1	2	2	6	25	.	5	.	99	4	156	425	H95	127	8	1-Jul-11	5-Jul-11	73	77	4	36.66666667	3	96.66666667	3	13	5	87	10	2.63905733	2.564949357	-0.200388943	0.041848351	0.152108072	-0.235156734	0.200388943	0.041848351	-0.152108072	-0.235156734
1	2	2	6	26	.	5	.	99	4	155	445	NC264	190	9	29-Jun-11	4-Jul-11	71	76	5	36.66666667	3	93.33333333	3	39	5	87	11	3.688879454	3.663561646	-0.200388943	0.041848351	0.152108072	-0.235156734	0.221482516	0.096433157	-0.092389967	-0.226905042
1	2	2	6	28	.	5	.	99	4	153	472	Os420	231	4		11-Jul-11		83	83	20	1	85	1		0	94	11		0	-0.200388943	0.041848351	0.152108072	-0.235156734	0.263669662	0.221978211	0.097366476	-0.061788674
1	2	2	6	30	.	5	.	99	4	151	462	NC346	213	10	1-Jul-11	4-Jul-11	73	76	3	31.66666667	3	111.6666667	3	6.25	4	87	11	1.981001469	1.832581464	-0.200388943	0.041848351	0.152108072	-0.235156734	0.305856808	0.369357187	0.395307891	0.3919719
1	2	2	7	1	.	5	.	99	6	181	771	Tx303 (Check)	253	8	5-Jul-11	9-Jul-11	77	81	4	93.33333333	3	176.6666667	3	18	5	94	13	2.944438979	2.890371758	-0.17929537	-0.007277974	0.191271032	-0.209659004	-0.305856808	0.369357187	-0.395307891	0.3919719
1	2	2	7	3	.	5	.	99	7	183	766	B73 (Check)	40	5	2-Jul-11	3-Jul-11	74	75	1	80	3	160	3	24	5	87	12	3.218875825	3.17805383	-0.17929537	-0.007277974	0.191271032	-0.209659004	-0.263669662	0.221978211	-0.097366476	-0.061788674
1	2	2	7	6	.	5	.	99	7	186	459	NC338	209	3	3-Jul-11	3-Jul-11	75	75	0	63.33333333	3	136.6666667	3	25	3	87	12	3.258096538	3.218875825	-0.17929537	-0.007277974	0.191271032	-0.209659004	-0.200388943	0.041848351	0.152108072	-0.235156734
1	2	2	7	7	.	5	.	99	7	187	443	NC232	183	3	5-Jul-11	7-Jul-11	77	79	2	61.66666667	3	131.6666667	3	33.33333333	3	87	8	3.5361167	3.506557897	-0.17929537	-0.007277974	0.191271032	-0.209659004	-0.17929537	-0.007277974	0.191271032	-0.209659004
1	2	2	7	8	.	5	.	99	7	188	453	NC294	192	9	1-Jul-11	3-Jul-11	73	75	2	83.33333333	3	193.3333333	3	15	5	87	12	2.772588722	2.708050201	-0.17929537	-0.007277974	0.191271032	-0.209659004	-0.158201797	-0.050945819	0.212042547	-0.160808984
1	2	2	7	11	.	5	.	99	7	191	492	Va17	264	8	29-Jun-11	1-Jul-11	71	73	2	28.33333333	3	98.33333333	3	61	5	80	7	4.127134385	4.110873864	-0.17929537	-0.007277974	0.191271032	-0.209659004	-0.094921078	-0.149198469	0.185645413	0.039212043
1	2	2	7	14	.	5	.	99	7	194	491	T8	252	8	2-Jul-11	2-Jul-11	74	74	0	95	3	161.6666667	3	15	5	87	13	2.772588722	2.708050201	-0.17929537	-0.007277974	0.191271032	-0.209659004	-0.031640359	-0.198324795	0.071618452	0.186009653
1	2	2	7	15	.	5	.	99	8	195	490	T232	250	12	7-Jul-11	9-Jul-11	79	81	2	78.33333333	3	158.3333333	3	24	5	94	13	3.218875825	3.17805383	-0.17929537	-0.007277974	0.191271032	-0.209659004	-0.010546786	-0.203783275	0.024233434	0.204245894
1	2	2	7	16	.	5	.	99	8	196	429	K64	146	3	16-Jul-11	18-Jul-11	88	90	2	58.33333333	3	128.3333333	3	18.33333333	3	99	9	2.961830722	2.908720896	-0.17929537	-0.007277974	0.191271032	-0.209659004	0.010546787	-0.203783275	-0.024233434	0.204245894
1	2	2	7	21	.	5	.	99	8	201	487	R229	240	8	1-Jul-11	7-Jul-11	73	79	6	63.33333333	3	140	3	40	5	87	8	3.713572067	3.688879454	-0.17929537	-0.007277974	0.191271032	-0.209659004	0.116014651	-0.121906066	-0.207066038	-0.028864421
1	2	2	7	23	.	5	.	99	8	203	766	B73 (Check)	40	8	28-Jun-11	30-Jun-11	70	72	2	55	3	140	3	43	5	80	8	3.784189634	3.761200116	-0.17929537	-0.007277974	0.191271032	-0.209659004	0.158201797	-0.050945819	-0.212042547	-0.160808984
1	2	2	7	25	.	5	.	99	8	205	417	DE1	113	0					0		0		0		0				0	-0.17929537	-0.007277974	0.191271032	-0.209659004	0.200388943	0.041848351	-0.152108072	-0.235156734
1	2	2	7	29	.	5	.	99	9	209	414	CI28A	56	5	7-Jul-11	6-Jul-11	79	78	-1	71.66666667	3	130	3	94	5	87	9	4.553876892	4.543294782	-0.17929537	-0.007277974	0.191271032	-0.209659004	0.284763235	0.292938458	0.231732212	0.121646452
1	2	2	8	3	.	5	.	99	11	238	766	B73 (Check)	40	4	29-Jun-11	30-Jun-11	71	72	1	66.66666667	3	158.3333333	3	53.75	4	80	8	4.002777369	3.984343667	-0.158201797	-0.050945819	0.212042547	-0.160808984	-0.263669662	0.221978211	-0.097366476	-0.061788674
1	2	2	8	4	.	5	.	99	11	237	411	B64	38	6	5-Jul-11	5-Jul-11	77	77	0	83.33333333	3	148.3333333	3	16	5	87	10	2.833213344	2.772588722	-0.158201797	-0.050945819	0.212042547	-0.160808984	-0.242576089	0.156476444	0.009953018	-0.173351557
1	2	2	8	5	.	5	.	99	11	236	768	NC358 (Check)	219	10	25-Jun-11	29-Jun-11	67	71	4	23.33333333	3	106.6666667	3	4	5	80	9	1.609437912	1.386294361	-0.158201797	-0.050945819	0.212042547	-0.160808984	-0.221482516	0.096433157	0.092389967	-0.226905042
1	2	2	8	6	.	5	.	99	11	235	461	NC342	211	10	2-Jul-11	3-Jul-11	74	75	1	61.66666667	3	131.6666667	3	10	5	87	12	2.397895273	2.302585093	-0.158201797	-0.050945819	0.212042547	-0.160808984	-0.200388943	0.041848351	0.152108072	-0.235156734
1	2	2	8	7	.	5	.	99	11	234	454	NC302	197	10	2-Jul-11	4-Jul-11	74	76	2	58.33333333	3	141.6666667	3	13	5	87	11	2.63905733	2.564949357	-0.158201797	-0.050945819	0.212042547	-0.160808984	-0.17929537	-0.007277974	0.191271032	-0.209659004
1	2	2	8	8	.	5	.	99	11	233	463	NC356	218	10	5-Jul-11	6-Jul-11	77	78	1	71.66666667	3	151.6666667	3	14	5	87	9	2.708050201	2.63905733	-0.158201797	-0.050945819	0.212042547	-0.160808984	-0.158201797	-0.050945819	0.212042547	-0.160808984
1	2	2	8	10	.	5	.	99	11	231	418	DE811	114	10	3-Jul-11	3-Jul-11	75	75	0	63.33333333	3	160	3	15	5	87	12	2.772588722	2.708050201	-0.158201797	-0.050945819	0.212042547	-0.160808984	-0.116014651	-0.121906066	0.207066038	-0.028864421
1	2	2	8	14	.	5	.	99	10	227	455	NC310	200	9	1-Jul-11	1-Jul-11	73	73	0	54.33333333	3	165	3	14	5	80	7	2.708050201	2.63905733	-0.158201797	-0.050945819	0.212042547	-0.160808984	-0.031640359	-0.198324795	0.071618452	0.186009653
1	2	2	8	16	.	5	.	99	10	225	442	NC230	182	11	9-Jul-11	9-Jul-11	81	81	0	58.33333333	3	113.3333333	3	21	5	94	13	3.091042453	3.044522438	-0.158201797	-0.050945819	0.212042547	-0.160808984	0.010546787	-0.203783275	-0.024233434	0.204245894
1	2	2	8	17	.	5	.	99	10	224	766	B73 (Check)	40	6	1-Jul-11	1-Jul-11	73	73	0	60	3	141.6666667	3	54	5	80	7	4.007333185	3.988984047	-0.158201797	-0.050945819	0.212042547	-0.160808984	0.03164036	-0.198324795	-0.071618452	0.186009653
1	2	2	8	20	.	5	.	99	10	221	766	B73 (Check)	40	6	2-Jul-11	5-Jul-11	74	77	3	68.33333333	3	151.6666667	3	44	5	87	10	3.80666249	3.784189634	-0.158201797	-0.050945819	0.212042547	-0.160808984	0.094921078	-0.149198469	-0.185645413	0.039212043
1	2	2	8	26	.	5	.	99	9	215	383	33-16	3	4	29-Jun-11	4-Jul-11	71	76	5	51.66666667	3	136.6666667	3	58.33333333	3	87	11	4.083171262	4.066173685	-0.158201797	-0.050945819	0.212042547	-0.160808984	0.221482516	0.096433157	-0.092389967	-0.226905042
1	2	2	8	28	.	5	.	99	9	213	766	B73 (Check)	40	4	6-Jul-11	7-Jul-11	78	79	1	53.33333333	3	151.6666667	3	77.5	4	87	8	4.363098625	4.350277936	-0.158201797	-0.050945819	0.212042547	-0.160808984	0.263669662	0.221978211	0.097366476	-0.061788674
1	2	2	8	29	.	5	.	99	9	212	407	B104	27	6	29-Jun-11	1-Jul-11	71	73	2	38.33333333	3	125	3	19	5	80	7	2.995732274	2.944438979	-0.158201797	-0.050945819	0.212042547	-0.160808984	0.284763235	0.292938458	0.231732212	0.121646452
1	2	2	8	30	.	5	.	99	9	211	409	B14A	31	7	30-Jun-11	6-Jul-11	72	78	6	45	3	135	3	67	5	87	9	4.219507705	4.204692619	-0.158201797	-0.050945819	0.212042547	-0.160808984	0.305856808	0.369357187	0.395307891	0.3919719
1	2	2	9	4	.	4	.	99	1	244	766	B73 (Check)	40	8	1-Jul-11	1-Jul-11	73	73	0	68.33333333	3	165	3	11	5	80	7	2.48490665	2.397895273	-0.137108224	-0.089155183	0.216586316	-0.09784857	-0.242576089	0.156476444	0.009953018	-0.173351557
1	2	2	9	15	.	4	.	99	2	255	289	B97	47	8	29-Jun-11	3-Jul-11	71	75	4	65	3	126.6666667	3	11	5	87	12	2.48490665	2.397895273	-0.137108224	-0.089155183	0.216586316	-0.09784857	-0.010546786	-0.203783275	0.024233434	0.204245894
1	2	2	9	17	.	4	.	99	2	257	766	B73 (Check)	40	3	29-Jun-11	29-Jun-11	71	71	0	63.33333333	3	158.3333333	3	35	3	80	9	3.583518939	3.555348061	-0.137108224	-0.089155183	0.216586316	-0.09784857	0.03164036	-0.198324795	-0.071618452	0.186009653
1	2	2	9	19	.	4	.	99	2	259	766	B73 (Check)	40	7	29-Jun-11	29-Jun-11	71	71	0	73.33333333	3	160	3	48	5	80	9	3.891820298	3.871201011	-0.137108224	-0.089155183	0.216586316	-0.09784857	0.073827505	-0.171032392	-0.154488141	0.100604636
1	2	2	9	20	.	4	.	99	2	260	338	N7A	180	9	29-Jun-11	1-Jul-11	71	73	2	45	3	126.6666667	3	4	5	80	7	1.609437912	1.386294361	-0.137108224	-0.089155183	0.216586316	-0.09784857	0.094921078	-0.149198469	-0.185645413	0.039212043
1	2	2	9	22	.	4	.	99	2	262	378	Va99	270	10	24-Jun-11	28-Jun-11	66	70	4	38.33333333	3	123.3333333	3	11	5	80	10	2.48490665	2.397895273	-0.137108224	-0.089155183	0.216586316	-0.09784857	0.137108224	-0.089155183	-0.216586316	-0.09784857
1	2	2	9	24	.	4	.	99	2	264	290	CI187-2	54	5	3-Jul-11	5-Jul-11	75	77	2	61.66666667	3	131.6666667	3	38.33333333	3	87	10	3.672072336	3.64631984	-0.137108224	-0.089155183	0.216586316	-0.09784857	0.17929537	-0.007277974	-0.191271032	-0.209659004
1	2	2	9	25	.	4	.	99	2	265	349	NC328	206	8	2-Jul-11	1-Jul-11	74	73	-1	70	3	165	3	12	5	80	7	2.564949358	2.48490665	-0.137108224	-0.089155183	0.216586316	-0.09784857	0.200388943	0.041848351	-0.152108072	-0.235156734
1	2	2	9	28	.	4	.	99	3	268	766	B73 (Check)	40	5	2-Jul-11	3-Jul-11	74	75	1	66.66666667	3	155	3	35	5	87	12	3.583518939	3.555348061	-0.137108224	-0.089155183	0.216586316	-0.09784857	0.263669662	0.221978211	0.097366476	-0.061788674
1	2	2	10	12	.	4	.	99	4	289	286	B73Htrhm	41	7	1-Jul-11	1-Jul-11	73	73	0	65	3	151.6666667	3	26	5	80	7	3.295836866	3.258096538	-0.116014651	-0.121906066	0.207066038	-0.028864421	-0.073827505	-0.171032392	0.154488141	0.100604636
1	2	2	10	15	.	4	.	99	4	286	766	B73 (Check)	40	5	29-Jun-11	1-Jul-11	71	73	2	66.66666667	3	165	3	39	5	80	7	3.688879454	3.663561646	-0.116014651	-0.121906066	0.207066038	-0.028864421	-0.010546786	-0.203783275	0.024233434	0.204245894
1	2	2	10	18	.	4	.	99	4	283	374	VA102	262	2	21-Jun-11	25-Jun-11	63	67	4	37.5	2	110	2	22.5	2	80	13	3.157000421	3.113515309	-0.116014651	-0.121906066	0.207066038	-0.028864421	0.052733932	-0.187407834	-0.115757921	0.150692409
1	2	2	10	19	.	4	.	99	4	282	299	H84	125	9	25-Jun-11	30-Jun-11	67	72	5	41.66666667	3	138.3333333	3	14	5	80	8	2.708050201	2.63905733	-0.116014651	-0.121906066	0.207066038	-0.028864421	0.073827505	-0.171032392	-0.154488141	0.100604636
1	2	2	10	24	.	4	.	99	3	277	348	NC314	201	9	29-Jun-11	3-Jul-11	71	75	4	58.33333333	3	143.3333333	3	26	5	87	12	3.295836866	3.258096538	-0.116014651	-0.121906066	0.207066038	-0.028864421	0.17929537	-0.007277974	-0.191271032	-0.209659004
1	2	2	10	25	.	4	.	99	3	276	379	VaW6	271	11	29-Jun-11	3-Jul-11	71	75	4	35	3	96.66666667	3	7	5	87	12	2.079441542	1.945910149	-0.116014651	-0.121906066	0.207066038	-0.028864421	0.200388943	0.041848351	-0.152108072	-0.235156734
1	2	2	10	26	.	4	.	99	3	275	283	B109	29	11	27-Jun-11	29-Jun-11	69	71	2	56.66666667	3	141.6666667	3	19	5	80	9	2.995732274	2.944438979	-0.116014651	-0.121906066	0.207066038	-0.028864421	0.221482516	0.096433157	-0.092389967	-0.226905042
1	2	2	10	29	.	4	.	99	3	272	375	Va22	265	11	27-Jun-11	29-Jun-11	69	71	2	45	3	136.6666667	3	9	5	80	9	2.302585093	2.197224577	-0.116014651	-0.121906066	0.207066038	-0.028864421	0.284763235	0.292938458	0.231732212	0.121646452
1	2	2	10	30	.	4	.	99	3	271	766	B73 (Check)	40	8	29-Jun-11	2-Jul-11	71	74	3	71.66666667	3	153.3333333	3	39	5	87	13	3.688879454	3.663561646	-0.116014651	-0.121906066	0.207066038	-0.028864421	0.305856808	0.369357187	0.395307891	0.3919719
1	2	2	11	1	.	4	.	99	5	301	766	B73 (Check)	40	7	1-Jul-11	2-Jul-11	73	74	1	66.66666667	3	143.3333333	3	33	5	87	13	3.526360525	3.496507561	-0.094921078	-0.149198469	0.185645413	0.039212043	-0.305856808	0.369357187	-0.395307891	0.3919719
1	2	2	11	4	.	4	.	99	6	304	351	NC362	221	10	27-Jun-11	2-Jul-11	69	74	5	45	3	140	3	7.5	4	87	13	2.140066164	2.014903021	-0.094921078	-0.149198469	0.185645413	0.039212043	-0.242576089	0.156476444	0.009953018	-0.173351557
1	2	2	11	7	.	4	.	99	6	307	766	B73 (Check)	40	4	29-Jun-11	29-Jun-11	71	71	0	66.66666667	3	156.6666667	3	25	4	80	9	3.258096538	3.218875825	-0.094921078	-0.149198469	0.185645413	0.039212043	-0.17929537	-0.007277974	0.191271032	-0.209659004
1	2	2	11	10	.	4	.	99	6	310	766	B73 (Check)	40	4	1-Jul-11	1-Jul-11	73	73	0	61.66666667	3	140	3	32.5	4	80	7	3.511545439	3.481240089	-0.094921078	-0.149198469	0.185645413	0.039212043	-0.116014651	-0.121906066	0.207066038	-0.028864421
1	2	2	11	14	.	4	.	99	6	314	355	Pa875	234	1	30-Jun-11	1-Jul-11	72	73	1	45	1	115	1	25	1	80	7	3.258096538	3.218875825	-0.094921078	-0.149198469	0.185645413	0.039212043	-0.031640359	-0.198324795	0.071618452	0.186009653
1	2	2	11	15	.	4	.	99	7	315	766	B73 (Check)	40	3	28-Jun-11	1-Jul-11	70	73	3	66.66666667	3	150	3	78.33333333	3	80	7	4.373658385	4.360973225	-0.094921078	-0.149198469	0.185645413	0.039212043	-0.010546786	-0.203783275	0.024233434	0.204245894
1	2	2	11	17	.	4	.	99	7	317	768	NC358 (Check)	219	6	25-Jun-11	28-Jun-11	67	70	3	25	3	98.33333333	3	2	5	80	10	1.098612289	0.693147181	-0.094921078	-0.149198469	0.185645413	0.039212043	0.03164036	-0.198324795	-0.071618452	0.186009653
1	2	2	11	18	.	4	.	99	7	318	771	Tx303 (Check)	253	10	1-Jul-11	7-Jul-11	73	79	6	96.66666667	3	185	3	18	5	87	8	2.944438979	2.890371758	-0.094921078	-0.149198469	0.185645413	0.039212043	0.052733932	-0.187407834	-0.115757921	0.150692409
1	2	2	11	20	.	4	.	99	7	320	354	Oh43	227	7	29-Jun-11	30-Jun-11	71	72	1	35	3	101.6666667	3	19	5	80	8	2.995732274	2.944438979	-0.094921078	-0.149198469	0.185645413	0.039212043	0.094921078	-0.149198469	-0.185645413	0.039212043
1	2	2	11	23	.	4	.	99	7	323	319	N28Ht	178	10	27-Jun-11	27-Jun-11	69	69	0	50	3	126.6666667	3	14	5	80	11	2.708050201	2.63905733	-0.094921078	-0.149198469	0.185645413	0.039212043	0.158201797	-0.050945819	-0.212042547	-0.160808984
1	2	2	11	26	.	4	.	99	7	326	357	Pa880	235	9	27-Jun-11	29-Jun-11	69	71	2	38.33333333	3	131.6666667	3	32	5	80	9	3.496507562	3.465735903	-0.094921078	-0.149198469	0.185645413	0.039212043	0.221482516	0.096433157	-0.092389967	-0.226905042
1	2	2	11	29	.	4	.	99	8	329	766	B73 (Check)	40	8	2-Jul-11	3-Jul-11	74	75	1	81.66666667	3	168.3333333	3	15	5	87	12	2.772588722	2.708050201	-0.094921078	-0.149198469	0.185645413	0.039212043	0.284763235	0.292938458	0.231732212	0.121646452
1	2	2	12	5	.	4	.	99	10	356	347	NC290A	191	6	21-Jun-11	28-Jun-11	63	70	7	16.66666667	3	93.33333333	3	11.25	4	80	10	2.505525937	2.420368129	-0.073827505	-0.171032392	0.154488141	0.100604636	-0.221482516	0.096433157	0.092389967	-0.226905042
1	2	2	12	6	.	4	.	99	10	355	766	B73 (Check)	40	4	29-Jun-11	29-Jun-11	71	71	0	75	3	153.3333333	3	46.25	4	80	9	3.855452654	3.834061464	-0.073827505	-0.171032392	0.154488141	0.100604636	-0.200388943	0.041848351	0.152108072	-0.235156734
1	2	2	12	9	.	4	.	99	10	352	350	NC360	220	10	5-Jul-11	7-Jul-11	77	79	2	61.66666667	3	110	3	34	5	87	8	3.555348062	3.526360525	-0.073827505	-0.171032392	0.154488141	0.100604636	-0.137108224	-0.089155183	0.216586316	-0.09784857
1	2	2	12	10	.	4	.	99	10	351	306	K55	145	9	1-Jul-11	3-Jul-11	73	75	2	46.66666667	3	116.6666667	3	67	5	87	12	4.219507705	4.204692619	-0.073827505	-0.171032392	0.154488141	0.100604636	-0.116014651	-0.121906066	0.207066038	-0.028864421
1	2	2	12	11	.	4	.	99	9	350	305	K148	143	9	28-Jun-11	1-Jul-11	70	73	3	33.33333333	3	131.6666667	3	16.25	4	80	7	2.847812144	2.788092909	-0.073827505	-0.171032392	0.154488141	0.100604636	-0.094921078	-0.149198469	0.185645413	0.039212043
1	2	2	12	12	.	4	.	99	9	349	369	SA24 (check)	242	8	1-Jul-11	3-Jul-11	73	75	2	65	3	133.3333333	3	4	5	87	12	1.609437912	1.386294361	-0.073827505	-0.171032392	0.154488141	0.100604636	-0.073827505	-0.171032392	0.154488141	0.100604636
1	2	2	12	13	.	4	.	99	9	348	370	SD40	246	4	27-Jun-11	29-Jun-11	69	71	2	46.66666667	3	130	3	13.75	4	80	9	2.691243083	2.621038824	-0.073827505	-0.171032392	0.154488141	0.100604636	-0.052733932	-0.187407834	0.115757921	0.150692409
1	2	2	12	16	.	4	.	99	9	345	300	H91	126	8	2-Jul-11	6-Jul-11	74	78	4	63.33333333	3	136.6666667	3	51	5	87	9	3.951243719	3.931825633	-0.073827505	-0.171032392	0.154488141	0.100604636	0.010546787	-0.203783275	-0.024233434	0.204245894
1	2	2	12	17	.	4	.	99	9	344	317	Mo44	167	9	2-Jul-11	6-Jul-11	74	78	4	55	3	138.3333333	3	17	5	87	9	2.890371758	2.833213344	-0.073827505	-0.171032392	0.154488141	0.100604636	0.03164036	-0.198324795	-0.071618452	0.186009653
1	2	2	12	18	.	4	.	99	9	343	318	Mo46	169	9	29-Jun-11	3-Jul-11	71	75	4	65	3	161.6666667	3	11	5	87	12	2.48490665	2.397895273	-0.073827505	-0.171032392	0.154488141	0.100604636	0.052733932	-0.187407834	-0.115757921	0.150692409
1	2	2	12	20	.	4	.	99	9	341	766	B73 (Check)	40	6	5-Jul-11	7-Jul-11	77	79	2	63.33333333	3	140	3	68	5	87	8	4.234106505	4.219507705	-0.073827505	-0.171032392	0.154488141	0.100604636	0.094921078	-0.149198469	-0.185645413	0.039212043
1	2	2	12	21	.	4	.	99	9	340	287	B75	42	2	3-Jul-11	4-Jul-11	75	76	1	67.5	2	152.5	2	15	2	87	11	2.772588722	2.708050201	-0.073827505	-0.171032392	0.154488141	0.100604636	0.116014651	-0.121906066	-0.207066038	-0.028864421
1	2	2	12	25	.	4	.	99	8	336	766	B73 (Check)	40	6	2-Jul-11	3-Jul-11	74	75	1	66.66666667	3	140	3	41	5	87	12	3.737669618	3.713572067	-0.073827505	-0.171032392	0.154488141	0.100604636	0.200388943	0.041848351	-0.152108072	-0.235156734
1	2	2	12	29	.	4	.	99	8	332	766	B73 (Check)	40	8	1-Jul-11	3-Jul-11	73	75	2	71.66666667	3	158.3333333	3	29	5	87	12	3.401197382	3.36729583	-0.073827505	-0.171032392	0.154488141	0.100604636	0.284763235	0.292938458	0.231732212	0.121646452
1	2	2	13	6	.	4	.	99	11	366	292	CML220	76	4	7-Jul-11	7-Jul-11	79	79	0	48.33333333	3	123.3333333	3	15	3	87	8	2.772588722	2.708050201	-0.052733932	-0.187407834	0.115757921	0.150692409	-0.200388943	0.041848351	0.152108072	-0.235156734
1	2	2	13	8	.	4	.	99	11	368	376	Va26	266	3	29-Jun-11	29-Jun-11	71	71	0	43.33333333	3	136.6666667	3	15	3	80	9	2.772588722	2.708050201	-0.052733932	-0.187407834	0.115757921	0.150692409	-0.158201797	-0.050945819	0.212042547	-0.160808984
1	2	2	13	9	.	4	.	99	11	369	282	B105	28	10	2-Jul-11	3-Jul-11	74	75	1	46.66666667	3	136.6666667	3	31	5	87	12	3.465735903	3.433987204	-0.052733932	-0.187407834	0.115757921	0.150692409	-0.137108224	-0.089155183	0.216586316	-0.09784857
1	2	2	13	14	.	4	.	99	11	374	766	B73 (Check)	40	9	29-Jun-11	30-Jun-11	71	72	1	63.33333333	3	158.3333333	3	32	5	80	8	3.496507562	3.465735903	-0.052733932	-0.187407834	0.115757921	0.150692409	-0.031640359	-0.198324795	0.071618452	0.186009653
1	2	2	13	17	.	6	.	99	1	377	511	B115	30	10	3-Jul-11	7-Jul-11	75	79	4	63.33333333	3	128.3333333	3	25	5	87	8	3.258096538	3.218875825	-0.052733932	-0.187407834	0.115757921	0.150692409	0.03164036	-0.198324795	-0.071618452	0.186009653
1	2	2	13	18	.	6	.	99	1	378	766	B73 (Check)	40	7	29-Jun-11	1-Jul-11	71	73	2	65	3	155	3	40	2	80	7	3.713572067	3.688879454	-0.052733932	-0.187407834	0.115757921	0.150692409	0.052733932	-0.187407834	-0.115757921	0.150692409
1	2	2	13	20	.	6	.	99	1	380	556	NC238	185	11	14-Jul-11	18-Jul-11	86	90	4	28.33333333	3	96.66666667	3		0	99	9		0	-0.052733932	-0.187407834	0.115757921	0.150692409	0.094921078	-0.149198469	-0.185645413	0.039212043
1	2	2	13	24	.	6	.	99	1	384	544	M37W	161	9	8-Jul-11	12-Jul-11	80	84	4	48.33333333	3	125	3		0	94	10		0	-0.052733932	-0.187407834	0.115757921	0.150692409	0.17929537	-0.007277974	-0.191271032	-0.209659004
1	2	2	13	29	.	6	.	99	2	389	766	B73 (Check)	40	6	1-Jul-11	2-Jul-11	73	74	1	68.33333333	3	153.3333333	3	20	5	87	13	3.044522438	2.995732274	-0.052733932	-0.187407834	0.115757921	0.150692409	0.284763235	0.292938458	0.231732212	0.121646452
1	2	2	14	1	.	6	.	99	4	420	581	NC354	217	8	5-Jul-11	6-Jul-11	77	78	1	48.33333333	3	121.6666667	3	13.33333333	3	87	9	2.662587827	2.590267165	-0.031640359	-0.198324795	0.071618452	0.186009653	-0.305856808	0.369357187	-0.395307891	0.3919719
1	2	2	14	2	.	6	.	99	4	419	524	CML154Q	72	6	4-Jul-11	4-Jul-11	76	76	0	51.66666667	3	115	3	41	5	87	11	3.737669618	3.713572067	-0.031640359	-0.198324795	0.071618452	0.186009653	-0.284763235	0.292938458	-0.231732212	0.121646452
1	2	2	14	3	.	6	.	99	4	418	498	38-11	4	7	8-Jul-11	9-Jul-11	80	81	1	88.33333333	3	168.3333333	3	18.75	4	94	13	2.983153491	2.931193752	-0.031640359	-0.198324795	0.071618452	0.186009653	-0.263669662	0.221978211	-0.097366476	-0.061788674
1	2	2	14	4	.	6	.	99	4	417	568	NC304	198	7	1-Jul-11	2-Jul-11	73	74	1	15	3	70	3	20	1	87	13	3.044522438	2.995732274	-0.031640359	-0.198324795	0.071618452	0.186009653	-0.242576089	0.156476444	0.009953018	-0.173351557
1	2	2	14	6	.	6	.	99	4	415	566	NC296	193	4	7-Jul-11	8-Jul-11	79	80	1	55	3	128.3333333	3	17.5	2	87	7	2.917770732	2.862200881	-0.031640359	-0.198324795	0.071618452	0.186009653	-0.200388943	0.041848351	0.152108072	-0.235156734
1	2	2	14	7	.	6	.	99	4	414	611	Va14	263	9	29-Jun-11	1-Jul-11	71	73	2	43.33333333	3	121.6666667	3	13	5	80	7	2.63905733	2.564949357	-0.031640359	-0.198324795	0.071618452	0.186009653	-0.17929537	-0.007277974	0.191271032	-0.209659004
1	2	2	14	11	.	6	.	99	3	410	766	B73 (Check)	40	3	1-Jul-11	2-Jul-11	73	74	1	56.66666667	3	153.3333333	3	23.33333333	3	87	13	3.191847153	3.149882953	-0.031640359	-0.198324795	0.071618452	0.186009653	-0.094921078	-0.149198469	0.185645413	0.039212043
1	2	2	14	12	.	6	.	99	3	409	540	KY226	155	2	5-Jul-11	9-Jul-11	77	81	4	72.5	2	157.5	2	42.5	2	94	13	3.772760938	3.749504076	-0.031640359	-0.198324795	0.071618452	0.186009653	-0.073827505	-0.171032392	0.154488141	0.100604636
1	2	2	14	15	.	6	.	99	3	406	567	NC298	195	8	10-Jul-11	8-Jul-11	82	80	-2	58.33333333	3	121.6666667	3	65	3	87	7	4.189654742	4.17438727	-0.031640359	-0.198324795	0.071618452	0.186009653	-0.010546786	-0.203783275	0.024233434	0.204245894
1	2	2	14	16	.	6	.	99	3	405	516	CI21E	55	8	4-Jul-11	6-Jul-11	76	78	2	55	3	131.6666667	3	18	5	87	9	2.944438979	2.890371758	-0.031640359	-0.198324795	0.071618452	0.186009653	0.010546787	-0.203783275	-0.024233434	0.204245894
1	2	2	14	17	.	6	.	99	3	404	521	CI90C	61	6	10-Jul-11	13-Jul-11	82	85	3	65	3	111.6666667	3	45	2	94	9	3.828641397	3.80666249	-0.031640359	-0.198324795	0.071618452	0.186009653	0.03164036	-0.198324795	-0.071618452	0.186009653
1	2	2	14	19	.	6	.	99	3	402	583	NC368	224	10	6-Jul-11	6-Jul-11	78	78	0	66.66666667	3	141.6666667	3	48	5	87	9	3.891820298	3.871201011	-0.031640359	-0.198324795	0.071618452	0.186009653	0.073827505	-0.171032392	-0.154488141	0.100604636
1	2	2	14	21	.	6	.	99	3	400	527	CML322	90	8	7-Jul-11	11-Jul-11	79	83	4	55	3	98.33333333	3	56.25	4	94	11	4.047427642	4.029806041	-0.031640359	-0.198324795	0.071618452	0.186009653	0.116014651	-0.121906066	-0.207066038	-0.028864421
1	2	2	14	22	.	6	.	99	3	399	522	CI91B	62	8	6-Jul-11	10-Jul-11	78	82	4	55	3	100	3		0	94	12		0	-0.031640359	-0.198324795	0.071618452	0.186009653	0.137108224	-0.089155183	-0.216586316	-0.09784857
1	2	2	14	25	.	6	.	99	2	396	578	NC348	214	5	7-Jul-11	8-Jul-11	79	80	1	60	3	130	3	77.5	4	87	7	4.363098625	4.350277936	-0.031640359	-0.198324795	0.071618452	0.186009653	0.200388943	0.041848351	-0.152108072	-0.235156734
1	2	2	14	26	.	6	.	99	2	395	771	Tx303 (Check)	253	10	6-Jul-11	15-Jul-11	78	87	9	71.66666667	3	145	3	17.5	2	94	7	2.917770732	2.862200881	-0.031640359	-0.198324795	0.071618452	0.186009653	0.221482516	0.096433157	-0.092389967	-0.226905042
1	2	2	14	28	.	6	.	99	2	393	604	R4	241	6	7-Jul-11	15-Jul-11	79	87	8	51.66666667	3	126.6666667	3	15	1	94	7	2.772588722	2.708050201	-0.031640359	-0.198324795	0.071618452	0.186009653	0.263669662	0.221978211	0.097366476	-0.061788674
1	2	2	15	1	.	6	.	99	4	421	766	B73 (Check)	40	6	1-Jul-11	1-Jul-11	73	73	0	76.66666667	3	160	3	36.25	4	80	7	3.617651945	3.590439381	-0.010546786	-0.203783275	0.024233434	0.204245894	-0.305856808	0.369357187	-0.395307891	0.3919719
1	2	2	15	2	.	6	.	99	4	422	528	CML333	95	2	7-Jul-11	10-Jul-11	79	82	3	76.66666667	3	151.6666667	3	17.5	2	94	12	2.917770732	2.862200881	-0.010546786	-0.203783275	0.024233434	0.204245894	-0.284763235	0.292938458	-0.231732212	0.121646452
1	2	2	15	3	.	6	.	99	5	423	766	B73 (Check)	40	7	3-Jul-11	1-Jul-11	75	73	-2	66.66666667	3	153.3333333	3	20	4	80	7	3.044522438	2.995732274	-0.010546786	-0.203783275	0.024233434	0.204245894	-0.263669662	0.221978211	-0.097366476	-0.061788674
1	2	2	15	5	.	6	.	99	5	425	609	T234	251	8	4-Jul-11	6-Jul-11	76	78	2	61.66666667	3	146.6666667	3	85	2	87	9	4.454347296	4.442651256	-0.010546786	-0.203783275	0.024233434	0.204245894	-0.221482516	0.096433157	0.092389967	-0.226905042
1	2	2	15	6	.	6	.	99	5	426	532	CML77	103	9	6-Jul-11	14-Jul-11	78	86	8	76.66666667	3	133.3333333	3	50	4	94	8	3.931825633	3.912023005	-0.010546786	-0.203783275	0.024233434	0.204245894	-0.200388943	0.041848351	0.152108072	-0.235156734
1	2	2	15	11	.	6	.	99	5	431	579	NC350	215	9	5-Jul-11	5-Jul-11	77	77	0	40	3	106.6666667	3	20	5	87	10	3.044522438	2.995732274	-0.010546786	-0.203783275	0.024233434	0.204245894	-0.094921078	-0.149198469	0.185645413	0.039212043
1	2	2	15	14	.	6	.	99	5	434	533	E2558W	115	8	8-Jul-11	13-Jul-11	80	85	5	53.33333333	3	146.6666667	3	57.5	4	94	9	4.069026754	4.051784948	-0.010546786	-0.203783275	0.024233434	0.204245894	-0.031640359	-0.198324795	0.071618452	0.186009653
1	2	2	15	18	.	6	.	99	6	438	766	B73 (Check)	40	8	1-Jul-11	3-Jul-11	73	75	2	61.66666667	3	148.3333333	3	51.25	4	87	12	3.956039891	3.936715618	-0.010546786	-0.203783275	0.024233434	0.204245894	0.052733932	-0.187407834	-0.115757921	0.150692409
1	2	2	15	19	.	6	.	99	6	439	553	NC222	181	10	6-Jul-11	10-Jul-11	78	82	4	80	3	146.6666667	3	33	5	94	12	3.526360525	3.496507561	-0.010546786	-0.203783275	0.024233434	0.204245894	0.073827505	-0.171032392	-0.154488141	0.100604636
1	2	2	15	21	.	6	.	99	6	441	577	NC344	212	7	6-Jul-11	10-Jul-11	78	82	4	50	3	110	3	10	5	94	12	2.397895273	2.302585093	-0.010546786	-0.203783275	0.024233434	0.204245894	0.116014651	-0.121906066	-0.207066038	-0.028864421
1	2	2	15	24	.	6	.	99	6	444	526	CML314	88	8	7-Jul-11	10-Jul-11	79	82	3	73.33333333	3	140	3	70	2	94	12	4.262679877	4.248495242	-0.010546786	-0.203783275	0.024233434	0.204245894	0.17929537	-0.007277974	-0.191271032	-0.209659004
1	2	2	15	26	.	6	.	99	6	446	547	MoG	171	6	24-Jun-11	28-Jun-11	66	70	4	76.66666667	3	160	3	25	2	80	10	3.258096538	3.218875825	-0.010546786	-0.203783275	0.024233434	0.204245894	0.221482516	0.096433157	-0.092389967	-0.226905042
1	2	2	15	28	.	6	.	99	7	448	766	B73 (Check)	40	8	5-Jul-11	6-Jul-11	77	78	1	68.33333333	3	135	3	38.75	4	87	9	3.682609841	3.657130756	-0.010546786	-0.203783275	0.024233434	0.204245894	0.263669662	0.221978211	0.097366476	-0.061788674
1	2	2	16	3	.	6	.	99	9	478	512	B52	36	6	7-Jul-11	8-Jul-11	79	80	1	66.66666667	3	153.3333333	3	100	4	87	7	4.615120517	4.605170186	0.010546787	-0.203783275	-0.024233434	0.204245894	-0.263669662	0.221978211	-0.097366476	-0.061788674
1	2	2	16	4	.	6	.	99	9	477	499	Ab28A	24	4	9-Jul-11	12-Jul-11	81	84	3	73.33333333	3	163.3333333	3		0	94	10		0	0.010546787	-0.203783275	-0.024233434	0.204245894	-0.242576089	0.156476444	0.009953018	-0.173351557
1	2	2	16	6	.	6	.	99	9	475	580	NC352	216	7	4-Jul-11	8-Jul-11	76	80	4	51.66666667	3	140	3	11	5	87	7	2.48490665	2.397895273	0.010546787	-0.203783275	-0.024233434	0.204245894	-0.200388943	0.041848351	0.152108072	-0.235156734
1	2	2	16	10	.	6	.	99	9	471	561	NC258	187	0	23-Jul-11	23-Jul-11	95	95	0	50	1	140	1		0	99	4		0	0.010546787	-0.203783275	-0.024233434	0.204245894	-0.116014651	-0.121906066	0.207066038	-0.028864421
1	2	2	16	11	.	6	.	99	8	470	569	NC306	199	7	9-Jul-11	11-Jul-11	81	83	2	50	3	130	3	36.66666667	3	94	11	3.62877553	3.601868077	0.010546787	-0.203783275	-0.024233434	0.204245894	-0.094921078	-0.149198469	0.185645413	0.039212043
1	2	2	16	15	.	6	.	99	8	466	510	B10	25	4	6-Jul-11	16-Jul-11	78	88	10	60	3	131.6666667	3		0	99	11		0	0.010546787	-0.203783275	-0.024233434	0.204245894	-0.010546786	-0.203783275	0.024233434	0.204245894
1	2	2	16	17	.	6	.	99	8	464	766	B73 (Check)	40	6	3-Jul-11	6-Jul-11	75	78	3	58.33333333	3	135	3	28	5	87	9	3.36729583	3.33220451	0.010546787	-0.203783275	-0.024233434	0.204245894	0.03164036	-0.198324795	-0.071618452	0.186009653
1	2	2	16	18	.	6	.	99	8	463	514	B84	46	9	1-Jul-11	4-Jul-11	73	76	3	63.33333333	3	121.6666667	3	40	2	87	11	3.713572067	3.688879454	0.010546787	-0.203783275	-0.024233434	0.204245894	0.052733932	-0.187407834	-0.115757921	0.150692409
1	2	2	16	19	.	6	.	99	8	462	513	B68	39	0					0		0		0		0				0	0.010546787	-0.203783275	-0.024233434	0.204245894	0.073827505	-0.171032392	-0.154488141	0.100604636
1	2	2	16	29	.	6	.	99	7	452	582	NC366	223	7	7-Jul-11	8-Jul-11	79	80	1	71.66666667	3	175	3	7	5	87	7	2.079441542	1.945910149	0.010546787	-0.203783275	-0.024233434	0.204245894	0.284763235	0.292938458	0.231732212	0.121646452
1	2	2	17	1	.	6	.	99	9	481	537	I137TN	132	12	29-Jun-11	5-Jul-11	71	77	6	36.66666667	3	116.6666667	3	25	5	87	10	3.258096538	3.218875825	0.03164036	-0.198324795	-0.071618452	0.186009653	-0.305856808	0.369357187	-0.395307891	0.3919719
1	2	2	17	2	.	6	.	99	9	482	766	B73 (Check)	40	4	29-Jun-11	29-Jun-11	71	71	0	76.66666667	3	171.6666667	3	16.66666667	3	80	9	2.871679625	2.813410717	0.03164036	-0.198324795	-0.071618452	0.186009653	-0.284763235	0.292938458	-0.231732212	0.121646452
1	2	2	17	3	.	6	.	99	10	483	523	CML103	68	9	6-Jul-11	6-Jul-11	78	78	0	106.6666667	3	163.3333333	3	21	5	87	9	3.091042453	3.044522438	0.03164036	-0.198324795	-0.071618452	0.186009653	-0.263669662	0.221978211	-0.097366476	-0.061788674
1	2	2	17	5	.	6	.	99	10	485	541	KY228	156	7	1-Jul-11	4-Jul-11	73	76	3	70	3	161.6666667	3	11	5	87	11	2.48490665	2.397895273	0.03164036	-0.198324795	-0.071618452	0.186009653	-0.221482516	0.096433157	0.092389967	-0.226905042
1	2	2	17	8	.	6	.	99	10	488	766	B73 (Check)	40	5	29-Jun-11	30-Jun-11	71	72	1	66.66666667	3	160	3	29	5	80	8	3.401197382	3.36729583	0.03164036	-0.198324795	-0.071618452	0.186009653	-0.158201797	-0.050945819	0.212042547	-0.160808984
1	2	2	17	10	.	6	.	99	10	490	608	SC357	244	9	7-Jul-11	8-Jul-11	79	80	1	60	3	146.6666667	3	10	5	87	7	2.397895273	2.302585093	0.03164036	-0.198324795	-0.071618452	0.186009653	-0.116014651	-0.121906066	0.207066038	-0.028864421
1	2	2	17	13	.	6	.	99	10	493	539	Ki43	152	5	11-Jul-11	17-Jul-11	83	89	6	40	3	100	3	15	1	99	10	2.772588722	2.708050201	0.03164036	-0.198324795	-0.071618452	0.186009653	-0.052733932	-0.187407834	0.115757921	0.150692409
1	2	2	17	14	.	6	.	99	10	494	573	NC318	202	10	7-Jul-11	8-Jul-11	79	80	1	83.33333333	3	150	3	8	5	87	7	2.197224577	2.079441542	0.03164036	-0.198324795	-0.071618452	0.186009653	-0.031640359	-0.198324795	0.071618452	0.186009653
1	2	2	17	15	.	6	.	99	11	495	519	CI31A	57	9	9-Jul-11	12-Jul-11	81	84	3	63.33333333	3	110	3	100	1	94	10	4.615120517	4.605170186	0.03164036	-0.198324795	-0.071618452	0.186009653	-0.010546786	-0.203783275	0.024233434	0.204245894
1	2	2	17	16	.	6	.	99	11	496	525	CML218	75	7	17-Jul-11	16-Jul-11	89	88	-1	70	3	136.6666667	3		0	99	11		0	0.03164036	-0.198324795	-0.071618452	0.186009653	0.010546787	-0.203783275	-0.024233434	0.204245894
1	2	2	17	17	.	6	.	99	11	497	538	K4	144	6	6-Jul-11	8-Jul-11	78	80	2	66.66666667	3	120	3		0	87	7		0	0.03164036	-0.198324795	-0.071618452	0.186009653	0.03164036	-0.198324795	-0.071618452	0.186009653
1	2	2	17	20	.	6	.	99	11	500	768	NC358 (Check)	219	7	28-Jun-11	4-Jul-11	70	76	6	21.66666667	3	88.33333333	3	4	5	87	11	1.609437912	1.386294361	0.03164036	-0.198324795	-0.071618452	0.186009653	0.094921078	-0.149198469	-0.185645413	0.039212043
1	2	2	17	22	.	6	.	99	11	502	610	Tzi 16	257	9	8-Jul-11	8-Jul-11	80	80	0	80	3	155	3	60	2	87	7	4.110873864	4.094344562	0.03164036	-0.198324795	-0.071618452	0.186009653	0.137108224	-0.089155183	-0.216586316	-0.09784857
1	2	2	17	25	.	6	.	99	11	505	766	B73 (Check)	40	6	1-Jul-11	2-Jul-11	73	74	1	75	3	153.3333333	3	43	5	87	13	3.784189634	3.761200116	0.03164036	-0.198324795	-0.071618452	0.186009653	0.200388943	0.041848351	-0.152108072	-0.235156734
1	2	2	17	28	.	3	.	99	1	508	766	B73 (Check)	40	4	1-Jul-11	3-Jul-11	73	75	2	76.66666667	3	151.6666667	3	22.5	4	87	12	3.157000421	3.113515309	0.03164036	-0.198324795	-0.071618452	0.186009653	0.263669662	0.221978211	0.097366476	-0.061788674
1	2	2	18	1	.	3	.	99	4	540	766	B73 (Check)	40	2	30-Jun-11	1-Jul-11	72	73	1	72.5	2	152.5	2	27.5	2	80	7	3.349904087	3.314186005	0.052733932	-0.187407834	-0.115757921	0.150692409	-0.305856808	0.369357187	-0.395307891	0.3919719
1	2	2	18	5	.	3	.	99	3	536	191	B46	35	5	1-Jul-11	3-Jul-11	73	75	2	46.66666667	3	143.3333333	3	100	3	87	12	4.615120517	4.605170186	0.052733932	-0.187407834	-0.115757921	0.150692409	-0.221482516	0.096433157	0.092389967	-0.226905042
1	2	2	18	7	.	3	.	99	3	534	196	B79	45	6	30-Jun-11	30-Jun-11	72	72	0	53.33333333	3	121.6666667	3	16	5	80	8	2.833213344	2.772588722	0.052733932	-0.187407834	-0.115757921	0.150692409	-0.17929537	-0.007277974	0.191271032	-0.209659004
1	2	2	18	9	.	3	.	99	3	532	200	DE2	111	5	29-Jun-11	3-Jul-11	71	75	4	63.33333333	3	145	3	26	5	87	12	3.295836866	3.258096538	0.052733932	-0.187407834	-0.115757921	0.150692409	-0.137108224	-0.089155183	0.216586316	-0.09784857
1	2	2	18	10	.	3	.	99	3	531	766	B73 (Check)	40	6	29-Jun-11	30-Jun-11	71	72	1	66.66666667	3	143.3333333	3	66.25	4	80	8	4.208417019	4.193435465	0.052733932	-0.187407834	-0.115757921	0.150692409	-0.116014651	-0.121906066	0.207066038	-0.028864421
1	2	2	18	13	.	3	.	99	2	528	189	B2	33	4	1-Jul-11	6-Jul-11	73	78	5	35	3	105	3	86.25	4	87	9	4.468777561	4.457250056	0.052733932	-0.187407834	-0.115757921	0.150692409	-0.052733932	-0.187407834	0.115757921	0.150692409
1	2	2	18	14	.	3	.	99	2	527	771	Tx303 (Check)	253	9	5-Jul-11	9-Jul-11	77	81	4	90	3	165	3	35	5	94	13	3.583518939	3.555348061	0.052733932	-0.187407834	-0.115757921	0.150692409	-0.031640359	-0.198324795	0.071618452	0.186009653
1	2	2	18	15	.	3	.	99	2	526	239	NC260	188	10	29-Jun-11	7-Jul-11	71	79	8	31.66666667	3	130	3	25	4	87	8	3.258096538	3.218875825	0.052733932	-0.187407834	-0.115757921	0.150692409	-0.010546786	-0.203783275	0.024233434	0.204245894
1	2	2	18	17	.	3	.	99	2	524	250	Oh43E	228	0					0		0		0		0				0	0.052733932	-0.187407834	-0.115757921	0.150692409	0.03164036	-0.198324795	-0.071618452	0.186009653
1	2	2	18	19	.	3	.	99	2	522	182	A619	13	7	25-Jun-11	29-Jun-11	67	71	4	33.33333333	3	105	3	67	5	80	9	4.219507705	4.204692619	0.052733932	-0.187407834	-0.115757921	0.150692409	0.073827505	-0.171032392	-0.154488141	0.100604636
1	2	2	18	21	.	3	.	99	2	520	766	B73 (Check)	40	8	3-Jul-11	6-Jul-11	75	78	3	63.33333333	3	155	3	20	4	87	9	3.044522438	2.995732274	0.052733932	-0.187407834	-0.115757921	0.150692409	0.116014651	-0.121906066	-0.207066038	-0.028864421
1	2	2	18	22	.	3	.	99	2	519	213	IDS91	139	9	28-Jun-11	1-Jul-11	70	73	3	48.33333333	3	98.33333333	3	93	5	80	7	4.543294782	4.532599493	0.052733932	-0.187407834	-0.115757921	0.150692409	0.137108224	-0.089155183	-0.216586316	-0.09784857
1	2	2	18	26	.	3	.	99	1	515	766	B73 (Check)	40	4	29-Jun-11	29-Jun-11	71	71	0	70	3	155	3	21.25	4	80	9	3.102342009	3.056356895	0.052733932	-0.187407834	-0.115757921	0.150692409	0.221482516	0.096433157	-0.092389967	-0.226905042
1	2	2	18	27	.	3	.	99	1	514	766	B73 (Check)	40	3	1-Jul-11	3-Jul-11	73	75	2	83.33333333	3	166.6666667	3	20	3	87	12	3.044522438	2.995732274	0.052733932	-0.187407834	-0.115757921	0.150692409	0.242576089	0.156476444	-0.009953017	-0.173351557
1	2	2	18	29	.	3	.	99	1	512	212	IDS69	138	9	3-Jul-11	5-Jul-11	75	77	2	43.33333333	3	83.33333333	3	47	5	87	10	3.871201011	3.850147602	0.052733932	-0.187407834	-0.115757921	0.150692409	0.284763235	0.292938458	0.231732212	0.121646452
1	2	2	19	1	.	3	.	99	4	541	184	A680	22	4	29-Jun-11	28-Jun-11	71	70	-1	60	3	145	3	22.5	4	80	10	3.157000421	3.113515309	0.073827505	-0.171032392	-0.154488141	0.100604636	-0.305856808	0.369357187	-0.395307891	0.3919719
1	2	2	19	7	.	3	.	99	4	547	267	W22	275	8	25-Jun-11	30-Jun-11	67	72	5	23.33333333	3	105	3	45	5	80	8	3.828641397	3.80666249	0.073827505	-0.171032392	-0.154488141	0.100604636	-0.17929537	-0.007277974	0.191271032	-0.209659004
1	2	2	19	8	.	3	.	99	4	548	183	A632	14	10	26-Jun-11	27-Jun-11	68	69	1	60	3	133.3333333	3	4	5	80	11	1.609437912	1.386294361	0.073827505	-0.171032392	-0.154488141	0.100604636	-0.158201797	-0.050945819	0.212042547	-0.160808984
1	2	2	19	11	.	3	.	99	5	551	766	B73 (Check)	40	5	3-Jul-11	5-Jul-11	75	77	2	55	3	131.6666667	3	67.5	4	87	10	4.226833745	4.212127598	0.073827505	-0.171032392	-0.154488141	0.100604636	-0.094921078	-0.149198469	0.185645413	0.039212043
1	2	2	19	14	.	3	.	99	5	554	192	B57	37	0					0		0		0		0				0	0.073827505	-0.171032392	-0.154488141	0.100604636	-0.031640359	-0.198324795	0.071618452	0.186009653
1	2	2	19	15	.	3	.	99	5	555	249	Oh40B	226	8	25-Jun-11	30-Jun-11	67	72	5	28.33333333	3	118.3333333	3	22	5	80	8	3.135494216	3.091042453	0.073827505	-0.171032392	-0.154488141	0.100604636	-0.010546786	-0.203783275	0.024233434	0.204245894
1	2	2	19	16	.	3	.	99	5	556	211	IDS28	137	6	1-Jul-11	5-Jul-11	73	77	4	75	3	128.3333333	3	32.5	4	87	10	3.511545439	3.481240089	0.073827505	-0.171032392	-0.154488141	0.100604636	0.010546787	-0.203783275	-0.024233434	0.204245894
1	2	2	19	17	.	3	.	99	5	557	195	B77	44	7	2-Jul-11	4-Jul-11	74	76	2	58.33333333	3	141.6666667	3	77.5	4	87	11	4.363098625	4.350277936	0.073827505	-0.171032392	-0.154488141	0.100604636	0.03164036	-0.198324795	-0.071618452	0.186009653
1	2	2	19	23	.	3	.	99	6	563	215	Ki21	150	8	6-Jul-11	8-Jul-11	78	80	2	86.66666667	3	135	3	26	5	87	7	3.295836866	3.258096538	0.073827505	-0.171032392	-0.154488141	0.100604636	0.158201797	-0.050945819	-0.212042547	-0.160808984
1	2	2	19	26	.	3	.	99	6	566	766	B73 (Check)	40	6	30-Jun-11	30-Jun-11	72	72	0	76.66666667	3	160	3	49	5	80	8	3.912023005	3.891820298	0.073827505	-0.171032392	-0.154488141	0.100604636	0.221482516	0.096433157	-0.092389967	-0.226905042
1	2	2	20	5	.	3	.	99	9	596	223	MO1W	165	8	29-Jun-11	29-Jun-11	71	71	0	53.33333333	3	138.3333333	3	18	5	80	9	2.944438979	2.890371758	0.094921078	-0.149198469	-0.185645413	0.039212043	-0.221482516	0.096433157	0.092389967	-0.226905042
1	2	2	20	8	.	3	.	99	8	593	203	H105W	123	1	30-Jun-11	1-Jul-11	72	73	1	55	1	115	1	35	1	80	7	3.583518939	3.555348061	0.094921078	-0.149198469	-0.185645413	0.039212043	-0.158201797	-0.050945819	0.212042547	-0.160808984
1	2	2	20	10	.	3	.	99	8	591	766	B73 (Check)	40	5	30-Jun-11	3-Jul-11	72	75	3	63.33333333	3	136.6666667	3	88.75	4	87	12	4.497028027	4.485823428	0.094921078	-0.149198469	-0.185645413	0.039212043	-0.116014651	-0.121906066	0.207066038	-0.028864421
1	2	2	20	11	.	3	.	99	8	590	768	NC358 (Check)	219	7	27-Jun-11	1-Jul-11	69	73	4	25	3	95	3	8	5	80	7	2.197224577	2.079441542	0.094921078	-0.149198469	-0.185645413	0.039212043	-0.094921078	-0.149198469	0.185645413	0.039212043
1	2	2	20	18	.	3	.	99	7	583	251	Oh603	229	5	29-Jun-11		71		-71	28.33333333	3	101.6666667	3		0	99			0	0.094921078	-0.149198469	-0.185645413	0.039212043	0.052733932	-0.187407834	-0.115757921	0.150692409
1	2	2	20	19	.	3	.	99	7	582	238	NC250	186	10	1-Jul-11	1-Jul-11	73	73	0	53.33333333	3	128.3333333	3	7	5	80	7	2.079441542	1.945910149	0.094921078	-0.149198469	-0.185645413	0.039212043	0.073827505	-0.171032392	-0.154488141	0.100604636
1	2	2	20	24	.	3	.	99	7	577	766	B73 (Check)	40	6	2-Jul-11	3-Jul-11	74	75	1	76.66666667	3	158.3333333	3	43	5	87	12	3.784189634	3.761200116	0.094921078	-0.149198469	-0.185645413	0.039212043	0.17929537	-0.007277974	-0.191271032	-0.209659004
1	2	2	20	27	.	3	.	99	7	574	210	I205	133	3	2-Jul-11	5-Jul-11	74	77	3	43.33333333	3	118.3333333	3	30	2	87	10	3.433987205	3.401197382	0.094921078	-0.149198469	-0.185645413	0.039212043	0.242576089	0.156476444	-0.009953017	-0.173351557
1	2	2	20	29	.	3	.	99	6	572	222	Mo17	163	12	27-Jun-11	5-Jul-11	69	77	8	48.33333333	3	121.6666667	3	27	5	87	10	3.33220451	3.295836866	0.094921078	-0.149198469	-0.185645413	0.039212043	0.284763235	0.292938458	0.231732212	0.121646452
1	2	2	21	2	.	3	.	99	9	602	208	HP301	130	9	28-Jun-11	1-Jul-11	70	73	3	66.66666667	3	140	3	18	5	80	7	2.944438979	2.890371758	0.116014651	-0.121906066	-0.207066038	-0.028864421	-0.284763235	0.292938458	-0.231732212	0.121646452
1	2	2	21	5	.	3	.	99	9	605	766	B73 (Check)	40	5	29-Jun-11	1-Jul-11	71	73	2	76.66666667	3	156.6666667	3	38	5	80	7	3.663561646	3.63758616	0.116014651	-0.121906066	-0.207066038	-0.028864421	-0.221482516	0.096433157	0.092389967	-0.226905042
1	2	2	21	6	.	3	.	99	10	606	224	Mo24W	166	7	3-Jul-11	8-Jul-11	75	80	5	85	3	161.6666667	3	18	5	87	7	2.944438979	2.890371758	0.116014651	-0.121906066	-0.207066038	-0.028864421	-0.200388943	0.041848351	0.152108072	-0.235156734
1	2	2	21	9	.	3	.	99	10	609	243	NC364	222	5	25-Jun-11	28-Jun-11	67	70	3	20	3	88.33333333	3	21	5	80	10	3.091042453	3.044522438	0.116014651	-0.121906066	-0.207066038	-0.028864421	-0.137108224	-0.089155183	0.216586316	-0.09784857
1	2	2	21	11	.	3	.	99	10	611	766	B73 (Check)	40	7	30-Jun-11	3-Jul-11	72	75	3	68.33333333	3	128.3333333	3	58.75	4	87	12	4.090169191	4.073291153	0.116014651	-0.121906066	-0.207066038	-0.028864421	-0.094921078	-0.149198469	0.185645413	0.039212043
1	2	2	21	15	.	3	.	99	10	615	237	N6	179	8	25-Jun-11	30-Jun-11	67	72	5	51.66666667	3	105	3	8.75	4	80	8	2.277267285	2.1690537	0.116014651	-0.121906066	-0.207066038	-0.028864421	-0.010546786	-0.203783275	0.024233434	0.204245894
1	2	2	21	20	.	2	.	99	1	620	86	A239	7	8	28-Jun-11	29-Jun-11	70	71	1	48.33333333	3	116.6666667	3	22	5	80	9	3.135494216	3.091042453	0.116014651	-0.121906066	-0.207066038	-0.028864421	0.094921078	-0.149198469	-0.185645413	0.039212043
1	2	2	21	23	.	2	.	99	1	623	766	B73 (Check)	40	6	28-Jun-11	29-Jun-11	70	71	1	65	3	155	3	30	5	80	9	3.433987205	3.401197382	0.116014651	-0.121906066	-0.207066038	-0.028864421	0.158201797	-0.050945819	-0.212042547	-0.160808984
1	2	2	21	29	.	2	.	99	2	629	130	N192	177	8	26-Jun-11	27-Jun-11	68	69	1	41.66666667	3	113.3333333	3	11.25	4	80	11	2.505525937	2.420368129	0.116014651	-0.121906066	-0.207066038	-0.028864421	0.284763235	0.292938458	0.231732212	0.121646452
1	2	2	22	2	.	2	.	99	4	659	766	B73 (Check)	40	8	29-Jun-11	1-Jul-11	71	73	2	71.66666667	3	163.3333333	3	15	5	80	7	2.772588722	2.708050201	0.137108224	-0.089155183	-0.216586316	-0.09784857	-0.284763235	0.292938458	-0.231732212	0.121646452
1	2	2	22	8	.	2	.	99	4	653	100	CH9	52	1					0	5	1	75	1		0	99			0	0.137108224	-0.089155183	-0.216586316	-0.09784857	-0.158201797	-0.050945819	0.212042547	-0.160808984
1	2	2	22	11	.	2	.	99	4	650	160	R109B	237	0					0		0		0		0				0	0.137108224	-0.089155183	-0.216586316	-0.09784857	-0.094921078	-0.149198469	0.185645413	0.039212043
1	2	2	22	13	.	2	.	99	3	648	166	Va35	267	10	29-Jun-11	1-Jul-11	71	73	2	53.33333333	3	113.3333333	3	11	5	80	7	2.48490665	2.397895273	0.137108224	-0.089155183	-0.216586316	-0.09784857	-0.052733932	-0.187407834	0.115757921	0.150692409
1	2	2	22	14	.	2	.	99	3	647	99	CH701-30	51	10	25-Jun-11	28-Jun-11	67	70	3	80	3	146.6666667	3	11	5	80	10	2.48490665	2.397895273	0.137108224	-0.089155183	-0.216586316	-0.09784857	-0.031640359	-0.198324795	0.071618452	0.186009653
1	2	2	22	15	.	2	.	99	3	646	170	Wf9	278	6	27-Jun-11	29-Jun-11	69	71	2	58.33333333	3	143.3333333	3	9	5	80	9	2.302585093	2.197224577	0.137108224	-0.089155183	-0.216586316	-0.09784857	-0.010546786	-0.203783275	0.024233434	0.204245894
1	2	2	22	16	.	2	.	99	3	645	766	B73 (Check)	40	4	3-Jul-11	5-Jul-11	75	77	2	60	3	123.3333333	3	60	3	87	10	4.110873864	4.094344562	0.137108224	-0.089155183	-0.216586316	-0.09784857	0.010546787	-0.203783275	-0.024233434	0.204245894
1	2	2	22	21	.	2	.	99	3	640	90	B103	26	6	26-Jun-11	26-Jun-11	68	68	0	40	3	86.66666667	3	9	5	80	12	2.302585093	2.197224577	0.137108224	-0.089155183	-0.216586316	-0.09784857	0.116014651	-0.121906066	-0.207066038	-0.028864421
1	2	2	22	22	.	2	.	99	3	639	766	B73 (Check)	40	6	2-Jul-11	3-Jul-11	74	75	1	70	3	145	3	48	5	87	12	3.891820298	3.871201011	0.137108224	-0.089155183	-0.216586316	-0.09784857	0.137108224	-0.089155183	-0.216586316	-0.09784857
1	2	2	22	27	.	2	.	99	2	634	766	B73 (Check)	40	4	1-Jul-11	1-Jul-11	73	73	0	58.33333333	3	146.6666667	3	45	3	80	7	3.828641397	3.80666249	0.137108224	-0.089155183	-0.216586316	-0.09784857	0.242576089	0.156476444	-0.009953017	-0.173351557
1	2	2	23	2	.	2	.	99	5	662	768	NC358 (Check)	219	6	25-Jun-11	28-Jun-11	67	70	3	28.33333333	3	108.3333333	3	9	5	80	10	2.302585093	2.197224577	0.158201797	-0.050945819	-0.212042547	-0.160808984	-0.284763235	0.292938458	-0.231732212	0.121646452
1	2	2	23	3	.	2	.	99	5	663	766	B73 (Check)	40	6	29-Jun-11	1-Jul-11	71	73	2	73.33333333	3	161.6666667	3	40	5	80	7	3.713572067	3.688879454	0.158201797	-0.050945819	-0.212042547	-0.160808984	-0.263669662	0.221978211	-0.097366476	-0.061788674
1	2	2	23	4	.	2	.	99	5	664	133	NC262	189	9	23-Jun-11	28-Jun-11	65	70	5	15	3	86.66666667	3	4	5	80	10	1.609437912	1.386294361	0.158201797	-0.050945819	-0.212042547	-0.160808984	-0.242576089	0.156476444	0.009953018	-0.173351557
1	2	2	23	9	.	2	.	99	5	669	167	Va85	269	9	27-Jun-11	30-Jun-11	69	72	3	75	3	148.3333333	3	28.75	4	80	8	3.392829132	3.358637767	0.158201797	-0.050945819	-0.212042547	-0.160808984	-0.137108224	-0.089155183	0.216586316	-0.09784857
1	2	2	23	10	.	2	.	99	5	670	766	B73 (Check)	40	7	30-Jun-11	1-Jul-11	72	73	1	68.33333333	3	146.6666667	3	31	5	80	7	3.465735903	3.433987204	0.158201797	-0.050945819	-0.212042547	-0.160808984	-0.116014651	-0.121906066	0.207066038	-0.028864421
1	2	2	23	12	.	2	.	99	6	672	766	B73 (Check)	40	7	29-Jun-11	30-Jun-11	71	72	1	76.66666667	3	160	3	56	5	80	8	4.043051268	4.025351691	0.158201797	-0.050945819	-0.212042547	-0.160808984	-0.073827505	-0.171032392	0.154488141	0.100604636
1	2	2	23	20	.	2	.	99	6	680	172	Yu796_NS	279	6	1-Jul-11	5-Jul-11	73	77	4	28.33333333	3	68.33333333	3	100	2	87	10	4.615120517	4.605170186	0.158201797	-0.050945819	-0.212042547	-0.160808984	0.094921078	-0.149198469	-0.185645413	0.039212043
1	2	2	23	21	.	2	.	99	6	681	104	F2834T	117	8	3-Jul-11	6-Jul-11	75	78	3	26.66666667	3	88.33333333	3	62.5	2	87	9	4.151039906	4.135166557	0.158201797	-0.050945819	-0.212042547	-0.160808984	0.116014651	-0.121906066	-0.207066038	-0.028864421
1	2	2	23	23	.	2	.	99	7	683	766	B73 (Check)	40	7	1-Jul-11	5-Jul-11	73	77	4	56.66666667	3	126.6666667	3	41.25	4	87	10	3.743604354	3.719651113	0.158201797	-0.050945819	-0.212042547	-0.160808984	0.158201797	-0.050945819	-0.212042547	-0.160808984
1	2	2	23	25	.	2	.	99	7	685	766	B73 (Check)	40	5	29-Jun-11	1-Jul-11	71	73	2	65	3	138.3333333	3	79	5	80	7	4.382026635	4.369447852	0.158201797	-0.050945819	-0.212042547	-0.160808984	0.200388943	0.041848351	-0.152108072	-0.235156734
1	2	2	23	26	.	2	.	99	7	686	766	B73 (Check)	40	5	1-Jul-11	6-Jul-11	73	78	5	60	3	128.3333333	3	75	3	87	9	4.33073334	4.317488114	0.158201797	-0.050945819	-0.212042547	-0.160808984	0.221482516	0.096433157	-0.092389967	-0.226905042
1	2	2	23	27	.	2	.	99	7	687	771	Tx303 (Check)	253	6	5-Jul-11	11-Jul-11	77	83	6	71.66666667	3	146.6666667	3	11.25	4	94	11	2.505525937	2.420368129	0.158201797	-0.050945819	-0.212042547	-0.160808984	0.242576089	0.156476444	-0.009953017	-0.173351557
1	2	2	24	3	.	2	.	99	10	718	82	4226	1	10	25-Jun-11	26-Jun-11	67	68	1	60	3	141.6666667	3	0	5	80	12	0	0	0.17929537	-0.007277974	-0.191271032	-0.209659004	-0.263669662	0.221978211	-0.097366476	-0.061788674
1	2	2	24	4	.	2	.	99	10	717	98	C123	49	9	24-Jun-11	25-Jun-11	66	67	1	35	3	100	3	13	5	80	13	2.63905733	2.564949357	0.17929537	-0.007277974	-0.191271032	-0.209659004	-0.242576089	0.156476444	0.009953018	-0.173351557
1	2	2	24	6	.	2	.	99	9	715	128	Mo45	168	2	27-Jun-11	27-Jun-11	69	69	0	45	1	110	1	7.5	2	80	11	2.140066164	2.014903021	0.17929537	-0.007277974	-0.191271032	-0.209659004	-0.200388943	0.041848351	0.152108072	-0.235156734
1	2	2	24	7	.	2	.	99	9	714	766	B73 (Check)	40	8	27-Jun-11	28-Jun-11	69	70	1	88.33333333	3	176.6666667	3	43	5	80	10	3.784189634	3.761200116	0.17929537	-0.007277974	-0.191271032	-0.209659004	-0.17929537	-0.007277974	0.191271032	-0.209659004
1	2	2	24	8	.	2	.	99	9	713	111	H49	124	7	27-Jun-11	28-Jun-11	69	70	1	66.66666667	3	140	3	19	5	80	10	2.995732274	2.944438979	0.17929537	-0.007277974	-0.191271032	-0.209659004	-0.158201797	-0.050945819	0.212042547	-0.160808984
1	2	2	24	9	.	2	.	99	9	712	123	M14	159	7	28-Jun-11	28-Jun-11	70	70	0	51.66666667	3	115	3	16	5	80	10	2.833213344	2.772588722	0.17929537	-0.007277974	-0.191271032	-0.209659004	-0.137108224	-0.089155183	0.216586316	-0.09784857
1	2	2	24	13	.	2	.	99	9	708	168	W182B	274	7	23-Jun-11	21-Jun-11	65	63	-2	41.66666667	3	115	3	11	5	73	10	2.48490665	2.397895273	0.17929537	-0.007277974	-0.191271032	-0.209659004	-0.052733932	-0.187407834	0.115757921	0.150692409
1	2	2	24	18	.	2	.	99	8	703	145	Pa762	233	10	27-Jun-11	29-Jun-11	69	71	2	38.33333333	3	85	3	26.25	4	80	9	3.305053521	3.267665989	0.17929537	-0.007277974	-0.191271032	-0.209659004	0.052733932	-0.187407834	-0.115757921	0.150692409
1	2	2	24	24	.	2	.	99	8	697	766	B73 (Check)	40	7	4-Jul-11	7-Jul-11	76	79	3	53.33333333	3	121.6666667	3	27.5	4	87	8	3.349904087	3.314186005	0.17929537	-0.007277974	-0.191271032	-0.209659004	0.17929537	-0.007277974	-0.191271032	-0.209659004
1	2	2	24	25	.	2	.	99	8	696	113	Ia5125	136	8	23-Jun-11	27-Jun-11	65	69	4	21.66666667	3	53.33333333	3	60	3	80	11	4.110873864	4.094344562	0.17929537	-0.007277974	-0.191271032	-0.209659004	0.200388943	0.041848351	-0.152108072	-0.235156734
1	2	2	24	26	.	2	.	99	8	695	88	A635	16	8	27-Jun-11	29-Jun-11	69	71	2	31.66666667	3	81.66666667	3	28	5	80	9	3.36729583	3.33220451	0.17929537	-0.007277974	-0.191271032	-0.209659004	0.221482516	0.096433157	-0.092389967	-0.226905042
1	2	2	24	28	.	2	.	99	7	693	87	A634	15	8	28-Jun-11	1-Jul-11	70	73	3	26.66666667	3	66.66666667	3	60	2	80	7	4.110873864	4.094344562	0.17929537	-0.007277974	-0.191271032	-0.209659004	0.263669662	0.221978211	0.097366476	-0.061788674
1	2	2	24	30	.	2	.	99	7	691	93	B164	32	10	21-Jun-11	27-Jun-11	63	69	6	40	3	103.3333333	3	37	5	80	11	3.63758616	3.610917913	0.17929537	-0.007277974	-0.191271032	-0.209659004	0.305856808	0.369357187	0.395307891	0.3919719
1	2	2	25	2	.	2	.	99	10	722	766	B73 (Check)	40	3	27-Jun-11	28-Jun-11	69	70	1	70	3	155	3	21.66666667	3	80	10	3.120895417	3.075774981	0.200388943	0.041848351	-0.152108072	-0.235156734	-0.284763235	0.292938458	-0.231732212	0.121646452
1	2	2	25	7	.	8	.	99	1	727	708	A272	8	6	28-Jun-11	1-Jul-11	70	73	3	38.33333333	3	120	3	16.66666667	3	80	7	2.871679625	2.813410717	0.200388943	0.041848351	-0.152108072	-0.235156734	-0.17929537	-0.007277974	0.191271032	-0.209659004
1	2	2	25	9	.	8	.	99	1	729	766	B73 (Check)	40	3	1-Jul-11	1-Jul-11	73	73	0	78.33333333	3	148.3333333	3	20	2	80	7	3.044522438	2.995732274	0.200388943	0.041848351	-0.152108072	-0.235156734	-0.137108224	-0.089155183	0.216586316	-0.09784857
1	2	2	25	10	.	8	.	99	1	730	735	GA209	121	8	7-Jul-11	8-Jul-11	79	80	1	73.33333333	3	131.6666667	3	53.75	4	87	7	4.002777369	3.984343667	0.200388943	0.041848351	-0.152108072	-0.235156734	-0.116014651	-0.121906066	0.207066038	-0.028864421
1	2	2	25	11	.	8	.	99	1	731	720	CML261	82	2	16-Jul-11	23-Jul-11	88	95	7	102.5	2	160	2		0	99	4		0	0.200388943	0.041848351	-0.152108072	-0.235156734	-0.094921078	-0.149198469	0.185645413	0.039212043
1	2	2	25	13	.	8	.	99	1	733	766	B73 (Check)	40	3	2-Jul-11	3-Jul-11	74	75	1	76.66666667	3	148.3333333	3	21.66666667	3	87	12	3.120895417	3.075774981	0.200388943	0.041848351	-0.152108072	-0.235156734	-0.052733932	-0.187407834	0.115757921	0.150692409
1	2	2	25	15	.	8	.	99	1	735	727	CML38	97	7	13-Jul-11	17-Jul-11	85	89	4	71.66666667	3	143.3333333	3	23.33333333	3	99	10	3.191847153	3.149882953	0.200388943	0.041848351	-0.152108072	-0.235156734	-0.010546786	-0.203783275	0.024233434	0.204245894
1	2	2	25	16	.	8	.	99	2	736	742	Ki44	153	7	15-Jul-11	25-Jul-11	87	97	10	66.66666667	3	111.6666667	3		0	99	2		0	0.200388943	0.041848351	-0.152108072	-0.235156734	0.010546787	-0.203783275	-0.024233434	0.204245894
1	2	2	25	18	.	8	.	99	2	738	766	B73 (Check)	40	5	1-Jul-11	3-Jul-11	73	75	2	70	3	148.3333333	3	23.33333333	3	87	12	3.191847153	3.149882953	0.200388943	0.041848351	-0.152108072	-0.235156734	0.052733932	-0.187407834	-0.115757921	0.150692409
1	2	2	25	19	.	8	.	99	2	739	718	CML247	79	10	17-Jul-11	22-Jul-11	89	94	5	76.66666667	3	141.6666667	3		0	99	5		0	0.200388943	0.041848351	-0.152108072	-0.235156734	0.073827505	-0.171032392	-0.154488141	0.100604636
1	2	2	25	21	.	8	.	99	2	741	766	B73 (Check)	40	3	6-Jul-11	9-Jul-11	78	81	3	60	3	126.6666667	3	17.5	2	94	13	2.917770732	2.862200881	0.200388943	0.041848351	-0.152108072	-0.235156734	0.116014651	-0.121906066	-0.207066038	-0.028864421
1	2	2	25	22	.	8	.	99	2	742	713	CML14	71	8	20-Jul-11	26-Jul-11	92	98	6	83.33333333	3	128.3333333	3		0	87	-11		0	0.200388943	0.041848351	-0.152108072	-0.235156734	0.137108224	-0.089155183	-0.216586316	-0.09784857
1	2	2	25	24	.	8	.	99	2	744	763	Tx601	254	7	16-Jul-11		88		-88	81.66666667	3	145	3		0	99			0	0.200388943	0.041848351	-0.152108072	-0.235156734	0.17929537	-0.007277974	-0.191271032	-0.209659004
1	2	2	25	25	.	8	.	99	3	745	716	CML228	77	9	13-Jul-11	18-Jul-11	85	90	5	56.66666667	3	101.6666667	3		0	99	9		0	0.200388943	0.041848351	-0.152108072	-0.235156734	0.200388943	0.041848351	-0.152108072	-0.235156734
1	2	2	25	27	.	8	.	99	3	747	709	A6	12	5	16-Jul-11	21-Jul-11	88	93	5	86.66666667	3	126.6666667	3		0	99	6		0	0.200388943	0.041848351	-0.152108072	-0.235156734	0.242576089	0.156476444	-0.009953017	-0.173351557
1	2	2	25	28	.	8	.	99	3	748	733	CML91	104	6	15-Jul-11	18-Jul-11	87	90	3	66.66666667	3	125	3	13.75	4	99	9	2.691243083	2.621038824	0.200388943	0.041848351	-0.152108072	-0.235156734	0.263669662	0.221978211	0.097366476	-0.061788674
1	2	2	25	29	.	8	.	99	3	749	768	NC358 (Check)	219	9	26-Jun-11	30-Jun-11	68	72	4	33.33333333	3	103.3333333	3	0	5	80	8	0	0	0.200388943	0.041848351	-0.152108072	-0.235156734	0.284763235	0.292938458	0.231732212	0.121646452
1	2	2	26	2	.	8	.	99	6	779	761	SC213R	243	6	13-Jul-11	15-Jul-11	85	87	2	90	3	180	3	27.5	4	94	7	3.349904087	3.314186005	0.221482516	0.096433157	-0.092389967	-0.226905042	-0.284763235	0.292938458	-0.231732212	0.121646452
1	2	2	26	4	.	8	.	99	6	777	764	Tzi 10	255	6	13-Jul-11	21-Jul-11	85	93	8	90	3	150	3		0	99	6		0	0.221482516	0.096433157	-0.092389967	-0.226905042	-0.242576089	0.156476444	0.009953018	-0.173351557
1	2	2	26	5	.	8	.	99	6	776	766	B73 (Check)	40	4	26-Jun-11	26-Jun-11	68	68	0	81.66666667	3	158.3333333	3	8.75	4	80	12	2.277267285	2.1690537	0.221482516	0.096433157	-0.092389967	-0.226905042	-0.221482516	0.096433157	0.092389967	-0.226905042
1	2	2	26	6	.	8	.	99	6	775	740	Ki14	148	7	16-Jul-11		88		-88	100	3	151.6666667	3		0	99			0	0.221482516	0.096433157	-0.092389967	-0.226905042	-0.200388943	0.041848351	0.152108072	-0.235156734
1	2	2	26	8	.	8	.	99	6	773	724	CML331	93	9	17-Jul-11	26-Jul-11	89	98	9	103.3333333	3	200	3		0	99	1		0	0.221482516	0.096433157	-0.092389967	-0.226905042	-0.158201797	-0.050945819	0.212042547	-0.160808984
1	2	2	26	9	.	8	.	99	6	772	726	CML341	96	5	16-Jul-11	16-Jul-11	88	88	0	93.33333333	3	163.3333333	3	31.66666667	3	99	11	3.48635519	3.455264603	0.221482516	0.096433157	-0.092389967	-0.226905042	-0.137108224	-0.089155183	0.216586316	-0.09784857
1	2	2	26	10	.	8	.	99	5	771	725	CML332	94	5	9-Jul-11	16-Jul-11	81	88	7	71.66666667	3	111.6666667	3	33.33333333	3	99	11	3.5361167	3.506557897	0.221482516	0.096433157	-0.092389967	-0.226905042	-0.116014651	-0.121906066	0.207066038	-0.028864421
1	2	2	26	11	.	8	.	99	5	770	719	CML258	81	2	27-Jul-11	27-Jul-11	99	99	0	102.5	2	152.5	2		0	99	0		0	0.221482516	0.096433157	-0.092389967	-0.226905042	-0.094921078	-0.149198469	0.185645413	0.039212043
1	2	2	26	15	.	8	.	99	5	766	712	CML11	70	4	15-Jul-11	21-Jul-11	87	93	6	60	3	131.6666667	3		0	99	6		0	0.221482516	0.096433157	-0.092389967	-0.226905042	-0.010546786	-0.203783275	0.024233434	0.204245894
1	2	2	26	16	.	8	.	99	5	765	766	B73 (Check)	40	7	5-Jul-11	7-Jul-11	77	79	2	76.66666667	3	141.6666667	3	40	3	87	8	3.713572067	3.688879454	0.221482516	0.096433157	-0.092389967	-0.226905042	0.010546787	-0.203783275	-0.024233434	0.204245894
1	2	2	26	19	.	8	.	99	4	762	710	CML10	67	1	11-Jul-11	18-Jul-11	83	90	7	110	1	165	1		0	99	9		0	0.221482516	0.096433157	-0.092389967	-0.226905042	0.073827505	-0.171032392	-0.154488141	0.100604636
1	2	2	26	21	.	8	.	99	4	760	734	F6	119	9	11-Jul-11	13-Jul-11	83	85	2	86.66666667	3	136.6666667	3	10	1	94	9	2.397895273	2.302585093	0.221482516	0.096433157	-0.092389967	-0.226905042	0.116014651	-0.121906066	-0.207066038	-0.028864421
1	2	2	26	22	.	8	.	99	4	759	741	Ki2021	149	9	16-Jul-11	23-Jul-11	88	95	7	106.6666667	3	156.6666667	3		0	99	4		0	0.221482516	0.096433157	-0.092389967	-0.226905042	0.137108224	-0.089155183	-0.216586316	-0.09784857
1	2	2	26	23	.	8	.	99	4	758	739	Ki11 (check)	147	8	7-Jul-11	14-Jul-11	79	86	7	55	3	105	3	100	2	94	8	4.615120517	4.605170186	0.221482516	0.096433157	-0.092389967	-0.226905042	0.158201797	-0.050945819	-0.212042547	-0.160808984
1	2	2	26	24	.	8	.	99	4	757	717	CML238	78	12	21-Jul-11		93		-93	50	3	91.66666667	3		0	99			0	0.221482516	0.096433157	-0.092389967	-0.226905042	0.17929537	-0.007277974	-0.191271032	-0.209659004
1	2	2	26	25	.	8	.	99	4	756	723	CML321	89	6		20-Jul-11		92	92	85	3	165	3		0	99	7		0	0.221482516	0.096433157	-0.092389967	-0.226905042	0.200388943	0.041848351	-0.152108072	-0.235156734
1	2	2	26	26	.	8	.	99	4	755	766	B73 (Check)	40	2	1-Jul-11	2-Jul-11	73	74	1	67.5	2	127.5	2	32.5	2	87	13	3.511545439	3.481240089	0.221482516	0.096433157	-0.092389967	-0.226905042	0.221482516	0.096433157	-0.092389967	-0.226905042
1	2	2	26	27	.	8	.	99	4	754	714	CML158Q	74	0					0		0		0		0				0	0.221482516	0.096433157	-0.092389967	-0.226905042	0.242576089	0.156476444	-0.009953017	-0.173351557
1	2	2	26	28	.	8	.	99	3	753	766	B73 (Check)	40	4	5-Jul-11	7-Jul-11	77	79	2	63.33333333	3	121.6666667	3	42.5	2	87	8	3.772760938	3.749504076	0.221482516	0.096433157	-0.092389967	-0.226905042	0.263669662	0.221978211	0.097366476	-0.061788674
1	2	2	27	1	.	8	.	99	7	781	771	Tx303 (Check)	253	8	4-Jul-11	6-Jul-11	76	78	2	105	3	188.3333333	3	14	5	87	9	2.708050201	2.63905733	0.242576089	0.156476444	-0.009953017	-0.173351557	-0.305856808	0.369357187	-0.395307891	0.3919719
1	2	2	27	4	.	8	.	99	7	784	732	CML52	100	8	16-Jul-11	19-Jul-11	88	91	3	108.3333333	3	190	3	21.66666667	3	99	8	3.120895417	3.075774981	0.242576089	0.156476444	-0.009953017	-0.173351557	-0.242576089	0.156476444	0.009953018	-0.173351557
1	2	2	27	5	.	8	.	99	7	785	743	Mo18W	164	9	4-Jul-11	7-Jul-11	76	79	3	75	3	148.3333333	3	13	5	87	8	2.63905733	2.564949357	0.242576089	0.156476444	-0.009953017	-0.173351557	-0.221482516	0.096433157	0.092389967	-0.226905042
1	2	2	27	7	.	8	.	99	7	787	731	CML5	99	10	18-Jul-11	25-Jul-11	90	97	7	121.6666667	3	203.3333333	3		0	99	2		0	0.242576089	0.156476444	-0.009953017	-0.173351557	-0.17929537	-0.007277974	0.191271032	-0.209659004
1	2	2	27	9	.	8	.	99	7	789	766	B73 (Check)	40	5	1-Jul-11	1-Jul-11	73	73	0	61.66666667	3	151.6666667	3	21.66666667	3	80	7	3.120895417	3.075774981	0.242576089	0.156476444	-0.009953017	-0.173351557	-0.137108224	-0.089155183	0.216586316	-0.09784857
1	2	2	27	13	.	8	.	99	8	793	744	NC33	207	6	9-Jul-11	16-Jul-11	81	88	7	101.6666667	3	203.3333333	3		0	99	11		0	0.242576089	0.156476444	-0.009953017	-0.173351557	-0.052733932	-0.187407834	0.115757921	0.150692409
1	2	2	27	15	.	8	.	99	8	795	721	CML277	84	9	17-Jul-11	20-Jul-11	89	92	3	65	3	131.6666667	3		0	99	7		0	0.242576089	0.156476444	-0.009953017	-0.173351557	-0.010546786	-0.203783275	0.024233434	0.204245894
1	2	2	27	16	.	8	.	99	8	796	766	B73 (Check)	40	7	1-Jul-11	3-Jul-11	73	75	2	70	3	143.3333333	3	17.5	2	87	12	2.917770732	2.862200881	0.242576089	0.156476444	-0.009953017	-0.173351557	0.010546787	-0.203783275	-0.024233434	0.204245894
1	2	2	27	19	.	1	.	99	1	799	26	IA2132	135	0					0		0		0		0				0	0.242576089	0.156476444	-0.009953017	-0.173351557	0.073827505	-0.171032392	-0.154488141	0.100604636
1	2	2	27	20	.	1	.	99	1	800	52	P39 (check)	232	7	20-Jun-11	21-Jun-11	62	63	1	30	3	118.3333333	3	20	4	73	10	3.044522438	2.995732274	0.242576089	0.156476444	-0.009953017	-0.173351557	0.094921078	-0.149198469	-0.185645413	0.039212043
1	2	2	27	21	.	1	.	99	1	801	766	B73 (Check)	40	7	1-Jul-11	3-Jul-11	73	75	2	65	3	143.3333333	3	29	5	87	12	3.401197382	3.36729583	0.242576089	0.156476444	-0.009953017	-0.173351557	0.116014651	-0.121906066	-0.207066038	-0.028864421
1	2	2	27	22	.	1	.	99	1	802	12	A682	23	9	21-Jun-11	24-Jun-11	63	66	3	40	3	110	3	2	5	73	7	1.098612289	0.693147181	0.242576089	0.156476444	-0.009953017	-0.173351557	0.137108224	-0.089155183	-0.216586316	-0.09784857
1	2	2	27	23	.	1	.	99	1	803	31	IL14H (check)	141	9	21-Jun-11	23-Jun-11	63	65	2	33.33333333	3	108.3333333	3	43	5	73	8	3.784189634	3.761200116	0.242576089	0.156476444	-0.009953017	-0.173351557	0.158201797	-0.050945819	-0.212042547	-0.160808984
1	2	2	27	24	.	1	.	99	1	804	20	CM105	63	9	21-Jun-11	22-Jun-11	63	64	1	23.33333333	3	80	3	36.25	4	73	9	3.617651945	3.590439381	0.242576089	0.156476444	-0.009953017	-0.173351557	0.17929537	-0.007277974	-0.191271032	-0.209659004
1	2	2	27	27	.	1	.	99	2	807	766	B73 (Check)	40	5	30-Jun-11	30-Jun-11	72	72	0	106.6666667	3	165	3	38	5	80	8	3.663561646	3.63758616	0.242576089	0.156476444	-0.009953017	-0.173351557	0.242576089	0.156476444	-0.009953017	-0.173351557
1	2	2	27	28	.	1	.	99	2	808	44	MEF156-55-2	162	9	18-Jun-11	18-Jun-11	60	60	0	48.33333333	3	110	3	28	5	73	13	3.36729583	3.33220451	0.242576089	0.156476444	-0.009953017	-0.173351557	0.263669662	0.221978211	0.097366476	-0.061788674
1	2	2	27	29	.	1	.	99	2	809	74	SD44	247	3	21-Jun-11	29-Jun-11	63	71	8	21.66666667	3	91.66666667	3	20	2	80	9	3.044522438	2.995732274	0.242576089	0.156476444	-0.009953017	-0.173351557	0.284763235	0.292938458	0.231732212	0.121646452
1	2	2	28	2	.	1	.	99	6	839	48	MS71	175	6	23-Jun-11	28-Jun-11	65	70	5	30	3	105	3	32	5	80	10	3.496507562	3.465735903	0.263669662	0.221978211	0.097366476	-0.061788674	-0.284763235	0.292938458	-0.231732212	0.121646452
1	2	2	28	5	.	1	.	99	5	836	23	EP1	116	5	15-Jun-11	16-Jun-11	57	58	1	31.66666667	3	95	3	100	5	73	15	4.615120517	4.605170186	0.263669662	0.221978211	0.097366476	-0.061788674	-0.221482516	0.096433157	0.092389967	-0.226905042
1	2	2	28	6	.	1	.	99	5	835	71	R168	238	7	21-Jun-11	21-Jun-11	63	63	0	50	3	121.6666667	3	22	5	73	10	3.135494216	3.091042453	0.263669662	0.221978211	0.097366476	-0.061788674	-0.200388943	0.041848351	0.152108072	-0.235156734
1	2	2	28	7	.	1	.	99	5	834	766	B73 (Check)	40	3	27-Jun-11	27-Jun-11	69	69	0	76.66666667	3	153.3333333	3	21	5	80	11	3.091042453	3.044522438	0.263669662	0.221978211	0.097366476	-0.061788674	-0.17929537	-0.007277974	0.191271032	-0.209659004
1	2	2	28	11	.	1	.	99	4	830	10	A659	19	5	27-Jun-11	29-Jun-11	69	71	2	36.66666667	3	103.3333333	3	23	5	80	9	3.17805383	3.135494216	0.263669662	0.221978211	0.097366476	-0.061788674	-0.094921078	-0.149198469	0.185645413	0.039212043
1	2	2	28	17	.	1	.	99	4	824	766	B73 (Check)	40	7	1-Jul-11	3-Jul-11	73	75	2	70	3	150	3	34	5	87	12	3.555348062	3.526360525	0.263669662	0.221978211	0.097366476	-0.061788674	0.03164036	-0.198324795	-0.071618452	0.186009653
1	2	2	28	23	.	1	.	99	3	818	766	B73 (Check)	40	7	27-Jun-11	29-Jun-11	69	71	2	78.33333333	3	151.6666667	3	22	5	80	9	3.135494216	3.091042453	0.263669662	0.221978211	0.097366476	-0.061788674	0.158201797	-0.050945819	-0.212042547	-0.160808984
1	2	2	28	24	.	1	.	99	3	817	768	NC358 (Check)	219	6	25-Jun-11	1-Jul-11	67	73	6	46.66666667	3	125	3	0	5	80	7	0	0	0.263669662	0.221978211	0.097366476	-0.061788674	0.17929537	-0.007277974	-0.191271032	-0.209659004
1	2	2	28	26	.	1	.	99	3	815	771	Tx303 (Check)	253	9	5-Jul-11	8-Jul-11	77	80	3	90	3	170	3	21	5	87	7	3.091042453	3.044522438	0.263669662	0.221978211	0.097366476	-0.061788674	0.221482516	0.096433157	-0.092389967	-0.226905042
1	2	2	28	29	.	1	.	99	2	812	76	W117Ht	272	2	20-Jun-11	24-Jun-11	62	66	4	23.33333333	3	76.66666667	3	95	2	73	7	4.564348192	4.553876892	0.263669662	0.221978211	0.097366476	-0.061788674	0.284763235	0.292938458	0.231732212	0.121646452
1	2	2	28	30	.	1	.	99	2	811	25	I29	134	5	20-Jun-11	18-Jun-11	62	60	-2	40	3	105	3	55	5	73	13	4.025351691	4.007333185	0.263669662	0.221978211	0.097366476	-0.061788674	0.305856808	0.369357187	0.395307891	0.3919719
1	2	2	29	1	.	1	.	99	6	841	24	H99	128	8	21-Jun-11	23-Jun-11	63	65	2	25	3	85	3	4	5	73	8	1.609437912	1.386294361	0.284763235	0.292938458	0.231732212	0.121646452	-0.305856808	0.369357187	-0.395307891	0.3919719
1	2	2	29	5	.	1	.	99	6	845	766	B73 (Check)	40	7	28-Jun-11	29-Jun-11	70	71	1	78.33333333	3	168.3333333	3	25	5	80	9	3.258096538	3.218875825	0.284763235	0.292938458	0.231732212	0.121646452	-0.221482516	0.096433157	0.092389967	-0.226905042
1	2	2	29	9	.	1	.	99	7	849	766	B73 (Check)	40	6	3-Jul-11	5-Jul-11	75	77	2	58.33333333	3	133.3333333	3	45	4	87	10	3.828641397	3.80666249	0.284763235	0.292938458	0.231732212	0.121646452	-0.137108224	-0.089155183	0.216586316	-0.09784857
1	2	2	29	10	.	1	.	99	7	850	766	B73 (Check)	40	3	29-Jun-11	1-Jul-11	71	73	2	70	3	138.3333333	3	21.66666667	3	80	7	3.120895417	3.075774981	0.284763235	0.292938458	0.231732212	0.121646452	-0.116014651	-0.121906066	0.207066038	-0.028864421
1	2	2	29	11	.	1	.	99	7	851	7	A556	11	8	19-Jun-11	18-Jun-11	61	60	-1	15	3	50	3	15	2	73	13	2.772588722	2.708050201	0.284763235	0.292938458	0.231732212	0.121646452	-0.094921078	-0.149198469	0.185645413	0.039212043
1	2	2	29	12	.	1	.	99	7	852	6	A554	10	7	21-Jun-11	22-Jun-11	63	64	1	26.66666667	3	88.33333333	3	26.25	4	73	9	3.305053521	3.267665989	0.284763235	0.292938458	0.231732212	0.121646452	-0.073827505	-0.171032392	0.154488141	0.100604636
1	2	2	29	15	.	1	.	99	8	855	766	B73 (Check)	40	6	30-Jun-11	1-Jul-11	72	73	1	73.33333333	3	156.6666667	3	27	5	80	7	3.33220451	3.295836866	0.284763235	0.292938458	0.231732212	0.121646452	-0.010546786	-0.203783275	0.024233434	0.204245894
1	2	2	29	20	.	1	.	99	8	860	5	A188	5	1	23-Jun-11	22-Jun-11	65	64	-1	25	1	90	1	90	1	73	9	4.510859507	4.49980967	0.284763235	0.292938458	0.231732212	0.121646452	0.094921078	-0.149198469	-0.185645413	0.039212043
1	2	2	29	25	.	1	.	99	9	865	11	A679	21	9	25-Jun-11	25-Jun-11	67	67	0	60	3	143.3333333	3	14	5	80	13	2.708050201	2.63905733	0.284763235	0.292938458	0.231732212	0.121646452	0.200388943	0.041848351	-0.152108072	-0.235156734
1	2	2	29	27	.	1	.	99	9	867	766	B73 (Check)	40	7	1-Jul-11	1-Jul-11	73	73	0	81.66666667	3	173.3333333	3	29	5	80	7	3.401197382	3.36729583	0.284763235	0.292938458	0.231732212	0.121646452	0.242576089	0.156476444	-0.009953017	-0.173351557
1	2	2	29	30	.	1	.	99	9	870	8	A641	17	9	19-Jun-11	19-Jun-11	61	61	0	41.66666667	3	111.6666667	3	9	5	73	12	2.302585093	2.197224577	0.284763235	0.292938458	0.231732212	0.121646452	0.305856808	0.369357187	0.395307891	0.3919719
1	2	2	30	7	.	1	.	99	12	894	766	B73 (Check)	40	5	29-Jun-11	30-Jun-11	71	72	1	81.66666667	3	165	3	19	5	80	8	2.995732274	2.944438979	0.305856808	0.369357187	0.395307891	0.3919719	-0.17929537	-0.007277974	0.191271032	-0.209659004
1	2	2	30	9	.	1	.	99	12	892	18	B76	43	9	26-Jun-11	28-Jun-11	68	70	2	31.66666667	3	91.66666667	3	16	5	80	10	2.833213344	2.772588722	0.305856808	0.369357187	0.395307891	0.3919719	-0.137108224	-0.089155183	0.216586316	-0.09784857
1	2	2	30	11	.	1	.	99	12	890	9	A654	18	7	21-Jun-11	20-Jun-11	63	62	-1	20	3	70	3	6	5	73	11	1.945910149	1.791759469	0.305856808	0.369357187	0.395307891	0.3919719	-0.094921078	-0.149198469	0.185645413	0.039212043
1	2	2	30	12	.	1	.	99	12	889	75	Va59	268	9	23-Jun-11	24-Jun-11	65	66	1	15	3	73.33333333	3	20	4	73	7	3.044522438	2.995732274	0.305856808	0.369357187	0.395307891	0.3919719	-0.073827505	-0.171032392	0.154488141	0.100604636
1	2	2	30	15	.	1	.	99	11	886	47	MS153	174	6	21-Jun-11	23-Jun-11	63	65	2	36.66666667	3	96.66666667	3	60	5	73	8	4.110873864	4.094344562	0.305856808	0.369357187	0.395307891	0.3919719	-0.010546786	-0.203783275	0.024233434	0.204245894
1	2	2	30	16	.	1	.	99	11	885	19	C49A	50	9	17-Jun-11	17-Jun-11	59	59	0	18.33333333	3	58.33333333	3	30	3	73	14	3.433987205	3.401197382	0.305856808	0.369357187	0.395307891	0.3919719	0.010546787	-0.203783275	-0.024233434	0.204245894
1	2	2	30	17	.	1	.	99	11	884	46	MS1334	173	8	21-Jun-11	18-Jun-11	63	60	-3	33.33333333	3	105	3	29	5	73	13	3.401197382	3.36729583	0.305856808	0.369357187	0.395307891	0.3919719	0.03164036	-0.198324795	-0.071618452	0.186009653
1	2	2	30	18	.	1	.	99	11	883	766	B73 (Check)	40	7	29-Jun-11	1-Jul-11	71	73	2	78.33333333	3	165	3	34	5	80	7	3.555348062	3.526360525	0.305856808	0.369357187	0.395307891	0.3919719	0.052733932	-0.187407834	-0.115757921	0.150692409
1	2	2	30	23	.	1	.	99	10	878	77	W153R	273	9	23-Jun-11	24-Jun-11	65	66	1	20	3	66.66666667	3	10	5	73	7	2.397895273	2.302585093	0.305856808	0.369357187	0.395307891	0.3919719	0.158201797	-0.050945819	-0.212042547	-0.160808984
1	2	2	30	26	.	1	.	99	10	875	766	B73 (Check)	40	6	1-Jul-11	2-Jul-11	73	74	1	71.66666667	3	161.6666667	3	53	5	87	13	3.988984047	3.970291914	0.305856808	0.369357187	0.395307891	0.3919719	0.221482516	0.096433157	-0.092389967	-0.226905042
1	2	2	30	28	.	1	.	99	10	873	45	Mo47	170	7	25-Jun-11	25-Jun-11	67	67	0	43.33333333	3	116.6666667	3	8	5	80	13	2.197224577	2.079441542	0.305856808	0.369357187	0.395307891	0.3919719	0.263669662	0.221978211	0.097366476	-0.061788674
1	3	3	1	1		6		99	1	521	573	NC318	202	7	9-Jul-12	10-Jul-12	83	84	1	76.667	3	136.667	3	38.33	3	92	8	3.67199	3.646232879	-0.35285	0.41584	-0.42894	0.40469	-0.22354	0.27881	-0.31324	0.33148
1	3	3	1	2		6		99	1	522	499	Ab28A	24	3	16-Jul-12	16-Jul-12	90	90	0	36.667	3	113.333	3	.	0	100	10	.		-0.35285	0.41584	-0.42894	0.40469	-0.2157	0.24946	-0.2473	0.21517
1	3	3	1	7		6		99	1	527	513	B68	39	0	.	.	.	.	.	.	0	.	0	.	0	.	.	.		-0.35285	0.41584	-0.42894	0.40469	-0.17648	0.11844	-0.00161	-0.11682
1	3	3	1	9		6		99	1	529	567	NC298	195	3	8-Jul-12	9-Jul-12	82	83	1	51.667	3	100	3	100	2	92	9	4.61512	4.605170186	-0.35285	0.41584	-0.42894	0.40469	-0.16079	0.07337	0.06145	-0.16031
1	3	3	1	11		6		99	1	531	766	B73 (Check)	40	6	2-Jul-12	4-Jul-12	76	78	2	75	3	140	3	100	4	85	7	4.61512	4.605170186	-0.35285	0.41584	-0.42894	0.40469	-0.14511	0.03249	0.10695	-0.16843
1	3	3	1	15		6		99	2	535	522	CI91B	62	2	6-Jul-12	7-Jul-12	80	81	1	20	1	45	1	.	0	92	11	.		-0.35285	0.41584	-0.42894	0.40469	-0.11373	-0.03668	0.15213	-0.11434
1	3	3	1	17		6		99	2	537	766	B73 (Check)	40	8	30-Jun-12	3-Jul-12	74	77	3	80	3	150	3	89	5	85	8	4.49981	4.48863637	-0.35285	0.41584	-0.42894	0.40469	-0.09804	-0.06498	0.15523	-0.06763
1	3	3	1	22		6		99	2	542	568	NC304	198	5	2-Jul-12	3-Jul-12	76	77	1	21.667	3	68.333	3	100	2	85	8	4.61512	4.605170186	-0.35285	0.41584	-0.42894	0.40469	-0.05883	-0.11739	0.1199	0.05657
1	3	3	1	24		6		99	2	544	539	Ki43	152	5	.	13-Jul-12	.	87	.	41.667	3	88.333	3	20	1	100	13	3.04452	2.995732274	-0.35285	0.41584	-0.42894	0.40469	-0.04314	-0.13102	0.09303	0.09688
1	3	3	1	28		6		99	3	548	604	R4	241	2	2-Jul-12	7-Jul-12	76	81	5	40	2	115	2	.	0	92	11	.		-0.35285	0.41584	-0.42894	0.40469	-0.01177	-0.14569	0.02687	0.14399
1	3	3	1	33		8		99	1	1	721	CML277	84	2	20-Jul-12	23-Jul-12	94	97	3	45	1	115	2	.	0	104	7	.		-0.35285	0.41584	-0.42894	0.40469	0.02745	-0.14045	-0.06145	0.12672
1	3	3	1	36		8		99	1	4	766	B73 (Check)	40	6	1-Jul-12	5-Jul-12	75	79	4	61.667	3	136.667	3	35	1	92	13	3.58352	3.555348061	-0.35285	0.41584	-0.42894	0.40469	0.05098	-0.12473	-0.10716	0.07786
1	3	3	1	38		8		99	1	6	766	B73 (Check)	40	8	1-Jul-12	5-Jul-12	75	79	4	56.667	3	121.667	3	.	0	92	13	.		-0.35285	0.41584	-0.42894	0.40469	0.06667	-0.10901	-0.13104	0.03341
1	3	3	1	39		8		99	1	7	718	CML247	79	6	24-Jul-12	24-Jul-12	98	98	0	55	3	103.333	3	.	0	104	6	.		-0.35285	0.41584	-0.42894	0.40469	0.07451	-0.09957	-0.14035	0.00885
1	3	3	1	42		8		99	2	10	725	CML332	94	5	13-Jul-12	14-Jul-12	87	88	1	61.667	3	96.667	3	.	0	100	12	.		-0.35285	0.41584	-0.42894	0.40469	0.09804	-0.06498	-0.15523	-0.06763
1	3	3	1	43		8		99	2	11	744	NC33	207	8	9-Jul-12	17-Jul-12	83	91	8	106.667	3	183.333	3	100	1	100	9	4.61512	4.605170186	-0.35285	0.41584	-0.42894	0.40469	0.10589	-0.05136	-0.15512	-0.0919
1	3	3	1	44		8		99	2	12	713	CML14	71	9	25-Jul-12	28-Jul-12	99	102	3	61.667	3	120	3	.	0	104	2	.		-0.35285	0.41584	-0.42894	0.40469	0.11373	-0.03668	-0.15213	-0.11434
1	3	3	1	45		8		99	2	13	766	B73 (Check)	40	5	1-Jul-12	4-Jul-12	75	78	3	70	3	138.333	3	100	1	85	7	4.61512	4.605170186	-0.35285	0.41584	-0.42894	0.40469	0.12158	-0.02096	-0.14602	-0.13412
1	3	3	1	46		8		99	2	14	771	Tx303 (Check)	253	5	8-Jul-12	12-Jul-12	82	86	4	76.667	3	138.333	3	85	4	100	14	4.45435	4.442651256	-0.35285	0.41584	-0.42894	0.40469	0.12942	-0.00419	-0.1366	-0.15037
1	3	3	1	47		8		99	2	15	761	SC213R	243	8	13-Jul-12	14-Jul-12	87	88	1	71.667	3	141.667	3	98	5	100	12	4.59512	4.584967479	-0.35285	0.41584	-0.42894	0.40469	0.13726	0.01363	-0.12365	-0.16214
1	3	3	1	48		8		99	2	16	766	B73 (Check)	40	8	30-Jun-12	1-Jul-12	74	75	1	80	3	150	3	100	2	85	10	4.61512	4.605170186	-0.35285	0.41584	-0.42894	0.40469	0.14511	0.03249	-0.10695	-0.16843
1	3	3	1	49		8		99	2	17	714	CML158Q	74	6	13-Jul-12	17-Jul-12	87	91	4	78.333	3	143.333	3	100	1	100	9	4.61512	4.605170186	-0.35285	0.41584	-0.42894	0.40469	0.15295	0.05241	-0.08629	-0.16819
1	3	3	1	50		8		99	2	18	766	B73 (Check)	40	8	27-Jun-12	29-Jun-12	71	73	2	76.667	3	160	3	78.75	4	85	12	4.3789	4.366278278	-0.35285	0.41584	-0.42894	0.40469	0.16079	0.07337	-0.06145	-0.16031
1	3	3	1	51		8		99	3	19	734	F6	119	6	8-Jul-12	7-Jul-12	82	81	-1	95	3	158.333	3	98	5	92	11	4.59512	4.584967479	-0.35285	0.41584	-0.42894	0.40469	0.16864	0.09538	-0.03222	-0.14359
1	3	3	1	52		8		99	3	20	768	NC358 (Check)	219	8	27-Jun-12	28-Jun-12	71	72	1	41.667	3	135	3	21.25	4	79	7	3.10234	3.056356895	-0.35285	0.41584	-0.42894	0.40469	0.17648	0.11844	0.00161	-0.11682
1	3	3	1	53		8		99	3	21	719	CML258	81	0	.	.	.	.	.	.	0	.	0	.	0	.	.	.		-0.35285	0.41584	-0.42894	0.40469	0.18432	0.14255	0.04025	-0.07871
1	3	3	1	54		8		99	3	22	712	CML11	70	1	.	.	.	.	.	.	0	.	0	.	0	.	.	.		-0.35285	0.41584	-0.42894	0.40469	0.19217	0.1677	0.08393	-0.02789
1	3	3	1	55		8		99	3	23	766	B73 (Check)	40	6	28-Jun-12	28-Jun-12	72	72	0	88.333	3	175	3	98	5	79	7	4.59512	4.584967479	-0.35285	0.41584	-0.42894	0.40469	0.20001	0.19391	0.13286	0.03704
1	3	3	1	56		8		99	3	24	740	Ki14	148	8	10-Jul-12	25-Jul-12	84	99	15	101.667	3	163.333	3	.	0	104	5	.		-0.35285	0.41584	-0.42894	0.40469	0.20785	0.22116	0.18724	0.11755
1	3	3	1	57		8		99	3	25	743	Mo18W	164	1	6-Jul-12	.	80	.	.	70	1	155	1	.	0	.	.	.		-0.35285	0.41584	-0.42894	0.40469	0.2157	0.24946	0.2473	0.21517
1	3	3	2	2		6		99	5	579	582	NC366	223	6	6-Jul-12	6-Jul-12	80	80	0	71.667	3	156.667	3	95	4	92	12	4.56435	4.553876892	-0.31925	0.29703	-0.18383	0.01927	-0.2157	0.24946	-0.2473	0.21517
1	3	3	2	3		6		99	5	578	766	B73 (Check)	40	5	30-Jun-12	2-Jul-12	74	76	2	60	3	141.667	3	100	4	85	9	4.61512	4.605170186	-0.31925	0.29703	-0.18383	0.01927	-0.20785	0.22116	-0.18724	0.11755
1	3	3	2	4		6		99	5	577	609	T234	251	6	9-Jul-12	12-Jul-12	83	86	3	56.667	3	115	3	100	1	100	14	4.61512	4.605170186	-0.31925	0.29703	-0.18383	0.01927	-0.20001	0.19391	-0.13286	0.03704
1	3	3	2	5		6		99	5	576	553	NC222	181	7	8-Jul-12	11-Jul-12	82	85	3	80	3	131.667	3	2	5	92	7	1.09861	0.693147181	-0.31925	0.29703	-0.18383	0.01927	-0.19217	0.1677	-0.08393	-0.02789
1	3	3	2	7		6		99	5	574	540	KY226	155	5	5-Jul-12	11-Jul-12	79	85	6	73.333	3	120	3	.	0	92	7	.		-0.31925	0.29703	-0.18383	0.01927	-0.17648	0.11844	-0.00161	-0.11682
1	3	3	2	9		6		99	5	572	523	CML103	68	6	9-Jul-12	9-Jul-12	83	83	0	83.333	3	121.667	3	100	2	92	9	4.61512	4.605170186	-0.31925	0.29703	-0.18383	0.01927	-0.16079	0.07337	0.06145	-0.16031
1	3	3	2	11		6		99	5	570	611	Va14	263	5	2-Jul-12	4-Jul-12	76	78	2	30	3	106.667	3	100	4	85	7	4.61512	4.605170186	-0.31925	0.29703	-0.18383	0.01927	-0.14511	0.03249	0.10695	-0.16843
1	3	3	2	15		6		99	4	566	566	NC296	193	3	9-Jul-12	11-Jul-12	83	85	2	45	3	118.333	3	10	1	92	7	2.3979	2.302585093	-0.31925	0.29703	-0.18383	0.01927	-0.11373	-0.03668	0.15213	-0.11434
1	3	3	2	16		6		99	4	565	766	B73 (Check)	40	6	29-Jun-12	30-Jun-12	73	74	1	63.333	3	150	3	91	5	85	11	4.52179	4.510859507	-0.31925	0.29703	-0.18383	0.01927	-0.10589	-0.05136	0.15512	-0.0919
1	3	3	2	21		6		99	4	560	579	NC350	215	8	3-Jul-12	3-Jul-12	77	77	0	61.667	3	123.333	3	6	5	85	8	1.94591	1.791759469	-0.31925	0.29703	-0.18383	0.01927	-0.06667	-0.10901	0.13104	0.03341
1	3	3	2	22		6		99	4	559	766	B73 (Check)	40	6	29-Jun-12	1-Jul-12	73	75	2	66.667	3	133.333	3	100	5	85	10	4.61512	4.605170186	-0.31925	0.29703	-0.18383	0.01927	-0.05883	-0.11739	0.1199	0.05657
1	3	3	2	27		6		99	3	554	526	CML314	88	6	8-Jul-12	9-Jul-12	82	83	1	76.667	3	138.333	3	100	3	92	9	4.61512	4.605170186	-0.31925	0.29703	-0.18383	0.01927	-0.01961	-0.1436	0.04443	0.13702
1	3	3	2	29		6		99	3	552	766	B73 (Check)	40	5	29-Jun-12	30-Jun-12	73	74	1	75	3	151.667	3	100	2	85	11	4.61512	4.605170186	-0.31925	0.29703	-0.18383	0.01927	-0.00392	-0.14674	0.00899	0.1475
1	3	3	2	30		6		99	3	551	610	Tzi 16	257	6	8-Jul-12	8-Jul-12	82	82	0	83.333	3	130	3	87.5	2	92	10	4.483	4.471638793	-0.31925	0.29703	-0.18383	0.01927	0.00392	-0.14674	-0.00899	0.1475
1	3	3	2	34		8		99	6	51	735	GA209	121	6	6-Jul-12	11-Jul-12	80	85	5	71.667	3	133.333	3	71.67	3	92	7	4.28593	4.27207225	-0.31925	0.29703	-0.18383	0.01927	0.0353	-0.13626	-0.07772	0.11326
1	3	3	2	36		8		99	6	49	708	A272	8	6	30-Jun-12	5-Jul-12	74	79	5	36.667	3	95	3	.	0	92	13	.		-0.31925	0.29703	-0.18383	0.01927	0.05098	-0.12473	-0.10716	0.07786
1	3	3	2	37		8		99	6	48	766	B73 (Check)	40	6	1-Jul-12	5-Jul-12	75	79	4	61.667	3	106.667	3	.	0	92	13	.		-0.31925	0.29703	-0.18383	0.01927	0.05883	-0.11739	-0.1199	0.05657
1	3	3	2	39		8		99	6	46	717	CML238	78	2	16-Jul-12	14-Jul-12	90	88	-2	47.5	2	87.5	2	.	0	100	12	.		-0.31925	0.29703	-0.18383	0.01927	0.07451	-0.09957	-0.14035	0.00885
1	3	3	2	41		8		99	5	44	727	CML38	97	5	14-Jul-12	16-Jul-12	88	90	2	60	3	101.667	3	.	0	100	10	.		-0.31925	0.29703	-0.18383	0.01927	0.0902	-0.07756	-0.15266	-0.04229
1	3	3	2	42		8		99	5	43	766	B73 (Check)	40	8	1-Jul-12	6-Jul-12	75	80	5	60	3	120	3	.	0	92	12	.		-0.31925	0.29703	-0.18383	0.01927	0.09804	-0.06498	-0.15523	-0.06763
1	3	3	2	44		8		99	5	41	716	CML228	77	7	15-Jul-12	15-Jul-12	89	89	0	73.333	3	128.333	3	.	0	100	11	.		-0.31925	0.29703	-0.18383	0.01927	0.11373	-0.03668	-0.15213	-0.11434
1	3	3	2	46		8		99	5	39	726	CML341	96	0	.	.	.	.	.	.	0	.	0	.	0	.	.	.		-0.31925	0.29703	-0.18383	0.01927	0.12942	-0.00419	-0.1366	-0.15037
1	3	3	2	51		8		99	4	34	732	CML52	100	2	19-Jul-12	25-Jul-12	93	99	6	90	2	162.5	2	0	1	104	5	0	0	-0.31925	0.29703	-0.18383	0.01927	0.16864	0.09538	-0.03222	-0.14359
1	3	3	2	54		8		99	4	31	741	Ki2021	149	6	9-Jul-12	14-Jul-12	83	88	5	121.667	3	193.333	3	68.75	4	100	12	4.24492	4.230476737	-0.31925	0.29703	-0.18383	0.01927	0.19217	0.1677	0.08393	-0.02789
1	3	3	2	55		8		99	4	30	763	Tx601	254	8	10-Jul-12	12-Jul-12	84	86	2	93.333	3	175	3	40	4	100	14	3.71357	3.688879454	-0.31925	0.29703	-0.18383	0.01927	0.20001	0.19391	0.13286	0.03704
1	3	3	2	57		8		99	4	28	766	B73 (Check)	40	6	28-Jun-12	29-Jun-12	72	73	1	75	3	170	3	79	5	85	12	4.38203	4.369447852	-0.31925	0.29703	-0.18383	0.01927	0.2157	0.24946	0.2473	0.21517
1	3	3	3	3		6		99	6	583	527	CML322	90	6	6-Jul-12	8-Jul-12	80	82	2	73.333	3	131.667	3	44	5	92	10	3.80666	3.784189634	-0.28564	0.1901	0	-0.19271	-0.20785	0.22116	-0.18724	0.11755
1	3	3	3	4		6		99	6	584	766	B73 (Check)	40	7	30-Jun-12	1-Jul-12	74	75	1	81.667	3	165	3	99	5	85	10	4.60517	4.59511985	-0.28564	0.1901	0	-0.19271	-0.20001	0.19391	-0.13286	0.03704
1	3	3	3	13		6		99	7	593	577	NC344	212	9	7-Jul-12	8-Jul-12	81	82	1	66.667	3	141.667	3	100	4	92	10	4.61512	4.605170186	-0.28564	0.1901	0	-0.19271	-0.12942	-0.00419	0.1366	-0.15037
1	3	3	3	14		6		99	7	594	581	NC354	217	4	8-Jul-12	7-Jul-12	82	81	-1	61.667	3	133.333	3	.	0	92	11	.		-0.28564	0.1901	0	-0.19271	-0.12158	-0.02096	0.14602	-0.13412
1	3	3	3	15		6		99	7	595	771	Tx303 (Check)	253	5	2-Jul-12	6-Jul-12	76	80	4	85	3	175	3	38.75	4	92	12	3.68261	3.657130756	-0.28564	0.1901	0	-0.19271	-0.11373	-0.03668	0.15213	-0.11434
1	3	3	3	16		6		99	7	596	511	B115	30	8	2-Jul-12	5-Jul-12	76	79	3	78.333	3	148.333	3	100	4	92	13	4.61512	4.605170186	-0.28564	0.1901	0	-0.19271	-0.10589	-0.05136	0.15512	-0.0919
1	3	3	3	19		6		99	7	599	533	E2558W	115	5	1-Jul-12	6-Jul-12	75	80	5	55	3	145	3	75	3	92	12	4.33073	4.317488114	-0.28564	0.1901	0	-0.19271	-0.08236	-0.08909	0.14763	-0.01658
1	3	3	3	21		6		99	7	601	766	B73 (Check)	40	6	30-Jun-12	1-Jul-12	74	75	1	66.667	3	146.667	3	97	5	85	10	4.58497	4.574710979	-0.28564	0.1901	0	-0.19271	-0.06667	-0.10901	0.13104	0.03341
1	3	3	3	23		6		99	7	603	538	K4	144	8	4-Jul-12	5-Jul-12	78	79	1	68.333	3	136.667	3	100	4	92	13	4.61512	4.605170186	-0.28564	0.1901	0	-0.19271	-0.05098	-0.12473	0.10716	0.07786
1	3	3	3	24		6		99	7	604	516	CI21E	55	7	2-Jul-12	4-Jul-12	76	78	2	60	3	125	3	100	5	85	7	4.61512	4.605170186	-0.28564	0.1901	0	-0.19271	-0.04314	-0.13102	0.09303	0.09688
1	3	3	3	26		6		99	8	606	544	M37W	161	9	6-Jul-12	10-Jul-12	80	84	4	78.333	3	143.333	3	100	5	92	8	4.61512	4.605170186	-0.28564	0.1901	0	-0.19271	-0.02745	-0.14045	0.06145	0.12672
1	3	3	3	28		6		99	8	608	524	CML154Q	72	4	5-Jul-12	5-Jul-12	79	79	0	65	3	121.667	3	96.67	3	92	13	4.58159	4.571303116	-0.28564	0.1901	0	-0.19271	-0.01177	-0.14569	0.02687	0.14399
1	3	3	3	33		8		99	6	53	742	Ki44	153	10	9-Jul-12	18-Jul-12	83	92	9	70	3	116.667	3	.	0	100	8	.		-0.28564	0.1901	0	-0.19271	0.02745	-0.14045	-0.06145	0.12672
1	3	3	3	34		8		99	6	54	709	A6	12	6	16-Jul-12	18-Jul-12	90	92	2	91.667	3	133.333	3	.	0	100	8	.		-0.28564	0.1901	0	-0.19271	0.0353	-0.13626	-0.07772	0.11326
1	3	3	3	35		8		99	7	55	731	CML5	99	6	25-Jul-12	28-Jul-12	99	102	3	78.333	3	155	3	.	0	104	2	.		-0.28564	0.1901	0	-0.19271	0.04314	-0.13102	-0.09303	0.09688
1	3	3	3	37		8		99	7	57	733	CML91	104	8	10-Jul-12	13-Jul-12	84	87	3	63.333	3	126.667	3	90	1	100	13	4.51086	4.49980967	-0.28564	0.1901	0	-0.19271	0.05883	-0.11739	-0.1199	0.05657
1	3	3	3	38		8		99	7	58	764	Tzi 10	255	5	.	28-Jul-12	.	102	.	70	3	111.667	3	.	0	104	2	.		-0.28564	0.1901	0	-0.19271	0.06667	-0.10901	-0.13104	0.03341
1	3	3	3	40		8		99	7	60	723	CML321	89	5	23-Jul-12	28-Jul-12	97	102	5	80	1	166.667	3	.	0	104	2	.		-0.28564	0.1901	0	-0.19271	0.08236	-0.08909	-0.14763	-0.01658
1	3	3	3	41		8		99	7	61	766	B73 (Check)	40	6	1-Jul-12	2-Jul-12	75	76	1	83.333	3	156.667	3	100	2	85	9	4.61512	4.605170186	-0.28564	0.1901	0	-0.19271	0.0902	-0.07756	-0.15266	-0.04229
1	3	3	3	47		8		99	8	67	739	Ki11 (check)	147	5	7-Jul-12	9-Jul-12	81	83	2	78.333	3	140	3	100	4	92	9	4.61512	4.605170186	-0.28564	0.1901	0	-0.19271	0.13726	0.01363	-0.12365	-0.16214
1	3	3	3	49		8		99	8	69	720	CML261	82	0	.	.	.	.	.	.	0	.	0	.	0	.	.	.		-0.28564	0.1901	0	-0.19271	0.15295	0.05241	-0.08629	-0.16819
1	3	3	3	50		8		99	8	70	710	CML10	67	2	14-Jul-12	20-Jul-12	88	94	6	70	1	135	1	.	0	104	10	.		-0.28564	0.1901	0	-0.19271	0.16079	0.07337	-0.06145	-0.16031
1	3	3	3	51		8		99	8	71	766	B73 (Check)	40	5	27-Jun-12	27-Jun-12	71	71	0	81.667	3	165	3	93	5	79	8	4.54329	4.532599493	-0.28564	0.1901	0	-0.19271	0.16864	0.09538	-0.03222	-0.14359
1	3	3	3	55		2		99	1	75	766	B73 (Check)	40	5	29-Jun-12	30-Jun-12	73	74	1	76.667	3	168.333	3	58.33	3	85	11	4.08312	4.066116541	-0.28564	0.1901	0	-0.19271	0.20001	0.19391	0.13286	0.03704
1	3	3	3	58		2		99	1	78	82	4226	1	2	2-Jul-12	2-Jul-12	76	76	0	60	2	147.5	2	47.5	2	85	9	3.88156	3.860729711	-0.28564	0.1901	0	-0.19271	0.22354	0.27881	0.31324	0.33148
1	3	3	4	2		6		99	10	639	556	NC238	185	6	7-Jul-12	10-Jul-12	81	84	3	30	3	118.333	3	95	5	92	8	4.56435	4.553876892	-0.25204	0.09505	0.12901	-0.27385	-0.2157	0.24946	-0.2473	0.21517
1	3	3	4	3		6		99	10	638	541	KY228	156	7	1-Jul-12	5-Jul-12	75	79	4	73.333	3	148.333	3	100	3	92	13	4.61512	4.605170186	-0.25204	0.09505	0.12901	-0.27385	-0.20785	0.22116	-0.18724	0.11755
1	3	3	4	5		6		99	10	636	528	CML333	95	6	6-Jul-12	10-Jul-12	80	84	4	95	3	150	3	27.5	2	92	8	3.3499	3.314186005	-0.25204	0.09505	0.12901	-0.27385	-0.19217	0.1677	-0.08393	-0.02789
1	3	3	4	6		6		99	10	635	512	B52	36	7	.	5-Jul-12	.	79	.	71.667	3	145	3	100	4	92	13	4.61512	4.605170186	-0.25204	0.09505	0.12901	-0.27385	-0.18432	0.14255	-0.04025	-0.07871
1	3	3	4	7		6		99	10	634	580	NC352	216	4	2-Jul-12	4-Jul-12	76	78	2	65	3	141.667	3	40	2	85	7	3.71357	3.688879454	-0.25204	0.09505	0.12901	-0.27385	-0.17648	0.11844	-0.00161	-0.11682
1	3	3	4	11		6		99	10	630	766	B73 (Check)	40	6	29-Jun-12	1-Jul-12	73	75	2	78.333	3	161.667	3	100	5	85	10	4.61512	4.605170186	-0.25204	0.09505	0.12901	-0.27385	-0.14511	0.03249	0.10695	-0.16843
1	3	3	4	13		6		99	9	628	498	38-11	4	8	6-Jul-12	7-Jul-12	80	81	1	85	3	153.333	3	99	5	92	11	4.60517	4.59511985	-0.25204	0.09505	0.12901	-0.27385	-0.12942	-0.00419	0.1366	-0.15037
1	3	3	4	16		6		99	9	625	547	MoG	171	6	.	.	.	.	.	.	0	.	0	.	0	.	.	.		-0.25204	0.09505	0.12901	-0.27385	-0.10589	-0.05136	0.15512	-0.0919
1	3	3	4	18		6		99	9	623	537	I137TN	132	8	3-Jul-12	3-Jul-12	77	77	0	76.667	3	151.667	3	27	5	85	8	3.3322	3.295836866	-0.25204	0.09505	0.12901	-0.27385	-0.0902	-0.07756	0.15266	-0.04229
1	3	3	4	20		6		99	9	621	525	CML218	75	7	6-Jul-12	5-Jul-12	80	79	-1	81.667	3	161.667	3	88	5	92	13	4.48864	4.477336814	-0.25204	0.09505	0.12901	-0.27385	-0.07451	-0.09957	0.14035	0.00885
1	3	3	4	21		6		99	9	620	521	CI90C	61	8	4-Jul-12	7-Jul-12	78	81	3	81.667	3	141.667	3	15	2	92	11	2.77259	2.708050201	-0.25204	0.09505	0.12901	-0.27385	-0.06667	-0.10901	0.13104	0.03341
1	3	3	4	22		6		99	9	619	514	B84	46	7	1-Jul-12	2-Jul-12	75	76	1	70	3	135	3	97	5	85	9	4.58497	4.574710979	-0.25204	0.09505	0.12901	-0.27385	-0.05883	-0.11739	0.1199	0.05657
1	3	3	4	23		6		99	9	618	766	B73 (Check)	40	9	28-Jun-12	30-Jun-12	72	74	2	75	3	161.667	3	100	4	85	11	4.61512	4.605170186	-0.25204	0.09505	0.12901	-0.27385	-0.05098	-0.12473	0.10716	0.07786
1	3	3	4	25		6		99	8	616	583	NC368	224	6	2-Jul-12	2-Jul-12	76	76	0	71.667	3	151.667	3	81	5	85	9	4.40672	4.394449155	-0.25204	0.09505	0.12901	-0.27385	-0.0353	-0.13626	0.07772	0.11326
1	3	3	4	26		6		99	8	615	766	B73 (Check)	40	6	29-Jun-12	1-Jul-12	73	75	2	63.333	3	155	3	100	4	85	10	4.61512	4.605170186	-0.25204	0.09505	0.12901	-0.27385	-0.02745	-0.14045	0.06145	0.12672
1	3	3	4	27		6		99	8	614	510	B10	25	8	5-Jul-12	13-Jul-12	79	87	8	48.333	3	93.333	3	.	0	100	13	.		-0.25204	0.09505	0.12901	-0.27385	-0.01961	-0.1436	0.04443	0.13702
1	3	3	4	28		6		99	8	613	532	CML77	103	8	4-Jul-12	9-Jul-12	78	83	5	83.333	3	140	3	100	5	92	9	4.61512	4.605170186	-0.25204	0.09505	0.12901	-0.27385	-0.01177	-0.14569	0.02687	0.14399
1	3	3	4	29		6		99	8	612	608	SC357	244	7	7-Jul-12	7-Jul-12	81	81	0	63.333	3	141.667	3	47	5	92	11	3.8712	3.850147602	-0.25204	0.09505	0.12901	-0.27385	-0.00392	-0.14674	0.00899	0.1475
1	3	3	4	34		2		99	3	103	160	R109B	237	6	28-Jun-12	30-Jun-12	72	74	2	55	3	113.333	3	66.25	4	85	11	4.20842	4.193435465	-0.25204	0.09505	0.12901	-0.27385	0.0353	-0.13626	-0.07772	0.11326
1	3	3	4	37		2		99	3	100	766	B73 (Check)	40	6	29-Jun-12	30-Jun-12	73	74	1	70	3	160	3	66	5	85	11	4.20469	4.189654742	-0.25204	0.09505	0.12901	-0.27385	0.05883	-0.11739	-0.1199	0.05657
1	3	3	4	38		2		99	3	99	128	Mo45	168	8	28-Jun-12	28-Jun-12	72	72	0	76.667	3	155	3	16.67	3	79	7	2.87187	2.813610697	-0.25204	0.09505	0.12901	-0.27385	0.06667	-0.10901	-0.13104	0.03341
1	3	3	4	39		2		99	3	98	771	Tx303 (Check)	253	6	7-Jul-12	14-Jul-12	81	88	7	83.333	3	136.667	3	.	0	100	12	.		-0.25204	0.09505	0.12901	-0.27385	0.07451	-0.09957	-0.14035	0.00885
1	3	3	4	42		2		99	3	95	88	A635	16	6	23-Jun-12	24-Jun-12	67	68	1	56.667	3	126.667	3	89	5	79	11	4.49981	4.48863637	-0.25204	0.09505	0.12901	-0.27385	0.09804	-0.06498	-0.15523	-0.06763
1	3	3	4	45		8		99	8	65	724	CML331	93	6	17-Jul-12	21-Jul-12	91	95	4	81.667	3	178.333	3	88.33	3	104	9	4.49234	4.481079801	-0.25204	0.09505	0.12901	-0.27385	0.12158	-0.02096	-0.14602	-0.13412
1	3	3	4	48		2		99	2	89	766	B73 (Check)	40	5	29-Jun-12	29-Jun-12	73	73	0	80	3	170	3	80	4	85	12	4.39445	4.382026635	-0.25204	0.09505	0.12901	-0.27385	0.14511	0.03249	-0.10695	-0.16843
1	3	3	4	53		2		99	2	84	90	B103	26	7	25-Jun-12	26-Jun-12	69	70	1	40	3	108.333	3	93	5	79	9	4.54329	4.532599493	-0.25204	0.09505	0.12901	-0.27385	0.18432	0.14255	0.04025	-0.07871
1	3	3	4	54		2		99	1	83	766	B73 (Check)	40	4	29-Jun-12	28-Jun-12	73	72	-1	76.667	3	160	3	76.25	4	79	7	4.34705	4.334017415	-0.25204	0.09505	0.12901	-0.27385	0.19217	0.1677	0.08393	-0.02789
1	3	3	5	3		6		99	11	643	519	CI31A	57	8	3-Jul-12	7-Jul-12	77	81	4	71.667	3	123.333	3	100	2	92	11	4.61512	4.605170186	-0.21843	0.01188	0.20963	-0.26202	-0.20785	0.22116	-0.18724	0.11755
1	3	3	5	4		6		99	11	644	569	NC306	199	7	3-Jul-12	3-Jul-12	77	77	0	70	3	133.333	3	98	5	85	8	4.59512	4.584967479	-0.21843	0.01188	0.20963	-0.26202	-0.20001	0.19391	-0.13286	0.03704
1	3	3	5	5		6		99	11	645	768	NC358 (Check)	219	7	30-Jun-12	1-Jul-12	74	75	1	33.333	3	131.667	3	9	5	85	10	2.30259	2.197224577	-0.21843	0.01188	0.20963	-0.26202	-0.19217	0.1677	-0.08393	-0.02789
1	3	3	5	6		6		99	11	646	561	NC258	187	0	.	.	.	.	.	.	0	.	0	.	0	.	.	.		-0.21843	0.01188	0.20963	-0.26202	-0.18432	0.14255	-0.04025	-0.07871
1	3	3	5	8		6		99	11	648	766	B73 (Check)	40	6	29-Jun-12	2-Jul-12	73	76	3	68.333	3	128.333	3	99	5	85	9	4.60517	4.59511985	-0.21843	0.01188	0.20963	-0.26202	-0.16864	0.09538	0.03222	-0.14359
1	3	3	5	10		6		99	11	650	578	NC348	214	4	5-Jul-12	4-Jul-12	79	78	-1	73.333	3	133.333	3	100	2	85	7	4.61512	4.605170186	-0.21843	0.01188	0.20963	-0.26202	-0.15295	0.05241	0.08629	-0.16819
1	3	3	5	14		5		99	1	654	766	B73 (Check)	40	6	1-Jul-12	1-Jul-12	75	75	0	76.667	3	156.667	3	96	5	85	10	4.57471	4.564348191	-0.21843	0.01188	0.20963	-0.26202	-0.12158	-0.02096	0.14602	-0.13412
1	3	3	5	15		5		99	1	655	473	Pa91	236	4	26-Jun-12	1-Jul-12	70	75	5	68.333	3	170	3	72.5	4	85	10	4.29729	4.283586562	-0.21843	0.01188	0.20963	-0.26202	-0.11373	-0.03668	0.15213	-0.11434
1	3	3	5	20		5		99	1	660	487	R229	240	8	1-Jul-12	4-Jul-12	75	78	3	80	3	153.333	3	100	5	85	7	4.61512	4.605170186	-0.21843	0.01188	0.20963	-0.26202	-0.07451	-0.09957	0.14035	0.00885
1	3	3	5	25		5		99	2	665	491	T8	252	7	29-Jun-12	30-Jun-12	73	74	1	80	3	146.667	3	16	5	85	11	2.83321	2.772588722	-0.21843	0.01188	0.20963	-0.26202	-0.0353	-0.13626	0.07772	0.11326
1	3	3	5	27		5		99	2	667	454	NC302	197	9	1-Jul-12	3-Jul-12	75	77	2	45	3	123.333	3	16.25	4	85	8	2.84781	2.788092909	-0.21843	0.01188	0.20963	-0.26202	-0.01961	-0.1436	0.04443	0.13702
1	3	3	5	29		5		99	2	669	383	33-16	3	10	29-Jun-12	3-Jul-12	73	77	4	66.667	3	160	3	97.5	4	85	8	4.59006	4.579852378	-0.21843	0.01188	0.20963	-0.26202	-0.00392	-0.14674	0.00899	0.1475
1	3	3	5	30		5		99	2	670	430	Ky21	154	6	6-Jul-12	8-Jul-12	80	82	2	93.333	3	155	3	78.33	3	92	10	4.37362	4.360930671	-0.21843	0.01188	0.20963	-0.26202	0.00392	-0.14674	-0.00899	0.1475
1	3	3	5	34		2		99	4	106	98	C123	49	7	23-Jun-12	24-Jun-12	67	68	1	35	3	100	3	97	5	79	11	4.58497	4.574710979	-0.21843	0.01188	0.20963	-0.26202	0.0353	-0.13626	-0.07772	0.11326
1	3	3	5	35		2		99	4	107	167	Va85	269	8	27-Jun-12	1-Jul-12	71	75	4	61.667	3	131.667	3	25	1	85	10	3.2581	3.218875825	-0.21843	0.01188	0.20963	-0.26202	0.04314	-0.13102	-0.09303	0.09688
1	3	3	5	41		2		99	4	113	93	B164	32	7	24-Jun-12	26-Jun-12	68	70	2	61.667	3	150	3	74	5	79	9	4.31749	4.304065093	-0.21843	0.01188	0.20963	-0.26202	0.0902	-0.07756	-0.15266	-0.04229
1	3	3	5	43		2		99	4	115	766	B73 (Check)	40	6	1-Jul-12	3-Jul-12	75	77	2	60	3	148.333	3	89	5	85	8	4.49981	4.48863637	-0.21843	0.01188	0.20963	-0.26202	0.10589	-0.05136	-0.15512	-0.0919
1	3	3	5	45		2		99	5	117	123	M14	159	6	26-Jun-12	26-Jun-12	70	70	0	36.667	3	106.667	3	97.5	4	79	9	4.59006	4.579852378	-0.21843	0.01188	0.20963	-0.26202	0.12158	-0.02096	-0.14602	-0.13412
1	3	3	5	51		2		99	5	123	130	N192	177	8	23-Jun-12	24-Jun-12	67	68	1	51.667	3	131.667	3	50	4	79	11	3.93183	3.912023005	-0.21843	0.01188	0.20963	-0.26202	0.16864	0.09538	-0.03222	-0.14359
1	3	3	5	54		2		99	5	126	86	A239	7	4	26-Jun-12	26-Jun-12	70	70	0	51.667	3	125	3	93.75	4	79	9	4.55124	4.540631665	-0.21843	0.01188	0.20963	-0.26202	0.19217	0.1677	0.08393	-0.02789
1	3	3	5	55		2		99	5	127	766	B73 (Check)	40	6	1-Jul-12	1-Jul-12	75	75	0	85	3	163.333	3	93	5	85	10	4.54329	4.532599493	-0.21843	0.01188	0.20963	-0.26202	0.20001	0.19391	0.13286	0.03704
1	3	3	5	57		2		99	6	129	99	CH701-30	51	8	24-Jun-12	27-Jun-12	68	71	3	73.333	3	133.333	3	84	5	79	8	4.44265	4.430816799	-0.21843	0.01188	0.20963	-0.26202	0.2157	0.24946	0.2473	0.21517
1	3	3	5	58		2		99	6	130	145	Pa762	233	5	29-Jun-12	29-Jun-12	73	73	0	63.333	3	131.667	3	17.5	4	85	12	2.91777	2.862200881	-0.21843	0.01188	0.20963	-0.26202	0.22354	0.27881	0.31324	0.33148
1	3	3	6	2		5		99	4	699	766	B73 (Check)	40	5	30-Jun-12	1-Jul-12	74	75	1	68.333	3	148.333	3	98	5	85	10	4.59512	4.584967479	-0.18483	-0.05941	0.24834	-0.19034	-0.2157	0.24946	-0.2473	0.21517
1	3	3	6	5		5		99	4	696	418	DE811	114	8	2-Jul-12	1-Jul-12	76	75	-1	73.333	3	176.667	3	97	5	85	10	4.58497	4.574710979	-0.18483	-0.05941	0.24834	-0.19034	-0.19217	0.1677	-0.08393	-0.02789
1	3	3	6	6		5		99	4	695	472	Os420	231	5	28-Jun-12	3-Jul-12	72	77	5	55	3	125	3	80	2	85	8	4.39445	4.382026635	-0.18483	-0.05941	0.24834	-0.19034	-0.18432	0.14255	-0.04025	-0.07871
1	3	3	6	7		5		99	4	694	490	T232	250	7	4-Jul-12	5-Jul-12	78	79	1	85	3	158.333	3	100	1	92	13	4.61512	4.605170186	-0.18483	-0.05941	0.24834	-0.19034	-0.17648	0.11844	-0.00161	-0.11682
1	3	3	6	8		5		99	4	693	407	B104	27	3	2-Jul-12	5-Jul-12	76	79	3	32.5	2	105	2	100	2	92	13	4.61512	4.605170186	-0.18483	-0.05941	0.24834	-0.19034	-0.16864	0.09538	0.03222	-0.14359
1	3	3	6	9		5		99	4	692	453	NC294	192	6	2-Jul-12	5-Jul-12	76	79	3	81.667	3	173.333	3	97.5	2	92	13	4.59006	4.579852378	-0.18483	-0.05941	0.24834	-0.19034	-0.16079	0.07337	0.06145	-0.16031
1	3	3	6	10		5		99	4	691	771	Tx303 (Check)	253	7	5-Jul-12	9-Jul-12	79	83	4	105	3	176.667	3	41	5	92	9	3.73767	3.713572067	-0.18483	-0.05941	0.24834	-0.19034	-0.15295	0.05241	0.08629	-0.16819
1	3	3	6	13		5		99	3	688	461	NC342	211	8	1-Jul-12	2-Jul-12	75	76	1	66.667	3	140	3	100	5	85	9	4.61512	4.605170186	-0.18483	-0.05941	0.24834	-0.19034	-0.12942	-0.00419	0.1366	-0.15037
1	3	3	6	16		5		99	3	685	493	W22 R-r:std	276	8	24-Jun-12	30-Jun-12	68	74	6	35	3	111.667	3	93.33	3	85	11	4.5468	4.5361416	-0.18483	-0.05941	0.24834	-0.19034	-0.10589	-0.05136	0.15512	-0.0919
1	3	3	6	19		5		99	3	682	425	H95	127	7	30-Jun-12	2-Jul-12	74	76	2	55	3	136.667	3	9	5	85	9	2.30259	2.197224577	-0.18483	-0.05941	0.24834	-0.19034	-0.08236	-0.08909	0.14763	-0.01658
1	3	3	6	21		5		99	3	680	409	B14A	31	7	27-Jun-12	1-Jul-12	71	75	4	60	3	153.333	3	100	5	85	10	4.61512	4.605170186	-0.18483	-0.05941	0.24834	-0.19034	-0.06667	-0.10901	0.13104	0.03341
1	3	3	6	22		5		99	3	679	766	B73 (Check)	40	7	29-Jun-12	30-Jun-12	73	74	1	90	3	178.333	3	99	5	85	11	4.60517	4.59511985	-0.18483	-0.05941	0.24834	-0.19034	-0.05883	-0.11739	0.1199	0.05657
1	3	3	6	26		5		99	2	675	766	B73 (Check)	40	7	29-Jun-12	2-Jul-12	73	76	3	73.333	3	153.333	3	100	5	85	9	4.61512	4.605170186	-0.18483	-0.05941	0.24834	-0.19034	-0.02745	-0.14045	0.06145	0.12672
1	3	3	6	29		5		99	2	672	410	B37	34	7	28-Jun-12	1-Jul-12	72	75	3	70	3	150	3	82	5	85	10	4.41884	4.406719247	-0.18483	-0.05941	0.24834	-0.19034	-0.00392	-0.14674	0.00899	0.1475
1	3	3	6	36		2		99	8	153	111	H49	124	4	30-Jun-12	1-Jul-12	74	75	1	60	3	140	3	30	4	85	10	3.43399	3.401197382	-0.18483	-0.05941	0.24834	-0.19034	0.05098	-0.12473	-0.10716	0.07786
1	3	3	6	40		2		99	7	149	768	NC358 (Check)	219	7	29-Jun-12	1-Jul-12	73	75	2	51.667	3	130	3	9	5	85	10	2.30259	2.197224577	-0.18483	-0.05941	0.24834	-0.19034	0.08236	-0.08909	-0.14763	-0.01658
1	3	3	6	42		2		99	7	147	766	B73 (Check)	40	7	30-Jun-12	1-Jul-12	74	75	1	65	3	146.667	3	93	5	85	10	4.54329	4.532599493	-0.18483	-0.05941	0.24834	-0.19034	0.09804	-0.06498	-0.15523	-0.06763
1	3	3	6	44		2		99	7	145	166	Va35	267	7	29-Jun-12	29-Jun-12	73	73	0	55	3	110	3	12	5	85	12	2.56495	2.48490665	-0.18483	-0.05941	0.24834	-0.19034	0.11373	-0.03668	-0.15213	-0.11434
1	3	3	6	46		2		99	7	143	104	F2834T	117	6	28-Jun-12	29-Jun-12	72	73	1	58.333	3	141.667	3	11	5	85	12	2.48491	2.397895273	-0.18483	-0.05941	0.24834	-0.19034	0.12942	-0.00419	-0.1366	-0.15037
1	3	3	6	53		2		99	6	136	766	B73 (Check)	40	5	29-Jun-12	30-Jun-12	73	74	1	85	3	165	3	95	5	85	11	4.56435	4.553876892	-0.18483	-0.05941	0.24834	-0.19034	0.18432	0.14255	0.04025	-0.07871
1	3	3	6	54		2		99	6	135	766	B73 (Check)	40	5	29-Jun-12	30-Jun-12	73	74	1	80	3	163.333	3	91.67	3	85	11	4.52904	4.518195172	-0.18483	-0.05941	0.24834	-0.19034	0.19217	0.1677	0.08393	-0.02789
1	3	3	6	56		2		99	6	133	168	W182B	274	2	20-Jun-12	19-Jun-12	64	63	-1	35	2	87.5	2	70	2	79	16	4.26268	4.248495242	-0.18483	-0.05941	0.24834	-0.19034	0.20785	0.22116	0.18724	0.11755
1	3	3	6	57		2		99	6	132	172	Yu796_NS	279	4	30-Jun-12	29-Jun-12	74	73	-1	35	3	110	3	100	1	85	12	4.61512	4.605170186	-0.18483	-0.05941	0.24834	-0.19034	0.2157	0.24946	0.2473	0.21517
1	3	3	6	58		2		99	6	131	766	B73 (Check)	40	7	1-Jul-12	1-Jul-12	75	75	0	85	3	168.333	3	72	5	85	10	4.29046	4.276666119	-0.18483	-0.05941	0.24834	-0.19034	0.22354	0.27881	0.31324	0.33148
1	3	3	7	3		5		99	5	703	443	NC232	183	4	5-Jul-12	7-Jul-12	79	81	2	56.667	3	121.667	3	100	3	92	11	4.61512	4.605170186	-0.15122	-0.11881	0.25156	-0.08723	-0.20785	0.22116	-0.18724	0.11755
1	3	3	7	7		5		99	5	707	766	B73 (Check)	40	7	29-Jun-12	30-Jun-12	73	74	1	71.667	3	153.333	3	100	5	85	11	4.61512	4.605170186	-0.15122	-0.11881	0.25156	-0.08723	-0.17648	0.11844	-0.00161	-0.11682
1	3	3	7	11		5		99	5	711	485	R177	239	7	23-Jun-12	7-Jul-12	67	81	14	25	3	110	3	.	0	92	11	.		-0.15122	-0.11881	0.25156	-0.08723	-0.14511	0.03249	0.10695	-0.16843
1	3	3	7	13		5		99	6	713	768	NC358 (Check)	219	6	29-Jun-12	2-Jul-12	73	76	3	35	3	133.333	3	9	5	85	9	2.30259	2.197224577	-0.15122	-0.11881	0.25156	-0.08723	-0.12942	-0.00419	0.1366	-0.15037
1	3	3	7	18		5		99	6	718	766	B73 (Check)	40	7	30-Jun-12	2-Jul-12	74	76	2	98.333	3	178.333	3	74	5	85	9	4.31749	4.304065093	-0.15122	-0.11881	0.25156	-0.08723	-0.0902	-0.07756	0.15266	-0.04229
1	3	3	7	22		5		99	6	722	387	A441-5	9	7	30-Jun-12	3-Jul-12	74	77	3	85	3	118.333	3	100	5	85	8	4.61512	4.605170186	-0.15122	-0.11881	0.25156	-0.08723	-0.05883	-0.11739	0.1199	0.05657
1	3	3	7	24		5		99	6	724	445	NC264	190	7	28-Jun-12	30-Jun-12	72	74	2	48.333	3	128.333	3	35	5	85	11	3.58352	3.555348061	-0.15122	-0.11881	0.25156	-0.08723	-0.04314	-0.13102	0.09303	0.09688
1	3	3	7	25		5		99	7	725	413	C103	48	6	26-Jun-12	29-Jun-12	70	73	3	58.333	3	145	3	100	5	85	12	4.61512	4.605170186	-0.15122	-0.11881	0.25156	-0.08723	-0.0353	-0.13626	0.07772	0.11326
1	3	3	7	35		2		99	8	159	766	B73 (Check)	40	5	29-Jun-12	1-Jul-12	73	75	2	70	3	155	3	92	5	85	10	4.5326	4.521788577	-0.15122	-0.11881	0.25156	-0.08723	0.04314	-0.13102	-0.09303	0.09688
1	3	3	7	36		2		99	8	160	766	B73 (Check)	40	6	1-Jul-12	2-Jul-12	75	76	1	81.667	3	170	3	100	4	85	9	4.61512	4.605170186	-0.15122	-0.11881	0.25156	-0.08723	0.05098	-0.12473	-0.10716	0.07786
1	3	3	7	39		2		99	9	163	133	NC262	189	6	26-Jun-12	29-Jun-12	70	73	3	30	3	113.333	3	12.5	4	85	12	2.60269	2.525728644	-0.15122	-0.11881	0.25156	-0.08723	0.07451	-0.09957	-0.14035	0.00885
1	3	3	7	41		2		99	9	165	100	CH9	52	6	24-Jun-12	25-Jun-12	68	69	1	31.667	3	101.667	3	55	4	79	10	4.02535	4.007333185	-0.15122	-0.11881	0.25156	-0.08723	0.0902	-0.07756	-0.15266	-0.04229
1	3	3	7	43		2		99	9	167	170	Wf9	278	5	28-Jun-12	30-Jun-12	72	74	2	53.333	3	141.667	3	.	0	85	11	.		-0.15122	-0.11881	0.25156	-0.08723	0.10589	-0.05136	-0.15512	-0.0919
1	3	3	7	44		2		99	9	168	87	A634	15	6	24-Jun-12	25-Jun-12	68	69	1	48.333	3	111.667	3	98.75	4	79	10	4.60267	4.592591404	-0.15122	-0.11881	0.25156	-0.08723	0.11373	-0.03668	-0.15213	-0.11434
1	3	3	7	47		2		99	9	171	766	B73 (Check)	40	9	28-Jun-12	30-Jun-12	72	74	2	78.333	3	163.333	3	97	5	85	11	4.58497	4.574710979	-0.15122	-0.11881	0.25156	-0.08723	0.13726	0.01363	-0.12365	-0.16214
1	3	3	7	56		2		99	10	180	113	Ia5125	136	9	24-Jun-12	25-Jun-12	68	69	1	30	3	88.333	3	85	5	79	10	4.45435	4.442651256	-0.15122	-0.11881	0.25156	-0.08723	0.20785	0.22116	0.18724	0.11755
1	3	3	7	58		2		99	10	182	766	B73 (Check)	40	7	1-Jul-12	1-Jul-12	75	75	0	85	3	171.667	3	82	5	85	10	4.41884	4.406719247	-0.15122	-0.11881	0.25156	-0.08723	0.22354	0.27881	0.31324	0.33148
1	3	3	8	2		5		99	9	759	766	B73 (Check)	40	6	28-Jun-12	30-Jun-12	72	74	2	71.667	3	163.333	3	98	5	85	11	4.59512	4.584967479	-0.11762	-0.16634	0.22576	0.02367	-0.2157	0.24946	-0.2473	0.21517
1	3	3	8	8		5		99	9	753	492	Va17	264	6	4-Jul-12	5-Jul-12	78	79	1	21.667	3	91.667	3	80	4	92	13	4.39445	4.382026635	-0.11762	-0.16634	0.22576	0.02367	-0.16864	0.09538	0.03222	-0.14359
1	3	3	8	9		5		99	9	752	460	NC340	210	5	5-Jul-12	4-Jul-12	79	78	-1	85	3	168.333	3	31	5	85	7	3.46574	3.433987204	-0.11762	-0.16634	0.22576	0.02367	-0.16079	0.07337	0.06145	-0.16031
1	3	3	8	10		5		99	9	751	455	NC310	200	7	29-Jun-12	30-Jun-12	73	74	1	70	3	155	3	40	5	85	11	3.71357	3.688879454	-0.11762	-0.16634	0.22576	0.02367	-0.15295	0.05241	0.08629	-0.16819
1	3	3	8	11		5		99	9	750	417	DE1	113	1	7-Jul-12	7-Jul-12	81	81	0	60	1	140	1	85	1	92	11	4.45435	4.442651256	-0.11762	-0.16634	0.22576	0.02367	-0.14511	0.03249	0.10695	-0.16843
1	3	3	8	14		5		99	8	747	766	B73 (Check)	40	6	30-Jun-12	2-Jul-12	74	76	2	71.667	3	156.667	3	96	5	85	9	4.57471	4.564348191	-0.11762	-0.16634	0.22576	0.02367	-0.12158	-0.02096	0.14602	-0.13412
1	3	3	8	17		5		99	8	744	429	K64	146	4	6-Jul-12	7-Jul-12	80	81	1	63.333	3	131.667	3	95	2	92	11	4.56435	4.553876892	-0.11762	-0.16634	0.22576	0.02367	-0.09804	-0.06498	0.15523	-0.06763
1	3	3	8	19		5		99	8	742	411	B64	38	5	5-Jul-12	5-Jul-12	79	79	0	85	3	145	3	76.25	4	92	13	4.34705	4.334017415	-0.11762	-0.16634	0.22576	0.02367	-0.08236	-0.08909	0.14763	-0.01658
1	3	3	8	21		5		99	8	740	457	NC324	204	5	1-Jul-12	1-Jul-12	75	75	0	58.333	3	141.667	3	97.5	4	85	10	4.59006	4.579852378	-0.11762	-0.16634	0.22576	0.02367	-0.06667	-0.10901	0.13104	0.03341
1	3	3	8	22		5		99	8	739	382	4722	2	6	3-Jul-12	6-Jul-12	77	80	3	76.667	3	141.667	3	100	5	92	12	4.61512	4.605170186	-0.11762	-0.16634	0.22576	0.02367	-0.05883	-0.11739	0.1199	0.05657
1	3	3	8	23		5		99	8	738	459	NC338	209	5	3-Jul-12	2-Jul-12	77	76	-1	98.333	3	165	3	37	5	85	9	3.63759	3.610917913	-0.11762	-0.16634	0.22576	0.02367	-0.05098	-0.12473	0.10716	0.07786
1	3	3	8	28		5		99	7	733	766	B73 (Check)	40	7	30-Jun-12	1-Jul-12	74	75	1	63.333	3	146.667	3	100	4	85	10	4.61512	4.605170186	-0.11762	-0.16634	0.22576	0.02367	-0.01177	-0.14569	0.02687	0.14399
1	3	3	8	29		5		99	7	732	442	NC230	182	7	5-Jul-12	4-Jul-12	79	78	-1	63.333	3	121.667	3	70	5	85	7	4.26268	4.248495242	-0.11762	-0.16634	0.22576	0.02367	-0.00392	-0.14674	0.00899	0.1475
1	3	3	8	30		5		99	7	731	463	NC356	218	5	.	2-Jul-12	.	76	.	75	3	148.333	3	6	5	85	9	1.94591	1.791759469	-0.11762	-0.16634	0.22576	0.02367	0.00392	-0.14674	-0.00899	0.1475
1	3	3	8	33		1		99	4	208	766	B73 (Check)	40	5	29-Jun-12	1-Jul-12	73	75	2	66.667	3	150	3	90	5	85	10	4.51086	4.49980967	-0.11762	-0.16634	0.22576	0.02367	0.02745	-0.14045	-0.06145	0.12672
1	3	3	8	34		1		99	4	207	11	A679	21	6	24-Jun-12	25-Jun-12	68	69	1	53.333	3	136.667	3	77	5	79	10	4.35671	4.343805422	-0.11762	-0.16634	0.22576	0.02367	0.0353	-0.13626	-0.07772	0.11326
1	3	3	8	36		1		99	3	205	45	Mo47	170	9	24-Jun-12	25-Jun-12	68	69	1	36.667	3	118.333	3	72.5	4	79	10	4.29729	4.283586562	-0.11762	-0.16634	0.22576	0.02367	0.05098	-0.12473	-0.10716	0.07786
1	3	3	8	40		1		99	3	201	768	NC358 (Check)	219	9	1-Jul-12	1-Jul-12	75	75	0	51.667	3	145	3	3.75	4	85	10	1.55814	1.32175584	-0.11762	-0.16634	0.22576	0.02367	0.08236	-0.08909	-0.14763	-0.01658
1	3	3	8	41		1		99	3	200	766	B73 (Check)	40	8	30-Jun-12	1-Jul-12	74	75	1	78.333	3	165	3	93	5	85	10	4.54329	4.532599493	-0.11762	-0.16634	0.22576	0.02367	0.0902	-0.07756	-0.15266	-0.04229
1	3	3	8	44		1		99	2	197	5	A188	5	1	20-Jun-12	20-Jun-12	64	64	0	30	1	100	1	.	0	79	15	.		-0.11762	-0.16634	0.22576	0.02367	0.11373	-0.03668	-0.15213	-0.11434
1	3	3	8	47		1		99	2	194	26	IA2132	135	1	18-Jun-12	21-Jun-12	62	65	3	25	1	90	1	20	1	79	14	3.04452	2.995732274	-0.11762	-0.16634	0.22576	0.02367	0.13726	0.01363	-0.12365	-0.16214
1	3	3	8	50		1		99	2	191	766	B73 (Check)	40	5	29-Jun-12	30-Jun-12	73	74	1	80	3	166.667	3	97.5	4	85	11	4.59006	4.579852378	-0.11762	-0.16634	0.22576	0.02367	0.16079	0.07337	-0.06145	-0.16031
1	3	3	8	52		1		99	1	189	24	H99	128	8	30-Jun-12	30-Jun-12	74	74	0	25	3	101.667	3	6	5	85	11	1.94591	1.791759469	-0.11762	-0.16634	0.22576	0.02367	0.17648	0.11844	0.00161	-0.11682
1	3	3	8	53		1		99	1	188	6	A554	10	5	20-Jun-12	20-Jun-12	64	64	0	40	3	115	3	55	4	79	15	4.02535	4.007333185	-0.11762	-0.16634	0.22576	0.02367	0.18432	0.14255	0.04025	-0.07871
1	3	3	8	54		1		99	1	187	25	I29	134	2	21-Jun-12	20-Jun-12	65	64	-1	47.5	2	120	2	15	1	79	15	2.77259	2.708050201	-0.11762	-0.16634	0.22576	0.02367	0.19217	0.1677	0.08393	-0.02789
1	3	3	8	55		1		99	1	186	23	EP1	116	7	18-Jun-12	22-Jun-12	62	66	4	25	3	83.333	3	100	5	79	13	4.61512	4.605170186	-0.11762	-0.16634	0.22576	0.02367	0.20001	0.19391	0.13286	0.03704
1	3	3	8	58		1		99	1	183	766	B73 (Check)	40	5	1-Jul-12	1-Jul-12	75	75	0	88.333	3	173.333	3	91	5	85	10	4.52179	4.510859507	-0.11762	-0.16634	0.22576	0.02367	0.22354	0.27881	0.31324	0.33148
1	3	3	9	3		5		99	10	763	766	B73 (Check)	40	8	29-Jun-12	1-Jul-12	73	75	2	75	3	156.667	3	97	5	85	10	4.58497	4.574710979	-0.08401	-0.20198	0.17738	0.1234	-0.20785	0.22116	-0.18724	0.11755
1	3	3	9	5		5		99	10	765	766	B73 (Check)	40	6	30-Jun-12	1-Jul-12	74	75	1	75	3	165	3	83	5	85	10	4.43082	4.418840608	-0.08401	-0.20198	0.17738	0.1234	-0.19217	0.1677	-0.08393	-0.02789
1	3	3	9	7		5		99	10	767	431	L317	157	5	2-Jul-12	5-Jul-12	76	79	3	95	3	171.667	3	100	5	92	13	4.61512	4.605170186	-0.08401	-0.20198	0.17738	0.1234	-0.17648	0.11844	-0.00161	-0.11682
1	3	3	9	12		5		99	10	772	462	NC346	213	7	4-Jul-12	5-Jul-12	78	79	1	73.333	3	168.333	3	20	3	92	13	3.04452	2.995732274	-0.08401	-0.20198	0.17738	0.1234	-0.13726	0.01363	0.12365	-0.16214
1	3	3	9	15		5		99	11	775	414	CI28A	56	7	4-Jul-12	4-Jul-12	78	78	0	73.333	3	136.667	3	100	5	85	7	4.61512	4.605170186	-0.08401	-0.20198	0.17738	0.1234	-0.11373	-0.03668	0.15213	-0.11434
1	3	3	9	16		5		99	11	776	766	B73 (Check)	40	7	1-Jul-12	2-Jul-12	75	76	1	75	3	148.333	3	97	5	85	9	4.58497	4.574710979	-0.08401	-0.20198	0.17738	0.1234	-0.10589	-0.05136	0.15512	-0.0919
1	3	3	9	19		5		99	11	779	766	B73 (Check)	40	8	29-Jun-12	2-Jul-12	73	76	3	78.333	3	160	3	93	5	85	9	4.54329	4.532599493	-0.08401	-0.20198	0.17738	0.1234	-0.08236	-0.08909	0.14763	-0.01658
1	3	3	9	22		5		99	11	782	458	NC326	205	8	30-Jun-12	1-Jul-12	74	75	1	70	3	171.667	3	100	4	85	10	4.61512	4.605170186	-0.08401	-0.20198	0.17738	0.1234	-0.05883	-0.11739	0.1199	0.05657
1	3	3	9	25		7		99	1	785	639	M162W	160	2	9-Jul-12	8-Jul-12	83	82	-1	80	2	145	2	100	1	92	10	4.61512	4.605170186	-0.08401	-0.20198	0.17738	0.1234	-0.0353	-0.13626	0.07772	0.11326
1	3	3	9	26		7		99	1	786	636	Il677a	142	0	.	.	.	.	.	.	0	.	0	.	0	.	.	.		-0.08401	-0.20198	0.17738	0.1234	-0.02745	-0.14045	0.06145	0.12672
1	3	3	9	27		7		99	1	787	771	Tx303 (Check)	253	8	2-Jul-12	5-Jul-12	76	79	3	101.667	3	191.667	3	38	5	92	13	3.66356	3.63758616	-0.08401	-0.20198	0.17738	0.1234	-0.01961	-0.1436	0.04443	0.13702
1	3	3	9	30		7		99	1	790	766	B73 (Check)	40	7	29-Jun-12	1-Jul-12	73	75	2	70	3	158.333	3	100	4	85	10	4.61512	4.605170186	-0.08401	-0.20198	0.17738	0.1234	0.00392	-0.14674	-0.00899	0.1475
1	3	3	9	33		1		99	4	209	74	SD44	247	7	20-Jun-12	22-Jun-12	64	66	2	35	3	118.333	3	56	5	79	13	4.04305	4.025351691	-0.08401	-0.20198	0.17738	0.1234	0.02745	-0.14045	-0.06145	0.12672
1	3	3	9	42		1		99	5	218	766	B73 (Check)	40	4	29-Jun-12	30-Jun-12	73	74	1	70	3	161.667	3	91.67	3	85	11	4.52904	4.518195172	-0.08401	-0.20198	0.17738	0.1234	0.09804	-0.06498	-0.15523	-0.06763
1	3	3	9	43		1		99	5	219	47	MS153	174	4	1-Jul-12	2-Jul-12	75	76	1	45	3	110	3	77.5	2	85	9	4.3631	4.350277936	-0.08401	-0.20198	0.17738	0.1234	0.10589	-0.05136	-0.15512	-0.0919
1	3	3	9	48		1		99	6	224	12	A682	23	7	23-Jun-12	24-Jun-12	67	68	1	45	3	138.333	3	8	5	79	11	2.19722	2.079441542	-0.08401	-0.20198	0.17738	0.1234	0.14511	0.03249	-0.10695	-0.16843
1	3	3	9	49		1		99	6	225	75	Va59	268	4	23-Jun-12	23-Jun-12	67	67	0	33.333	3	111.667	3	15	4	79	12	2.77259	2.708050201	-0.08401	-0.20198	0.17738	0.1234	0.15295	0.05241	-0.08629	-0.16819
1	3	3	9	52		1		99	6	228	766	B73 (Check)	40	6	1-Jul-12	2-Jul-12	75	76	1	75	3	163.333	3	98	5	85	9	4.59512	4.584967479	-0.08401	-0.20198	0.17738	0.1234	0.17648	0.11844	0.00161	-0.11682
1	3	3	9	53		1		99	6	229	48	MS71	175	2	22-Jun-12	23-Jun-12	66	67	1	47.5	2	117.5	2	100	2	79	12	4.61512	4.605170186	-0.08401	-0.20198	0.17738	0.1234	0.18432	0.14255	0.04025	-0.07871
1	3	3	9	55		1		99	7	231	766	B73 (Check)	40	6	30-Jun-12	30-Jun-12	74	74	0	80	3	160	3	92.5	4	85	11	4.53796	4.527208645	-0.08401	-0.20198	0.17738	0.1234	0.20001	0.19391	0.13286	0.03704
1	3	3	9	56		1		99	7	232	76	W117Ht	272	5	19-Jun-12	23-Jun-12	63	67	4	18.333	3	85	3	75	1	79	12	4.33073	4.317488114	-0.08401	-0.20198	0.17738	0.1234	0.20785	0.22116	0.18724	0.11755
1	3	3	10	2		7		99	4	819	621	CI66	60	8	6-Jul-12	7-Jul-12	80	81	1	73.333	3	145	3	12	5	92	11	2.56495	2.48490665	-0.05041	-0.22574	0.11288	0.19778	-0.2157	0.24946	-0.2473	0.21517
1	3	3	10	7		7		99	3	814	623	CML108	69	7	9-Jul-12	6-Jul-12	83	80	-3	73.333	3	168.333	3	84	5	92	12	4.44265	4.430816799	-0.05041	-0.22574	0.11288	0.19778	-0.17648	0.11844	-0.00161	-0.11682
1	3	3	10	8		7		99	3	813	766	B73 (Check)	40	8	30-Jun-12	1-Jul-12	74	75	1	80	3	160	3	96.67	3	85	10	4.58159	4.571303116	-0.05041	-0.22574	0.11288	0.19778	-0.16864	0.09538	0.03222	-0.14359
1	3	3	10	9		7		99	3	812	766	B73 (Check)	40	6	30-Jun-12	1-Jul-12	74	75	1	81.667	3	161.667	3	98	5	85	10	4.59512	4.584967479	-0.05041	-0.22574	0.11288	0.19778	-0.16079	0.07337	0.06145	-0.16031
1	3	3	10	11		7		99	3	810	620	CI64	59	8	6-Jul-12	5-Jul-12	80	79	-1	68.333	3	136.667	3	100	5	92	13	4.61512	4.605170186	-0.05041	-0.22574	0.11288	0.19778	-0.14511	0.03249	0.10695	-0.16843
1	3	3	10	12		7		99	3	809	628	CML328	92	9	10-Jul-12	12-Jul-12	84	86	2	135	3	208.333	3	17	5	100	14	2.89037	2.833213344	-0.05041	-0.22574	0.11288	0.19778	-0.13726	0.01363	0.12365	-0.16214
1	3	3	10	16		7		99	2	805	766	B73 (Check)	40	6	29-Jun-12	30-Jun-12	73	74	1	73.333	3	165	3	93	5	85	11	4.54329	4.532599493	-0.05041	-0.22574	0.11288	0.19778	-0.10589	-0.05136	0.15512	-0.0919
1	3	3	10	17		7		99	2	804	652	NC300	196	8	6-Jul-12	8-Jul-12	80	82	2	80	3	161.667	3	58	5	92	10	4.07754	4.060443011	-0.05041	-0.22574	0.11288	0.19778	-0.09804	-0.06498	0.15523	-0.06763
1	3	3	10	19		7		99	2	802	630	CML69	102	6	9-Jul-12	11-Jul-12	83	85	2	76.667	3	160	3	3.75	4	92	7	1.55814	1.32175584	-0.05041	-0.22574	0.11288	0.19778	-0.08236	-0.08909	0.14763	-0.01658
1	3	3	10	20		7		99	2	801	635	Il101	140	0	.	.	.	.	.	.	0	.	0	.	0	.	.	.		-0.05041	-0.22574	0.11288	0.19778	-0.07451	-0.09957	0.14035	0.00885
1	3	3	10	21		7		99	2	800	613	A214N	6	0	.	.	.	.	.	.	0	.	0	.	0	.	.	.		-0.05041	-0.22574	0.11288	0.19778	-0.06667	-0.10901	0.13104	0.03341
1	3	3	10	22		7		99	2	799	766	B73 (Check)	40	6	29-Jun-12	30-Jun-12	73	74	1	76.667	3	158.333	3	100	5	85	11	4.61512	4.605170186	-0.05041	-0.22574	0.11288	0.19778	-0.05883	-0.11739	0.1199	0.05657
1	3	3	10	24		7		99	2	797	703	Tzi 18	258	3	10-Jul-12	10-Jul-12	84	84	0	71.667	3	133.333	3	3.33	3	92	8	1.46557	1.202972304	-0.05041	-0.22574	0.11288	0.19778	-0.04314	-0.13102	0.09303	0.09688
1	3	3	10	28		7		99	1	793	641	Mp339	172	5	6-Jul-12	7-Jul-12	80	81	1	78.333	3	131.667	3	97.5	4	92	11	4.59006	4.579852378	-0.05041	-0.22574	0.11288	0.19778	-0.01177	-0.14569	0.02687	0.14399
1	3	3	10	34		1		99	10	259	7	A556	11	6	19-Jun-12	18-Jun-12	63	62	-1	25	3	78.333	3	48	5	70	8	3.89182	3.871201011	-0.05041	-0.22574	0.11288	0.19778	0.0353	-0.13626	-0.07772	0.11326
1	3	3	10	36		1		99	10	257	9	A654	18	8	20-Jun-12	20-Jun-12	64	64	0	25	3	93.333	3	38	5	79	15	3.66356	3.63758616	-0.05041	-0.22574	0.11288	0.19778	0.05098	-0.12473	-0.10716	0.07786
1	3	3	10	40		1		99	9	253	20	CM105	63	6	19-Jun-12	22-Jun-12	63	66	3	33.333	3	125	3	92.5	4	79	13	4.53796	4.527208645	-0.05041	-0.22574	0.11288	0.19778	0.08236	-0.08909	-0.14763	-0.01658
1	3	3	10	41		1		99	9	252	771	Tx303 (Check)	253	7	5-Jul-12	7-Jul-12	79	81	2	105	3	176.667	3	10	1	92	11	2.3979	2.302585093	-0.05041	-0.22574	0.11288	0.19778	0.0902	-0.07756	-0.15266	-0.04229
1	3	3	10	42		1		99	9	251	19	C49A	50	5	19-Jun-12	21-Jun-12	63	65	2	30	3	105	3	91	5	79	14	4.52179	4.510859507	-0.05041	-0.22574	0.11288	0.19778	0.09804	-0.06498	-0.15523	-0.06763
1	3	3	10	43		1		99	9	250	766	B73 (Check)	40	5	29-Jun-12	30-Jun-12	73	74	1	81.667	3	170	3	88	5	85	11	4.48864	4.477336814	-0.05041	-0.22574	0.11288	0.19778	0.10589	-0.05136	-0.15512	-0.0919
1	3	3	10	45		1		99	9	248	44	MEF156-55-2	162	7	19-Jun-12	16-Jun-12	63	60	-3	43.333	3	126.667	3	99	5	70	10	4.60517	4.59511985	-0.05041	-0.22574	0.11288	0.19778	0.12158	-0.02096	-0.14602	-0.13412
1	3	3	10	48		1		99	8	245	766	B73 (Check)	40	6	28-Jun-12	30-Jun-12	72	74	2	66.667	3	160	3	98.75	4	85	11	4.60267	4.592591404	-0.05041	-0.22574	0.11288	0.19778	0.14511	0.03249	-0.10695	-0.16843
1	3	3	10	50		1		99	8	243	766	B73 (Check)	40	7	30-Jun-12	1-Jul-12	74	75	1	70	3	151.667	3	89	5	85	10	4.49981	4.48863637	-0.05041	-0.22574	0.11288	0.19778	0.16079	0.07337	-0.06145	-0.16031
1	3	3	10	51		1		99	8	242	10	A659	19	3	29-Jun-12	29-Jun-12	73	73	0	33.333	3	128.333	3	97.5	2	85	12	4.59006	4.579852378	-0.05041	-0.22574	0.11288	0.19778	0.16864	0.09538	-0.03222	-0.14359
1	3	3	10	52		1		99	8	241	31	IL14H (check)	141	8	26-Jun-12	27-Jun-12	70	71	1	46.667	3	131.667	3	55	3	79	8	4.02535	4.007333185	-0.05041	-0.22574	0.11288	0.19778	0.17648	0.11844	0.00161	-0.11682
1	3	3	10	56		1		99	7	237	71	R168	238	9	26-Jun-12	26-Jun-12	70	70	0	53.333	3	138.333	3	90	5	79	9	4.51086	4.49980967	-0.05041	-0.22574	0.11288	0.19778	0.20785	0.22116	0.18724	0.11755
1	3	3	11	2		7		99	4	822	637	Ki3	151	6	6-Jul-12	6-Jul-12	80	80	0	66.667	3	126.667	3	34	5	92	12	3.55535	3.526360525	-0.0168	-0.23762	0.0387	0.23734	-0.2157	0.24946	-0.2473	0.21517
1	3	3	11	6		7		99	4	826	638	L578	158	6	5-Jul-12	6-Jul-12	79	80	1	105	3	183.333	3	47	5	92	12	3.8712	3.850147602	-0.0168	-0.23762	0.0387	0.23734	-0.18432	0.14255	-0.04025	-0.07871
1	3	3	11	7		7		99	4	827	766	B73 (Check)	40	7	29-Jun-12	1-Jul-12	73	75	2	75	3	158.333	3	98	5	85	10	4.59512	4.584967479	-0.0168	-0.23762	0.0387	0.23734	-0.17648	0.11844	-0.00161	-0.11682
1	3	3	11	12		7		99	5	832	644	NC236	184	6	9-Jul-12	9-Jul-12	83	83	0	70	3	133.333	3	92	5	92	9	4.5326	4.521788577	-0.0168	-0.23762	0.0387	0.23734	-0.13726	0.01363	0.12365	-0.16214
1	3	3	11	14		7		99	5	834	627	CML323	91	4	4-Jul-12	7-Jul-12	78	81	3	55	3	111.667	3	8.33	3	92	11	2.23324	2.119863456	-0.0168	-0.23762	0.0387	0.23734	-0.12158	-0.02096	0.14602	-0.13412
1	3	3	11	17		7		99	5	837	766	B73 (Check)	40	8	30-Jun-12	1-Jul-12	74	75	1	83.333	3	175	3	81	5	85	10	4.40672	4.394449155	-0.0168	-0.23762	0.0387	0.23734	-0.09804	-0.06498	0.15523	-0.06763
1	3	3	11	18		7		99	5	838	634	GT112	122	6	7-Jul-12	9-Jul-12	81	83	2	93.333	3	200	3	50	5	92	9	3.93183	3.912023005	-0.0168	-0.23762	0.0387	0.23734	-0.0902	-0.07756	0.15266	-0.04229
1	3	3	11	20		7		99	6	840	653	NC320	203	7	7-Jul-12	7-Jul-12	81	81	0	81.667	3	161.667	3	33	5	92	11	3.52636	3.496507561	-0.0168	-0.23762	0.0387	0.23734	-0.07451	-0.09957	0.14035	0.00885
1	3	3	11	21		7		99	6	841	766	B73 (Check)	40	7	30-Jun-12	1-Jul-12	74	75	1	81.667	3	150	3	98	5	85	10	4.59512	4.584967479	-0.0168	-0.23762	0.0387	0.23734	-0.06667	-0.10901	0.13104	0.03341
1	3	3	11	27		7		99	6	847	624	CML157Q	73	6	8-Jul-12	9-Jul-12	82	83	1	110	3	171.667	3	17.5	4	92	9	2.91777	2.862200881	-0.0168	-0.23762	0.0387	0.23734	-0.01961	-0.1436	0.04443	0.13702
1	3	3	11	28		7		99	6	848	633	F44	118	6	.	15-Jul-12	.	89	.	91.667	3	158.333	3	.	0	100	11	.		-0.0168	-0.23762	0.0387	0.23734	-0.01177	-0.14569	0.02687	0.14399
1	3	3	11	29		7		99	6	849	705	Tzi 9	260	6	7-Jul-12	8-Jul-12	81	82	1	93.333	3	173.333	3	98.75	4	92	10	4.60267	4.592591404	-0.0168	-0.23762	0.0387	0.23734	-0.00392	-0.14674	0.00899	0.1475
1	3	3	11	30		7		99	6	850	632	D940Y	110	5	9-Jul-12	13-Jul-12	83	87	4	68.333	3	133.333	3	35	1	100	13	3.58352	3.555348061	-0.0168	-0.23762	0.0387	0.23734	0.00392	-0.14674	-0.00899	0.1475
1	3	3	11	33		1		99	10	261	766	B73 (Check)	40	8	1-Jul-12	3-Jul-12	75	77	2	65	3	151.667	3	90	4	85	8	4.51086	4.49980967	-0.0168	-0.23762	0.0387	0.23734	0.02745	-0.14045	-0.06145	0.12672
1	3	3	11	34		1		99	10	262	52	P39 (check)	232	4	20-Jun-12	21-Jun-12	64	65	1	26.667	3	113.333	3	100	4	79	14	4.61512	4.605170186	-0.0168	-0.23762	0.0387	0.23734	0.0353	-0.13626	-0.07772	0.11326
1	3	3	11	37		1		99	11	265	18	B76	43	5	27-Jun-12	27-Jun-12	71	71	0	41.667	3	111.667	3	65	5	79	8	4.18965	4.17438727	-0.0168	-0.23762	0.0387	0.23734	0.05883	-0.11739	-0.1199	0.05657
1	3	3	11	38		1		99	11	266	766	B73 (Check)	40	6	1-Jul-12	2-Jul-12	75	76	1	60	3	140	3	100	4	85	9	4.61512	4.605170186	-0.0168	-0.23762	0.0387	0.23734	0.06667	-0.10901	-0.13104	0.03341
1	3	3	11	43		1		99	12	271	77	W153R	273	7	22-Jun-12	22-Jun-12	66	66	0	28.333	3	75	3	31	5	79	13	3.46574	3.433987204	-0.0168	-0.23762	0.0387	0.23734	0.10589	-0.05136	-0.15512	-0.0919
1	3	3	11	44		1		99	12	272	8	A641	17	8	22-Jun-12	22-Jun-12	66	66	0	41.667	3	106.667	3	88	5	79	13	4.48864	4.477336814	-0.0168	-0.23762	0.0387	0.23734	0.11373	-0.03668	-0.15213	-0.11434
1	3	3	11	45		1		99	12	273	46	MS1334	173	5	21-Jun-12	20-Jun-12	65	64	-1	35	3	128.333	3	84	5	79	15	4.44265	4.430816799	-0.0168	-0.23762	0.0387	0.23734	0.12158	-0.02096	-0.14602	-0.13412
1	3	3	11	46		1		99	12	274	766	B73 (Check)	40	7	30-Jun-12	2-Jul-12	74	76	2	58.333	3	131.667	3	99	5	85	9	4.60517	4.59511985	-0.0168	-0.23762	0.0387	0.23734	0.12942	-0.00419	-0.1366	-0.15037
1	3	3	11	52		3		99	1	280	250	Oh43E	228	0	.	.	.	.	.	.	0	.	0	.	0	.	.	.		-0.0168	-0.23762	0.0387	0.23734	0.17648	0.11844	0.00161	-0.11682
1	3	3	11	58		3		99	1	286	766	B73 (Check)	40	5	30-Jun-12	1-Jul-12	74	75	1	71.667	3	155	3	95	4	85	10	4.56435	4.553876892	-0.0168	-0.23762	0.0387	0.23734	0.22354	0.27881	0.31324	0.33148
1	3	3	12	1		7		99	9	880	766	B73 (Check)	40	8	30-Jun-12	1-Jul-12	74	75	1	73.333	3	168.333	3	87	5	85	10	4.47734	4.465908119	0.0168	-0.23762	-0.0387	0.23734	-0.22354	0.27881	-0.31324	0.33148
1	3	3	12	2		7		99	9	879	617	CI.7	53	3	8-Jul-12	10-Jul-12	82	84	2	95	3	185	3	100	3	92	8	4.61512	4.605170186	0.0168	-0.23762	-0.0387	0.23734	-0.2157	0.24946	-0.2473	0.21517
1	3	3	12	3		7		99	9	878	626	CML311	87	4	8-Jul-12	11-Jul-12	82	85	3	96.667	3	188.333	3	80	2	92	7	4.39445	4.382026635	0.0168	-0.23762	-0.0387	0.23734	-0.20785	0.22116	-0.18724	0.11755
1	3	3	12	8		7		99	9	873	702	Tzi 11	256	6	6-Jul-12	10-Jul-12	80	84	4	88.333	3	175	3	26	5	92	8	3.29584	3.258096538	0.0168	-0.23762	-0.0387	0.23734	-0.16864	0.09538	0.03222	-0.14359
1	3	3	12	15		7		99	8	866	699	SC55	245	7	10-Jul-12	10-Jul-12	84	84	0	91.667	3	161.667	3	72	5	92	8	4.29046	4.276666119	0.0168	-0.23762	-0.0387	0.23734	-0.11373	-0.03668	0.15213	-0.11434
1	3	3	12	16		7		99	8	865	706	U267Y	261	0	.	.	.	.	.	.	0	.	0	.	0	.	.	.		0.0168	-0.23762	-0.0387	0.23734	-0.10589	-0.05136	0.15512	-0.0919
1	3	3	12	17		7		99	8	864	766	B73 (Check)	40	7	1-Jul-12	2-Jul-12	75	76	1	85	3	173.333	3	98	5	85	9	4.59512	4.584967479	0.0168	-0.23762	-0.0387	0.23734	-0.09804	-0.06498	0.15523	-0.06763
1	3	3	12	20		7		99	7	861	766	B73 (Check)	40	6	30-Jun-12	1-Jul-12	74	75	1	83.333	3	168.333	3	87	5	85	10	4.47734	4.465908119	0.0168	-0.23762	-0.0387	0.23734	-0.07451	-0.09957	0.14035	0.00885
1	3	3	12	25		7		99	7	856	619	CI3A	58	5	3-Jul-12	5-Jul-12	77	79	2	68.333	3	153.333	3	11.25	4	92	13	2.50553	2.420368129	0.0168	-0.23762	-0.0387	0.23734	-0.0353	-0.13626	0.07772	0.11326
1	3	3	12	26		7		99	7	855	704	Tzi 25	259	6	4-Jul-12	4-Jul-12	78	78	0	83.333	3	156.667	3	91	5	85	7	4.52179	4.510859507	0.0168	-0.23762	-0.0387	0.23734	-0.02745	-0.14045	0.06145	0.12672
1	3	3	12	27		7		99	7	854	654	NC336	208	5	5-Jul-12	6-Jul-12	79	80	1	76.667	3	146.667	3	26	5	92	12	3.29584	3.258096538	0.0168	-0.23762	-0.0387	0.23734	-0.01961	-0.1436	0.04443	0.13702
1	3	3	12	33		3		99	4	312	766	B73 (Check)	40	6	30-Jun-12	1-Jul-12	74	75	1	68.333	3	161.667	3	99	5	85	10	4.60517	4.59511985	0.0168	-0.23762	-0.0387	0.23734	0.02745	-0.14045	-0.06145	0.12672
1	3	3	12	35		3		99	3	310	771	Tx303 (Check)	253	5	6-Jul-12	9-Jul-12	80	83	3	75	3	160	3	.	0	92	9	.		0.0168	-0.23762	-0.0387	0.23734	0.04314	-0.13102	-0.09303	0.09688
1	3	3	12	38		3		99	3	307	222	Mo17	163	5	26-Jun-12	1-Jul-12	70	75	5	63.333	3	133.333	3	79	5	85	10	4.38203	4.369447852	0.0168	-0.23762	-0.0387	0.23734	0.06667	-0.10901	-0.13104	0.03341
1	3	3	12	40		3		99	3	305	766	B73 (Check)	40	6	2-Jul-12	3-Jul-12	76	77	1	76.667	3	156.667	3	100	4	85	8	4.61512	4.605170186	0.0168	-0.23762	-0.0387	0.23734	0.08236	-0.08909	-0.14763	-0.01658
1	3	3	12	42		3		99	3	303	196	B79	45	6	2-Jul-12	1-Jul-12	76	75	-1	66.667	3	121.667	3	46.67	3	85	10	3.8643	3.84310156	0.0168	-0.23762	-0.0387	0.23734	0.09804	-0.06498	-0.15523	-0.06763
1	3	3	12	50		3		99	2	295	213	IDS91	139	6	30-Jun-12	2-Jul-12	74	76	2	45	3	93.333	3	98	5	85	9	4.59512	4.584967479	0.0168	-0.23762	-0.0387	0.23734	0.16079	0.07337	-0.06145	-0.16031
1	3	3	12	53		3		99	2	292	766	B73 (Check)	40	8	1-Jul-12	3-Jul-12	75	77	2	75	3	156.667	3	81	5	85	8	4.40672	4.394449155	0.0168	-0.23762	-0.0387	0.23734	0.18432	0.14255	0.04025	-0.07871
1	3	3	12	55		3		99	2	290	267	W22	275	8	26-Jun-12	30-Jun-12	70	74	4	51.667	3	135	3	95	4	85	11	4.56435	4.553876892	0.0168	-0.23762	-0.0387	0.23734	0.20001	0.19391	0.13286	0.03704
1	3	3	12	57		3		99	1	288	195	B77	44	3	3-Jul-12	3-Jul-12	77	77	0	48.333	3	125	3	.	0	85	8	.		0.0168	-0.23762	-0.0387	0.23734	0.2157	0.24946	0.2473	0.21517
1	3	3	13	2		7		99	9	882	768	NC358 (Check)	219	7	29-Jun-12	30-Jun-12	73	74	1	45	3	133.333	3	19	5	85	11	2.99573	2.944438979	0.05041	-0.22574	-0.11288	0.19778	-0.2157	0.24946	-0.2473	0.21517
1	3	3	13	3		7		99	9	883	697	OH7B	230	6	5-Jul-12	7-Jul-12	79	81	2	90	3	161.667	3	99	5	92	11	4.60517	4.59511985	0.05041	-0.22574	-0.11288	0.19778	-0.20785	0.22116	-0.18724	0.11755
1	3	3	13	4		7		99	10	884	707	WD	277	4	18-Jun-12	15-Jun-12	62	59	-3	46.667	3	120	3	100	1	70	11	4.61512	4.605170186	0.05041	-0.22574	-0.11288	0.19778	-0.20001	0.19391	-0.13286	0.03704
1	3	3	13	7		7		99	10	887	631	CML92	105	7	7-Jul-12	6-Jul-12	81	80	-1	88.333	3	150	3	84	5	92	12	4.44265	4.430816799	0.05041	-0.22574	-0.11288	0.19778	-0.17648	0.11844	-0.00161	-0.11682
1	3	3	13	10		7		99	10	890	651	NC296A	194	3	3-Jul-12	5-Jul-12	77	79	2	33.333	3	90	3	100	3	92	13	4.61512	4.605170186	0.05041	-0.22574	-0.11288	0.19778	-0.15295	0.05241	0.08629	-0.16819
1	3	3	13	11		7		99	10	891	766	B73 (Check)	40	7	29-Jun-12	2-Jul-12	73	76	3	70	3	135	3	100	5	85	9	4.61512	4.605170186	0.05041	-0.22574	-0.11288	0.19778	-0.14511	0.03249	0.10695	-0.16843
1	3	3	13	36		3		99	4	316	184	A680	22	6	29-Jun-12	1-Jul-12	73	75	2	68.333	3	131.667	3	97.5	4	85	10	4.59006	4.579852378	0.05041	-0.22574	-0.11288	0.19778	0.05098	-0.12473	-0.10716	0.07786
1	3	3	13	37		3		99	4	317	200	DE2	111	4	30-Jun-12	1-Jul-12	74	75	1	58.333	3	140	3	100	4	85	10	4.61512	4.605170186	0.05041	-0.22574	-0.11288	0.19778	0.05883	-0.11739	-0.1199	0.05657
1	3	3	13	38		3		99	4	318	192	B57	37	7	29-Jun-12	30-Jun-12	73	74	1	45	3	95	3	100	4	85	11	4.61512	4.605170186	0.05041	-0.22574	-0.11288	0.19778	0.06667	-0.10901	-0.13104	0.03341
1	3	3	13	43		3		99	5	323	223	MO1W	165	6	27-Jun-12	28-Jun-12	71	72	1	53.333	3	126.667	3	90	5	79	7	4.51086	4.49980967	0.05041	-0.22574	-0.11288	0.19778	0.10589	-0.05136	-0.15512	-0.0919
1	3	3	13	44		3		99	5	324	766	B73 (Check)	40	5	1-Jul-12	2-Jul-12	75	76	1	55	3	128.333	3	95	5	85	9	4.56435	4.553876892	0.05041	-0.22574	-0.11288	0.19778	0.11373	-0.03668	-0.15213	-0.11434
1	3	3	13	45		3		99	5	325	766	B73 (Check)	40	4	29-Jun-12	28-Jun-12	73	72	-1	78.333	3	160	3	100	3	79	7	4.61512	4.605170186	0.05041	-0.22574	-0.11288	0.19778	0.12158	-0.02096	-0.14602	-0.13412
1	3	3	13	48		3		99	5	328	203	H105W	123	7	28-Jun-12	30-Jun-12	72	74	2	58.333	3	125	3	100	5	85	11	4.61512	4.605170186	0.05041	-0.22574	-0.11288	0.19778	0.14511	0.03249	-0.10695	-0.16843
1	3	3	13	49		3		99	5	329	768	NC358 (Check)	219	7	29-Jun-12	29-Jun-12	73	73	0	43.333	3	128.333	3	8.33	3	85	12	2.23324	2.119863456	0.05041	-0.22574	-0.11288	0.19778	0.15295	0.05241	-0.08629	-0.16819
1	3	3	13	51		3		99	5	331	251	Oh603	229	7	1-Jul-12	3-Jul-12	75	77	2	45	3	100	3	10	3	85	8	2.3979	2.302585093	0.05041	-0.22574	-0.11288	0.19778	0.16864	0.09538	-0.03222	-0.14359
1	3	3	13	54		3		99	6	334	210	I205	133	0	.	.	.	.	.	.	0	.	0	.	0	.	.	.		0.05041	-0.22574	-0.11288	0.19778	0.19217	0.1677	0.08393	-0.02789
1	3	3	13	56		3		99	6	336	766	B73 (Check)	40	5	1-Jul-12	2-Jul-12	75	76	1	65	3	153.333	3	90	4	85	9	4.51086	4.49980967	0.05041	-0.22574	-0.11288	0.19778	0.20785	0.22116	0.18724	0.11755
1	3	3	14	33		3		99	8	364	766	B73 (Check)	40	7	1-Jul-12	2-Jul-12	75	76	1	78.333	3	158.333	3	96	5	85	9	4.57471	4.564348191	0.08401	-0.20198	-0.17738	0.1234	0.02745	-0.14045	-0.06145	0.12672
1	3	3	14	35		3		99	8	362	249	Oh40B	226	5	26-Jun-12	28-Jun-12	70	72	2	48.333	3	126.667	3	98.75	4	79	7	4.60267	4.592591404	0.08401	-0.20198	-0.17738	0.1234	0.04314	-0.13102	-0.09303	0.09688
1	3	3	14	36		3		99	8	361	191	B46	35	0	.	.	.	.	.	.	0	.	0	.	0	.	.	.		0.08401	-0.20198	-0.17738	0.1234	0.05098	-0.12473	-0.10716	0.07786
1	3	3	14	37		3		99	8	360	212	IDS69	138	4	3-Jul-12	5-Jul-12	77	79	2	33.333	3	75	3	50	3	92	13	3.93183	3.912023005	0.08401	-0.20198	-0.17738	0.1234	0.05883	-0.11739	-0.1199	0.05657
1	3	3	14	38		3		99	8	359	239	NC260	188	7	27-Jun-12	1-Jul-12	71	75	4	41.667	3	143.333	3	98.75	4	85	10	4.60267	4.592591404	0.08401	-0.20198	-0.17738	0.1234	0.06667	-0.10901	-0.13104	0.03341
1	3	3	14	39		3		99	8	358	224	Mo24W	166	6	2-Jul-12	6-Jul-12	76	80	4	88.333	3	163.333	3	63	5	92	12	4.15888	4.143134726	0.08401	-0.20198	-0.17738	0.1234	0.07451	-0.09957	-0.14035	0.00885
1	3	3	14	43		3		99	7	354	208	HP301	130	8	28-Jun-12	30-Jun-12	72	74	2	78.333	3	128.333	3	87.5	2	85	11	4.483	4.471638793	0.08401	-0.20198	-0.17738	0.1234	0.10589	-0.05136	-0.15512	-0.0919
1	3	3	14	49		3		99	7	348	766	B73 (Check)	40	5	1-Jul-12	2-Jul-12	75	76	1	70	3	158.333	3	100	5	85	9	4.61512	4.605170186	0.08401	-0.20198	-0.17738	0.1234	0.15295	0.05241	-0.08629	-0.16819
1	3	3	14	50		3		99	7	347	766	B73 (Check)	40	6	29-Jun-12	1-Jul-12	73	75	2	56.667	3	150	3	99	5	85	10	4.60517	4.59511985	0.08401	-0.20198	-0.17738	0.1234	0.16079	0.07337	-0.06145	-0.16031
1	3	3	14	52		3		99	7	345	243	NC364	222	5	28-Jun-12	27-Jun-12	72	71	-1	40	3	118.333	3	27.5	4	79	8	3.3499	3.314186005	0.08401	-0.20198	-0.17738	0.1234	0.17648	0.11844	0.00161	-0.11682
1	3	3	14	55		3		99	6	342	211	IDS28	137	10	28-Jun-12	30-Jun-12	72	74	2	90	3	133.333	3	11.25	4	85	11	2.50553	2.420368129	0.08401	-0.20198	-0.17738	0.1234	0.20001	0.19391	0.13286	0.03704
1	3	3	15	35		3		99	9	367	182	A619	13	7	24-Jun-12	25-Jun-12	68	69	1	28.333	3	120	3	87	5	79	10	4.47734	4.465908119	0.11762	-0.16634	-0.22576	0.02367	0.04314	-0.13102	-0.09303	0.09688
1	3	3	15	40		3		99	9	372	215	Ki21	150	7	6-Jul-12	6-Jul-12	80	80	0	65	3	123.333	3	73	5	92	12	4.30407	4.290459441	0.11762	-0.16634	-0.22576	0.02367	0.08236	-0.08909	-0.14763	-0.01658
1	3	3	15	43		3		99	9	375	766	B73 (Check)	40	7	30-Jun-12	3-Jul-12	74	77	3	66.667	3	141.667	3	98	5	85	8	4.59512	4.584967479	0.11762	-0.16634	-0.22576	0.02367	0.10589	-0.05136	-0.15512	-0.0919
1	3	3	15	45		3		99	9	377	237	N6	179	7	25-Jun-12	1-Jul-12	69	75	6	56.667	3	131.667	3	13.75	4	85	10	2.69124	2.621038824	0.11762	-0.16634	-0.22576	0.02367	0.12158	-0.02096	-0.14602	-0.13412
1	3	3	15	46		3		99	10	378	183	A632	14	8	24-Jun-12	24-Jun-12	68	68	0	65	3	133.333	3	74	5	79	11	4.31749	4.304065093	0.11762	-0.16634	-0.22576	0.02367	0.12942	-0.00419	-0.1366	-0.15037
1	3	3	15	47		3		99	10	379	766	B73 (Check)	40	7	29-Jun-12	1-Jul-12	73	75	2	66.667	3	141.667	3	100	4	85	10	4.61512	4.605170186	0.11762	-0.16634	-0.22576	0.02367	0.13726	0.01363	-0.12365	-0.16214
1	3	3	15	48		3		99	10	380	238	NC250	186	8	29-Jun-12	30-Jun-12	73	74	1	40	3	108.333	3	18.75	4	85	11	2.98315	2.931193752	0.11762	-0.16634	-0.22576	0.02367	0.14511	0.03249	-0.10695	-0.16843
1	3	3	15	56		3		99	10	388	189	B2	33	5	2-Jul-12	8-Jul-12	76	82	6	30	3	100	3	33.33	3	92	10	3.53602	3.506457892	0.11762	-0.16634	-0.22576	0.02367	0.20785	0.22116	0.18724	0.11755
1	3	3	16	34		4		99	3	415	766	B73 (Check)	40	6	29-Jun-12	1-Jul-12	73	75	2	70	3	141.667	3	99	5	85	10	4.60517	4.59511985	0.15122	-0.11881	-0.25156	-0.08723	0.0353	-0.13626	-0.07772	0.11326
1	3	3	16	38		4		99	2	411	348	NC314	201	7	29-Jun-12	30-Jun-12	73	74	1	61.667	3	130	3	100	5	85	11	4.61512	4.605170186	0.15122	-0.11881	-0.25156	-0.08723	0.06667	-0.10901	-0.13104	0.03341
1	3	3	16	41		4		99	2	408	771	Tx303 (Check)	253	7	6-Jul-12	9-Jul-12	80	83	3	98.333	3	171.667	3	40	2	92	9	3.71357	3.688879454	0.15122	-0.11881	-0.25156	-0.08723	0.0902	-0.07756	-0.15266	-0.04229
1	3	3	16	46		4		99	2	403	766	B73 (Check)	40	6	29-Jun-12	3-Jul-12	73	77	4	56.667	3	135	3	98.75	4	85	8	4.60267	4.592591404	0.15122	-0.11881	-0.25156	-0.08723	0.12942	-0.00419	-0.1366	-0.15037
1	3	3	16	47		4		99	2	402	766	B73 (Check)	40	7	29-Jun-12	2-Jul-12	73	76	3	51.667	3	118.333	3	98	5	85	9	4.59512	4.584967479	0.15122	-0.11881	-0.25156	-0.08723	0.13726	0.01363	-0.12365	-0.16214
1	3	3	16	50		4		99	1	399	349	NC328	206	8	1-Jul-12	2-Jul-12	75	76	1	58.333	3	138.333	3	100	1	85	9	4.61512	4.605170186	0.15122	-0.11881	-0.25156	-0.08723	0.16079	0.07337	-0.06145	-0.16031
1	3	3	16	52		4		99	1	397	766	B73 (Check)	40	8	1-Jul-12	4-Jul-12	75	78	3	45	3	111.667	3	100	4	85	7	4.61512	4.605170186	0.15122	-0.11881	-0.25156	-0.08723	0.17648	0.11844	0.00161	-0.11682
1	3	3	16	53		4		99	1	396	378	Va99	270	8	1-Jul-12	2-Jul-12	75	76	1	41.667	3	96.667	3	67	5	85	9	4.21951	4.204692619	0.15122	-0.11881	-0.25156	-0.08723	0.18432	0.14255	0.04025	-0.07871
1	3	3	16	55		4		99	1	394	354	Oh43	227	7	30-Jun-12	30-Jun-12	74	74	0	38.333	3	93.333	3	68	5	85	11	4.23411	4.219507705	0.15122	-0.11881	-0.25156	-0.08723	0.20001	0.19391	0.13286	0.03704
1	3	3	16	56		4		99	1	393	370	SD40	246	3	1-Jul-12	2-Jul-12	75	76	1	38.333	3	101.667	3	90	3	85	9	4.51086	4.49980967	0.15122	-0.11881	-0.25156	-0.08723	0.20785	0.22116	0.18724	0.11755
1	3	3	17	33		4		99	3	417	376	Va26	266	4	26-Jun-12	28-Jun-12	70	72	2	50	3	128.333	3	100	4	79	7	4.61512	4.605170186	0.18483	-0.05941	-0.24834	-0.19034	0.02745	-0.14045	-0.06145	0.12672
1	3	3	17	34		4		99	3	418	338	N7A	180	5	26-Jun-12	28-Jun-12	70	72	2	51.667	3	128.333	3	52.5	2	79	7	3.97968	3.96081317	0.18483	-0.05941	-0.24834	-0.19034	0.0353	-0.13626	-0.07772	0.11326
1	3	3	17	37		4		99	3	421	318	Mo46	169	7	1-Jul-12	2-Jul-12	75	76	1	76.667	3	158.333	3	8	5	85	9	2.19722	2.079441542	0.18483	-0.05941	-0.24834	-0.19034	0.05883	-0.11739	-0.1199	0.05657
1	3	3	17	38		4		99	3	422	379	VaW6	271	9	28-Jun-12	1-Jul-12	72	75	3	36.667	3	88.333	3	46.25	4	85	10	3.85545	3.834061464	0.18483	-0.05941	-0.24834	-0.19034	0.06667	-0.10901	-0.13104	0.03341
1	3	3	17	43		4		99	4	427	357	Pa880	235	9	29-Jun-12	1-Jul-12	73	75	2	41.667	3	121.667	3	100	5	85	10	4.61512	4.605170186	0.18483	-0.05941	-0.24834	-0.19034	0.10589	-0.05136	-0.15512	-0.0919
1	3	3	17	44		4		99	4	428	766	B73 (Check)	40	4	2-Jul-12	4-Jul-12	76	78	2	56.667	3	116.667	3	100	3	85	7	4.61512	4.605170186	0.18483	-0.05941	-0.24834	-0.19034	0.11373	-0.03668	-0.15213	-0.11434
1	3	3	17	45		4		99	4	429	768	NC358 (Check)	219	8	30-Jun-12	30-Jun-12	74	74	0	35	3	128.333	3	9	5	85	11	2.30259	2.197224577	0.18483	-0.05941	-0.24834	-0.19034	0.12158	-0.02096	-0.14602	-0.13412
1	3	3	17	47		4		99	4	431	289	B97	47	8	28-Jun-12	3-Jul-12	72	77	5	48.333	3	106.667	3	100	1	85	8	4.61512	4.605170186	0.18483	-0.05941	-0.24834	-0.19034	0.13726	0.01363	-0.12365	-0.16214
1	3	3	17	52		4		99	4	436	766	B73 (Check)	40	7	3-Jul-12	7-Jul-12	77	81	4	40	3	95	3	95	2	92	11	4.56435	4.553876892	0.18483	-0.05941	-0.24834	-0.19034	0.17648	0.11844	0.00161	-0.11682
1	3	3	18	37		4		99	7	464	283	B109	29	9	29-Jun-12	30-Jun-12	73	74	1	51.667	3	133.333	3	30	5	85	11	3.43399	3.401197382	0.21843	0.01188	-0.20963	-0.26202	0.05883	-0.11739	-0.1199	0.05657
1	3	3	18	41		4		99	6	460	290	CI187-2	54	6	7-Jul-12	7-Jul-12	81	81	0	50	3	98.333	3	82.5	4	92	11	4.42485	4.412798293	0.21843	0.01188	-0.20963	-0.26202	0.0902	-0.07756	-0.15266	-0.04229
1	3	3	18	42		4		99	6	459	355	Pa875	234	9	2-Jul-12	3-Jul-12	76	77	1	68.333	3	141.667	3	100	5	85	8	4.61512	4.605170186	0.21843	0.01188	-0.20963	-0.26202	0.09804	-0.06498	-0.15523	-0.06763
1	3	3	18	48		4		99	6	453	299	H84	125	8	2-Jul-12	11-Jul-12	76	85	9	38.333	3	88.333	3	.	0	92	7	.		0.21843	0.01188	-0.20963	-0.26202	0.14511	0.03249	-0.10695	-0.16843
1	3	3	18	51		4		99	6	450	766	B73 (Check)	40	5	2-Jul-12	7-Jul-12	76	81	5	48.333	3	106.667	3	.	0	92	11	.		0.21843	0.01188	-0.20963	-0.26202	0.16864	0.09538	-0.03222	-0.14359
1	3	3	18	55		4		99	5	446	766	B73 (Check)	40	7	2-Jul-12	4-Jul-12	76	78	2	53.333	3	125	3	96	5	85	7	4.57471	4.564348191	0.21843	0.01188	-0.20963	-0.26202	0.20001	0.19391	0.13286	0.03704
1	3	3	18	56		4		99	5	445	300	H91	126	6	1-Jul-12	2-Jul-12	75	76	1	56.667	3	126.667	3	100	5	85	9	4.61512	4.605170186	0.21843	0.01188	-0.20963	-0.26202	0.20785	0.22116	0.18724	0.11755
1	3	3	18	58		4		99	5	443	766	B73 (Check)	40	7	2-Jul-12	5-Jul-12	76	79	3	48.333	3	131.667	3	99	5	92	13	4.60517	4.59511985	0.21843	0.01188	-0.20963	-0.26202	0.22354	0.27881	0.31324	0.33148
1	3	3	19	33		4		99	7	469	350	NC360	220	5	9-Jul-12	10-Jul-12	83	84	1	50	3	98.333	3	30	3	92	8	3.43399	3.401197382	0.25204	0.09505	-0.12901	-0.27385	0.02745	-0.14045	-0.06145	0.12672
1	3	3	19	34		4		99	7	470	286	B73Htrhm	41	9	1-Jul-12	3-Jul-12	75	77	2	70	3	148.333	3	58	5	85	8	4.07754	4.060443011	0.25204	0.09505	-0.12901	-0.27385	0.0353	-0.13626	-0.07772	0.11326
1	3	3	19	36		4		99	7	472	766	B73 (Check)	40	8	1-Jul-12	3-Jul-12	75	77	2	70	3	150	3	65	5	85	8	4.18965	4.17438727	0.25204	0.09505	-0.12901	-0.27385	0.05098	-0.12473	-0.10716	0.07786
1	3	3	19	37		4		99	8	473	305	K148	143	9	2-Jul-12	6-Jul-12	76	80	4	51.667	3	135	3	100	3	92	12	4.61512	4.605170186	0.25204	0.09505	-0.12901	-0.27385	0.05883	-0.11739	-0.1199	0.05657
1	3	3	19	38		4		99	8	474	351	NC362	221	6	28-Jun-12	2-Jul-12	72	76	4	53.333	3	128.333	3	44	5	85	9	3.80666	3.784189634	0.25204	0.09505	-0.12901	-0.27385	0.06667	-0.10901	-0.13104	0.03341
1	3	3	19	41		4		99	8	477	306	K55	145	9	4-Jul-12	4-Jul-12	78	78	0	46.667	3	103.333	3	68.33	3	85	7	4.23888	4.224348909	0.25204	0.09505	-0.12901	-0.27385	0.0902	-0.07756	-0.15266	-0.04229
1	3	3	19	43		4		99	8	479	766	B73 (Check)	40	8	2-Jul-12	6-Jul-12	76	80	4	66.667	3	140	3	99	5	92	12	4.60517	4.59511985	0.25204	0.09505	-0.12901	-0.27385	0.10589	-0.05136	-0.15512	-0.0919
1	3	3	19	49		4		99	9	485	319	N28Ht	178	9	.	2-Jul-12	.	76	.	43.333	3	101.667	3	89	5	85	9	4.49981	4.48863637	0.25204	0.09505	-0.12901	-0.27385	0.15295	0.05241	-0.08629	-0.16819
1	3	3	19	50		4		99	9	486	766	B73 (Check)	40	7	2-Jul-12	11-Jul-12	76	85	9	48.333	3	96.667	3	.	0	92	7	.		0.25204	0.09505	-0.12901	-0.27385	0.16079	0.07337	-0.06145	-0.16031
1	3	3	19	51		4		99	9	487	317	Mo44	167	9	2-Jul-12	7-Jul-12	76	81	5	38.333	3	106.667	3	100	1	92	11	4.61512	4.605170186	0.25204	0.09505	-0.12901	-0.27385	0.16864	0.09538	-0.03222	-0.14359
1	3	3	19	53		4		99	9	489	374	VA102	262	2	26-Jun-12	29-Jun-12	70	73	3	22.5	2	95	2	5	2	85	12	1.79176	1.609437912	0.25204	0.09505	-0.12901	-0.27385	0.18432	0.14255	0.04025	-0.07871
1	3	3	20	33		4		99	11	520	766	B73 (Check)	40	6	1-Jul-12	2-Jul-12	75	76	1	81.667	3	163.333	3	98	5	85	9	4.59512	4.584967479	0.28564	0.1901	0	-0.19271	0.02745	-0.14045	-0.06145	0.12672
1	3	3	20	41		4		99	11	512	292	CML220	76	6	6-Jul-12	6-Jul-12	80	80	0	43.333	3	101.667	3	87.5	2	92	12	4.483	4.471638793	0.28564	0.1901	0	-0.19271	0.0902	-0.07756	-0.15266	-0.04229
1	3	3	20	42		4		99	11	511	369	SA24 (check)	242	6	2-Jul-12	3-Jul-12	76	77	1	40	3	111.667	3	12.5	2	85	8	2.60269	2.525728644	0.28564	0.1901	0	-0.19271	0.09804	-0.06498	-0.15523	-0.06763
1	3	3	20	43		4		99	11	510	282	B105	28	6	4-Jul-12	5-Jul-12	78	79	1	51.667	3	120	3	100	1	92	13	4.61512	4.605170186	0.28564	0.1901	0	-0.19271	0.10589	-0.05136	-0.15512	-0.0919
1	3	3	20	46		4		99	10	507	766	B73 (Check)	40	8	2-Jul-12	6-Jul-12	76	80	4	58.333	3	110	3	100	2	92	12	4.61512	4.605170186	0.28564	0.1901	0	-0.19271	0.12942	-0.00419	-0.1366	-0.15037
1	3	3	20	47		4		99	10	506	375	Va22	265	8	2-Jul-12	6-Jul-12	76	80	4	50	3	120	3	.	0	92	12	.		0.28564	0.1901	0	-0.19271	0.13726	0.01363	-0.12365	-0.16214
1	3	3	20	48		4		99	10	505	766	B73 (Check)	40	10	2-Jul-12	8-Jul-12	76	82	6	55	3	106.667	3	.	0	92	10	.		0.28564	0.1901	0	-0.19271	0.14511	0.03249	-0.10695	-0.16843
1	3	3	20	49		4		99	10	504	766	B73 (Check)	40	5	2-Jul-12	5-Jul-12	76	79	3	56.667	3	128.333	3	96.67	3	92	13	4.58159	4.571303116	0.28564	0.1901	0	-0.19271	0.15295	0.05241	-0.08629	-0.16819
1	3	3	20	51		4		99	10	502	287	B75	42	2	28-Jun-12	30-Jun-12	72	74	2	55	2	130	2	.	0	85	11	.		0.28564	0.1901	0	-0.19271	0.16864	0.09538	-0.03222	-0.14359
1	3	3	20	53		4		99	10	500	347	NC290A	191	5	2-Jul-12	3-Jul-12	76	77	1	31.667	3	91.667	3	100	3	85	8	4.61512	4.605170186	0.28564	0.1901	0	-0.19271	0.18432	0.14255	0.04025	-0.07871
2	4	1	1	1		99		1	1	1001		A632	14				71	73				118		12.69	5			2.61653	2.540814282	-0.54006	0.54006	-0.43082	0.28204	-0.19735	0.24807	-0.28201	0.30314
2	4	1	1	2		99		1	1	1002		Mo46	169				70	76				132		3.35	5			1.47019	1.208960346	-0.54006	0.54006	-0.43082	0.28204	-0.19202	0.22796	-0.23628	0.22121
2	4	1	1	3		99		1	1	1003		CML10	67				95	102				194		1.62	4			0.96205	0.482426149	-0.54006	0.54006	-0.43082	0.28204	-0.18668	0.2084	-0.19368	0.14938
2	4	1	1	4		99		1	1	1004		CML333	95				93	95				194		2.13	5			1.14209	0.75612198	-0.54006	0.54006	-0.43082	0.28204	-0.18135	0.18938	-0.15413	0.087
2	4	1	1	5		99		1	1	1005		IA2132	135				68	69				146		6.73	5			2.04555	1.906575144	-0.54006	0.54006	-0.43082	0.28204	-0.17602	0.17092	-0.11753	0.03343
2	4	1	1	6		99		1	1	1006		A239	7				72	73				161		22.47	4			3.15571	3.112181086	-0.54006	0.54006	-0.43082	0.28204	-0.17068	0.15301	-0.08381	-0.01195
2	4	1	1	7		99		1	1	1007		SA24 (check)	242				81	82				182		6.73	5			2.04555	1.906575144	-0.54006	0.54006	-0.43082	0.28204	-0.16535	0.13565	-0.05287	-0.04974
2	4	1	1	8		99		1	1	1008		CML77	103				85	86				190		21.59	5			3.11765	3.072230245	-0.54006	0.54006	-0.43082	0.28204	-0.16001	0.11885	-0.02462	-0.08052
2	4	1	1	9		99		1	1	1009		Ki21	150				88	87				212		4.58	3			1.71899	1.521698998	-0.54006	0.54006	-0.43082	0.28204	-0.15468	0.10259	0.00101	-0.10485
2	4	1	1	10		99		1	1	1010		CML91	104				86	87				208		1.35	5			0.85263	0.300104592	-0.54006	0.54006	-0.43082	0.28204	-0.14935	0.08689	0.02412	-0.12327
2	4	1	1	11		99		1	1	1011		SD44	247				68	69				184		1.35	5			0.85263	0.300104592	-0.54006	0.54006	-0.43082	0.28204	-0.14401	0.07173	0.04479	-0.13631
2	4	1	1	12		99		1	1	1012		CML287	86				105	106				.		.	.			.	.	-0.54006	0.54006	-0.43082	0.28204	-0.13868	0.05713	0.06312	-0.14448
2	4	1	1	13		99		1	1	1013		CML218	75				92	93				220		1.71	5			0.99753	0.536493371	-0.54006	0.54006	-0.43082	0.28204	-0.13335	0.04308	0.07918	-0.14826
2	4	1	1	14		99		1	1	1014		B57	37				73	74				154		2.13	3			1.14209	0.75612198	-0.54006	0.54006	-0.43082	0.28204	-0.12801	0.02957	0.09306	-0.14813
2	4	1	1	15		99		1	1	1015		Mo18W	164				87	96				206		5.35	5			1.84869	1.677096561	-0.54006	0.54006	-0.43082	0.28204	-0.12268	0.01662	0.10486	-0.14454
2	4	1	1	16		99		1	2	1016		CML5	99				105	109				.		.	.			.	.	-0.54006	0.54006	-0.43082	0.28204	-0.11734	0.00422	0.11466	-0.13792
2	4	1	1	17		99		1	2	1017		NC342	211				76	77				207		8.4	5			2.24121	2.128231706	-0.54006	0.54006	-0.43082	0.28204	-0.11201	-0.00762	0.12254	-0.12869
2	4	1	1	18		99		1	2	1018		Mt42	176				58	60				119		4.23	5			1.65516	1.442201993	-0.54006	0.54006	-0.43082	0.28204	-0.10668	-0.01892	0.1286	-0.11724
2	4	1	1	19		99		1	2	1019		CML311	87				90	91				228		.	.			.	.	-0.54006	0.54006	-0.43082	0.28204	-0.10134	-0.02967	0.13291	-0.10395
2	4	1	1	20		99		1	2	1020		NC364	222				72	73				138		8.87	4			2.28951	2.182674796	-0.54006	0.54006	-0.43082	0.28204	-0.09601	-0.03986	0.13558	-0.08918
2	4	1	1	21		99		1	2	1021		E2558W	115				81	83				197		6.73	4			2.04555	1.906575144	-0.54006	0.54006	-0.43082	0.28204	-0.09067	-0.0495	0.13667	-0.07327
2	4	1	1	22		99		1	2	1022		MS1334	173				62	61				186		.	.			.	.	-0.54006	0.54006	-0.43082	0.28204	-0.08534	-0.0586	0.13629	-0.05655
2	4	1	1	23		99		1	2	1023		Tzi 16	257				88	84				222		25.22	5			3.26646	3.227637331	-0.54006	0.54006	-0.43082	0.28204	-0.08001	-0.06714	0.13451	-0.03932
2	4	1	1	24		99		1	2	1024		B2	33				76	78				180		.	.			.	.	-0.54006	0.54006	-0.43082	0.28204	-0.07467	-0.07513	0.13143	-0.02186
2	4	1	1	25		99		1	2	1025		OH7B	230				81	83				233		11.5	4			2.52537	2.442347035	-0.54006	0.54006	-0.43082	0.28204	-0.06934	-0.08257	0.12714	-0.00445
2	4	1	1	26		99		1	2	1026		GA209	121				83	85				202		.	.			.	.	-0.54006	0.54006	-0.43082	0.28204	-0.06401	-0.08946	0.12171	0.01268
2	4	1	1	27		99		1	2	1027		CH701-30	51				68	71				177		.	.			.	.	-0.54006	0.54006	-0.43082	0.28204	-0.05867	-0.09579	0.11523	0.02928
2	4	1	1	28		99		1	2	1028		Ki43	152				87	85				160		.	.			.	.	-0.54006	0.54006	-0.43082	0.28204	-0.05334	-0.10158	0.1078	0.04515
2	4	1	1	29		99		1	2	1029		D940Y	110				88	90				200		8.87	4			2.28951	2.182674796	-0.54006	0.54006	-0.43082	0.28204	-0.048	-0.10682	0.0995	0.06009
2	4	1	1	30		99		1	2	1030		W117Ht	272				59	63				119		.	.			.	.	-0.54006	0.54006	-0.43082	0.28204	-0.04267	-0.1115	0.09042	0.07393
2	4	1	1	31		99		1	3	1031		NC346	213				83	85				218		.	.			.	.	-0.54006	0.54006	-0.43082	0.28204	-0.03734	-0.11563	0.08064	0.08651
2	4	1	1	32		99		1	3	1032		B109	29				73	73				199		5.05	4			1.7998	1.619388243	-0.54006	0.54006	-0.43082	0.28204	-0.032	-0.11921	0.07025	0.0977
2	4	1	1	33		99		1	3	1033		SC55	245				89	90				244		1.46	3			0.90219	0.378436436	-0.54006	0.54006	-0.43082	0.28204	-0.02667	-0.12225	0.05934	0.10736
2	4	1	1	34		99		1	3	1034		Tzi 25	259				83	82				226		12.69	5			2.61653	2.540814282	-0.54006	0.54006	-0.43082	0.28204	-0.02134	-0.12473	0.04799	0.11541
2	4	1	1	35		99		1	3	1035		T8	252				82	79				204		11.5	4			2.52537	2.442347035	-0.54006	0.54006	-0.43082	0.28204	-0.016	-0.12665	0.0363	0.12175
2	4	1	1	36		99		1	3	1036		CI187-2	54				74	78				161		18.29	4			2.9597	2.906354462	-0.54006	0.54006	-0.43082	0.28204	-0.01067	-0.12803	0.02434	0.12633
2	4	1	1	37		99		1	3	1037		A641	17				62	63				134		1.35	5			0.85263	0.300104592	-0.54006	0.54006	-0.43082	0.28204	-0.00533	-0.12886	0.01222	0.12909
2	4	1	1	38		99		1	3	1038		38-11	4				83	84				208		3.1	3			1.4113	1.131402111	-0.54006	0.54006	-0.43082	0.28204	0	-0.12913	0	0.13002
2	4	1	1	39		99		1	3	1039		Mp339	172				87	88				200		.	.			.	.	-0.54006	0.54006	-0.43082	0.28204	0.00533	-0.12886	-0.01222	0.12909
2	4	1	1	40		99		1	3	1040		A619	13				67	69				158		.	.			.	.	-0.54006	0.54006	-0.43082	0.28204	0.01067	-0.12803	-0.02434	0.12633
2	4	1	1	41		99		1	3	1041		Tx601	254				98	102				227		1.17	4			0.77286	0.157003749	-0.54006	0.54006	-0.43082	0.28204	0.016	-0.12665	-0.0363	0.12175
2	4	1	1	42		99		1	3	1042		Pa880	235				77	78				202		21.59	5			3.11765	3.072230245	-0.54006	0.54006	-0.43082	0.28204	0.02134	-0.12473	-0.04799	0.11541
2	4	1	1	43		99		1	3	1043		P39 (check)	232				64	66				132		88.09	4			4.48964	4.478359019	-0.54006	0.54006	-0.43082	0.28204	0.02667	-0.12225	-0.05934	0.10736
2	4	1	1	44		99		1	3	1044		VA102	262				73	79				178		2.13	5			1.14209	0.75612198	-0.54006	0.54006	-0.43082	0.28204	0.032	-0.11921	-0.07025	0.0977
2	4	1	1	45		99		1	3	1045		NC354	217				84	83				175		8.4	5			2.24121	2.128231706	-0.54006	0.54006	-0.43082	0.28204	0.03734	-0.11563	-0.08064	0.08651
2	4	1	1	46		99		1	4	1046		NC222	181				87	88				186		0.66	4			0.50812	-0.415515444	-0.54006	0.54006	-0.43082	0.28204	0.04267	-0.1115	-0.09042	0.07393
2	4	1	1	47		99		1	4	1047		CML322	90				87	89				180		10.38	5			2.43229	2.339880878	-0.54006	0.54006	-0.43082	0.28204	0.048	-0.10682	-0.0995	0.06009
2	4	1	1	48		99		1	4	1048		NC366	223				86	88				191		8.4	5			2.24121	2.128231706	-0.54006	0.54006	-0.43082	0.28204	0.05334	-0.10158	-0.1078	0.04515
2	4	1	1	49		99		1	4	1049		B76	43				74	73				164		25.22	5			3.26646	3.227637331	-0.54006	0.54006	-0.43082	0.28204	0.05867	-0.09579	-0.11523	0.02928
2	4	1	1	50		99		1	4	1050		DE1	113				77	76				193		12.69	5			2.61653	2.540814282	-0.54006	0.54006	-0.43082	0.28204	0.06401	-0.08946	-0.12171	0.01268
2	4	1	1	51		99		1	4	1051		B75	42				74	78				202		18.29	4			2.9597	2.906354462	-0.54006	0.54006	-0.43082	0.28204	0.06934	-0.08257	-0.12714	-0.00445
2	4	1	1	52		99		1	4	1052		B105	28				76	78				178		8.4	5			2.24121	2.128231706	-0.54006	0.54006	-0.43082	0.28204	0.07467	-0.07513	-0.13143	-0.02186
2	4	1	1	53		99		1	4	1053		CML108	69				91	90				193		6.73	4			2.04555	1.906575144	-0.54006	0.54006	-0.43082	0.28204	0.08001	-0.06714	-0.13451	-0.03932
2	4	1	1	54		99		1	4	1054		R229	240				80	81				187		33.38	5			3.53748	3.507956918	-0.54006	0.54006	-0.43082	0.28204	0.08534	-0.0586	-0.13629	-0.05655
2	4	1	1	55		99		1	4	1055		A441-5	9				84	87				157		5.05	4			1.7998	1.619388243	-0.54006	0.54006	-0.43082	0.28204	0.09067	-0.0495	-0.13667	-0.07327
2	4	1	1	56		99		1	4	1056		H99	128				75	76				103		29.15	5			3.40631	3.372454913	-0.54006	0.54006	-0.43082	0.28204	0.09601	-0.03986	-0.13558	-0.08918
2	4	1	1	57		99		1	4	1057		CML220	76				89	90				152		5.35	5			1.84869	1.677096561	-0.54006	0.54006	-0.43082	0.28204	0.10134	-0.02967	-0.13291	-0.10395
2	4	1	1	58		99		1	4	1058		DE811	114				83	81				197		18.29	5			2.9597	2.906354462	-0.54006	0.54006	-0.43082	0.28204	0.10668	-0.01892	-0.1286	-0.11724
2	4	1	1	59		99		1	4	1059		NC262	189				71	74				173		3.35	5			1.47019	1.208960346	-0.54006	0.54006	-0.43082	0.28204	0.11201	-0.00762	-0.12254	-0.12869
2	4	1	1	60		99		1	4	1060		R168	238				76	75				179		21.59	5			3.11765	3.072230245	-0.54006	0.54006	-0.43082	0.28204	0.11734	0.00422	-0.11466	-0.13792
2	4	1	1	61		99		1	5	1061		CML154Q	72				90	88				173		37.87	4			3.66031	3.634159242	-0.54006	0.54006	-0.43082	0.28204	0.12268	0.01662	-0.10486	-0.14454
2	4	1	1	62		99		1	5	1062		B79	45				81	80				171		18.29	5			2.9597	2.906354462	-0.54006	0.54006	-0.43082	0.28204	0.12801	0.02957	-0.09306	-0.14813
2	4	1	1	63		99		1	5	1063		Il677a	142				83	85				167		.	.			.	.	-0.54006	0.54006	-0.43082	0.28204	0.13335	0.04308	-0.07918	-0.14826
2	4	1	1	64		99		1	5	1064		B73Htrhm	41				80	79				222		6.73	5			2.04555	1.906575144	-0.54006	0.54006	-0.43082	0.28204	0.13868	0.05713	-0.06312	-0.14448
2	4	1	1	65		99		1	5	1065		MoG	171				85	87				229		21.59	5			3.11765	3.072230245	-0.54006	0.54006	-0.43082	0.28204	0.14401	0.07173	-0.04479	-0.13631
2	4	1	1	66		99		1	5	1066		B68	39				82	83				216		18.29	4			2.9597	2.906354462	-0.54006	0.54006	-0.43082	0.28204	0.14935	0.08689	-0.02412	-0.12327
2	4	1	1	67		99		1	5	1067		N192	177				70	71				163		3.76	4			1.56128	1.324418957	-0.54006	0.54006	-0.43082	0.28204	0.15468	0.10259	-0.00101	-0.10485
2	4	1	1	68		99		1	5	1068		F6	119				97	98				237		1.35	5			0.85263	0.300104592	-0.54006	0.54006	-0.43082	0.28204	0.16001	0.11885	0.02462	-0.08052
2	4	1	1	69		99		1	5	1069		A682	23				69	70				188		2.13	5			1.14209	0.75612198	-0.54006	0.54006	-0.43082	0.28204	0.16535	0.13565	0.05287	-0.04974
2	4	1	1	70		99		1	5	1070		F44	118				94	95				255		12.69	5			2.61653	2.540814282	-0.54006	0.54006	-0.43082	0.28204	0.17068	0.15301	0.08381	-0.01195
2	4	1	1	71		99		1	5	1071		VaW6	271				79	82				152		11.5	4			2.52537	2.442347035	-0.54006	0.54006	-0.43082	0.28204	0.17602	0.17092	0.11753	0.03343
2	4	1	1	72		99		1	5	1072		Mo45	168				79	78				213		8.4	5			2.24121	2.128231706	-0.54006	0.54006	-0.43082	0.28204	0.18135	0.18938	0.15413	0.087
2	4	1	1	73		99		1	5	1073		CML158Q	74				98	100				215		3.76	4			1.56128	1.324418957	-0.54006	0.54006	-0.43082	0.28204	0.18668	0.2084	0.19368	0.14938
2	4	1	1	74		99		1	5	1074		4226	1				77	79				220		29.15	5			3.40631	3.372454913	-0.54006	0.54006	-0.43082	0.28204	0.19202	0.22796	0.23628	0.22121
2	4	1	1	75		99		1	5	1075		Pa762	233				80	81				214		12.69	5			2.61653	2.540814282	-0.54006	0.54006	-0.43082	0.28204	0.19735	0.24807	0.28201	0.30314
2	4	1	2	1		99		1	10	1150		SC213R	243				99	100				143		12.69	5			2.61653	2.540814282	-0.38576	0.07715	0.30773	-0.52378	-0.19735	0.24807	-0.28201	0.30314
2	4	1	2	2		99		1	10	1149		NC356	218				83	83				144		3.35	5			1.47019	1.208960346	-0.38576	0.07715	0.30773	-0.52378	-0.19202	0.22796	-0.23628	0.22121
2	4	1	2	3		99		1	10	1148		MS153	174				63	65				184		3.1	3			1.4113	1.131402111	-0.38576	0.07715	0.30773	-0.52378	-0.18668	0.2084	-0.19368	0.14938
2	4	1	2	4		99		1	10	1147		CMV3	106				57	59				137		37.87	5			3.66031	3.634159242	-0.38576	0.07715	0.30773	-0.52378	-0.18135	0.18938	-0.15413	0.087
2	4	1	2	5		99		1	10	1146		B104	27				77	80				134		12.69	5			2.61653	2.540814282	-0.38576	0.07715	0.30773	-0.52378	-0.17602	0.17092	-0.11753	0.03343
2	4	1	2	6		99		1	10	1145		CO255	109				58	60				161		14.63	4			2.74937	2.683074215	-0.38576	0.07715	0.30773	-0.52378	-0.17068	0.15301	-0.08381	-0.01195
2	4	1	2	7		99		1	10	1144		NC232	183				83	84				177		18.29	5			2.9597	2.906354462	-0.38576	0.07715	0.30773	-0.52378	-0.16535	0.13565	-0.05287	-0.04974
2	4	1	2	8		99		1	10	1143		Sg18	249				74	77				205		11.5	4			2.52537	2.442347035	-0.38576	0.07715	0.30773	-0.52378	-0.16001	0.11885	-0.02462	-0.08052
2	4	1	2	9		99		1	10	1142		NC294	192				78	80				182		18.29	4			2.9597	2.906354462	-0.38576	0.07715	0.30773	-0.52378	-0.15468	0.10259	0.00101	-0.10485
2	4	1	2	10		99		1	10	1141		IDS91	139				74	76				170		18.29	5			2.9597	2.906354462	-0.38576	0.07715	0.30773	-0.52378	-0.14935	0.08689	0.02412	-0.12327
2	4	1	2	11		99		1	10	1140		CML332	94				90	97				188		6.73	3			2.04555	1.906575144	-0.38576	0.07715	0.30773	-0.52378	-0.14401	0.07173	0.04479	-0.13631
2	4	1	2	12		99		1	10	1139		Tzi 9	260				85	84				204		18.29	5			2.9597	2.906354462	-0.38576	0.07715	0.30773	-0.52378	-0.13868	0.05713	0.06312	-0.14448
2	4	1	2	13		99		1	10	1138		C49A	50				59	61				124		43.82	4			3.80261	3.780090334	-0.38576	0.07715	0.30773	-0.52378	-0.13335	0.04308	0.07918	-0.14826
2	4	1	2	14		99		1	10	1137		Ki44	153				94	100				166		1.46	3			0.90219	0.378436436	-0.38576	0.07715	0.30773	-0.52378	-0.12801	0.02957	0.09306	-0.14813
2	4	1	2	15		99		1	10	1136		Mo17	163				70	73				201		6.73	5			2.04555	1.906575144	-0.38576	0.07715	0.30773	-0.52378	-0.12268	0.01662	0.10486	-0.14454
2	4	1	2	16		99		1	9	1135		Hi27	129				88	93				200		2.82	4			1.33998	1.036736885	-0.38576	0.07715	0.30773	-0.52378	-0.11734	0.00422	0.11466	-0.13792
2	4	1	2	17		99		1	9	1134		Va35	267				74	75				158		33.38	5			3.53748	3.507956918	-0.38576	0.07715	0.30773	-0.52378	-0.11201	-0.00762	0.12254	-0.12869
2	4	1	2	18		99		1	9	1133		IDS69	138				74	77				130		2.82	4			1.33998	1.036736885	-0.38576	0.07715	0.30773	-0.52378	-0.10668	-0.01892	0.1286	-0.11724
2	4	1	2	19		99		1	9	1132		H49	124				78	80				179		2.66	5			1.29848	0.978326123	-0.38576	0.07715	0.30773	-0.52378	-0.10134	-0.02967	0.13291	-0.10395
2	4	1	2	20		99		1	9	1131		MS71	175				68	70				164		1.71	5			0.99753	0.536493371	-0.38576	0.07715	0.30773	-0.52378	-0.09601	-0.03986	0.13558	-0.08918
2	4	1	2	21		99		1	9	1130		I137TN	132				84	86				164		4.23	5			1.65516	1.442201993	-0.38576	0.07715	0.30773	-0.52378	-0.09067	-0.0495	0.13667	-0.07327
2	4	1	2	22		99		1	9	1129		H91	126				73	75				177		18.29	5			2.9597	2.906354462	-0.38576	0.07715	0.30773	-0.52378	-0.08534	-0.0586	0.13629	-0.05655
2	4	1	2	23		99		1	9	1128		Va22	265				74	77				190		4.23	5			1.65516	1.442201993	-0.38576	0.07715	0.30773	-0.52378	-0.08001	-0.06714	0.13451	-0.03932
2	4	1	2	24		99		1	9	1127		M14	159				70	71				145		8.4	5			2.24121	2.128231706	-0.38576	0.07715	0.30773	-0.52378	-0.07467	-0.07513	0.13143	-0.02186
2	4	1	2	25		99		1	9	1126		Mo44	167				76	78				212		63.09	5			4.16024	4.144562278	-0.38576	0.07715	0.30773	-0.52378	-0.06934	-0.08257	0.12714	-0.00445
2	4	1	2	26		99		1	9	1125		Ki3	151				88	90				180		2.13	5			1.14209	0.75612198	-0.38576	0.07715	0.30773	-0.52378	-0.06401	-0.08946	0.12171	0.01268
2	4	1	2	27		99		1	9	1124		NC328	206				80	79				176		1.35	5			0.85263	0.300104592	-0.38576	0.07715	0.30773	-0.52378	-0.05867	-0.09579	0.11523	0.02928
2	4	1	2	28		99		1	9	1123		NC360	220				81	79				164		6.73	5			2.04555	1.906575144	-0.38576	0.07715	0.30773	-0.52378	-0.05334	-0.10158	0.1078	0.04515
2	4	1	2	29		99		1	9	1122		CI31A	57				81	82				186		2.66	5			1.29848	0.978326123	-0.38576	0.07715	0.30773	-0.52378	-0.048	-0.10682	0.0995	0.06009
2	4	1	2	30		99		1	9	1121		K64	146				83	83				238		21.59	5			3.11765	3.072230245	-0.38576	0.07715	0.30773	-0.52378	-0.04267	-0.1115	0.09042	0.07393
2	4	1	2	31		99		1	8	1120		NC358 (Check)	219				76	75				199		3.35	5			1.47019	1.208960346	-0.38576	0.07715	0.30773	-0.52378	-0.03734	-0.11563	0.08064	0.08651
2	4	1	2	32		99		1	8	1119		CI28A	56				80	81				182		18.29	5			2.9597	2.906354462	-0.38576	0.07715	0.30773	-0.52378	-0.032	-0.11921	0.07025	0.0977
2	4	1	2	33		99		1	8	1118		Va14	263				81	82				206		6.73	3			2.04555	1.906575144	-0.38576	0.07715	0.30773	-0.52378	-0.02667	-0.12225	0.05934	0.10736
2	4	1	2	34		99		1	8	1117		Oh43	227				70	71				178		5.35	5			1.84869	1.677096561	-0.38576	0.07715	0.30773	-0.52378	-0.02134	-0.12473	0.04799	0.11541
2	4	1	2	35		99		1	8	1116		NC260	188				76	78				240		18.29	5			2.9597	2.906354462	-0.38576	0.07715	0.30773	-0.52378	-0.016	-0.12665	0.0363	0.12175
2	4	1	2	36		99		1	8	1115		CML228	77				90	91				236		0.66	4			0.50812	-0.415515444	-0.38576	0.07715	0.30773	-0.52378	-0.01067	-0.12803	0.02434	0.12633
2	4	1	2	37		99		1	8	1114		A556	11				67	65				145		4.23	5			1.65516	1.442201993	-0.38576	0.07715	0.30773	-0.52378	-0.00533	-0.12886	0.01222	0.12909
2	4	1	2	38		99		1	8	1113		CML323	91				84	85				186		5.35	5			1.84869	1.677096561	-0.38576	0.07715	0.30773	-0.52378	0	-0.12913	0	0.13002
2	4	1	2	39		99		1	8	1112		CML331	93				99	103				256		8.87	4			2.28951	2.182674796	-0.38576	0.07715	0.30773	-0.52378	0.00533	-0.12886	-0.01222	0.12909
2	4	1	2	40		99		1	8	1111		B73 (Check)	40				74	75				211		3.76	4			1.56128	1.324418957	-0.38576	0.07715	0.30773	-0.52378	0.01067	-0.12803	-0.02434	0.12633
2	4	1	2	41		99		1	8	1110		NC362	221				74	76				212		2.66	5			1.29848	0.978326123	-0.38576	0.07715	0.30773	-0.52378	0.016	-0.12665	-0.0363	0.12175
2	4	1	2	42		99		1	8	1109		CML103	68				87	85				221		2.13	5			1.14209	0.75612198	-0.38576	0.07715	0.30773	-0.52378	0.02134	-0.12473	-0.04799	0.11541
2	4	1	2	43		99		1	8	1108		NC33	207				85	90				276		11.5	4			2.52537	2.442347035	-0.38576	0.07715	0.30773	-0.52378	0.02667	-0.12225	-0.05934	0.10736
2	4	1	2	44		99		1	8	1107		Hy	131				76	80				202		12.69	5			2.61653	2.540814282	-0.38576	0.07715	0.30773	-0.52378	0.032	-0.11921	-0.07025	0.0977
2	4	1	2	45		99		1	8	1106		H105W	123				71	73				170		63.09	5			4.16024	4.144562278	-0.38576	0.07715	0.30773	-0.52378	0.03734	-0.11563	-0.08064	0.08651
2	4	1	2	46		99		1	7	1105		H84	125				70	77				164		3.35	5			1.47019	1.208960346	-0.38576	0.07715	0.30773	-0.52378	0.04267	-0.1115	-0.09042	0.07393
2	4	1	2	47		99		1	7	1104		B97	47				74	77				164		6.73	5			2.04555	1.906575144	-0.38576	0.07715	0.30773	-0.52378	0.048	-0.10682	-0.0995	0.06009
2	4	1	2	48		99		1	7	1103		CML238	78				92	95				170		6.73	4			2.04555	1.906575144	-0.38576	0.07715	0.30773	-0.52378	0.05334	-0.10158	-0.1078	0.04515
2	4	1	2	49		99		1	7	1102		A634	15				71	71				152		15.32	5			2.79257	2.729159164	-0.38576	0.07715	0.30773	-0.52378	0.05867	-0.09579	-0.11523	0.02928
2	4	1	2	50		99		1	7	1101		Pa875	234				77	78				148		3.35	5			1.47019	1.208960346	-0.38576	0.07715	0.30773	-0.52378	0.06401	-0.08946	-0.12171	0.01268
2	4	1	2	51		99		1	7	1100		NC324	204				77	81				124		37.87	5			3.66031	3.634159242	-0.38576	0.07715	0.30773	-0.52378	0.06934	-0.08257	-0.12714	-0.00445
2	4	1	2	52		99		1	7	1099		N6	179				73	76				172		11.5	4			2.52537	2.442347035	-0.38576	0.07715	0.30773	-0.52378	0.07467	-0.07513	-0.13143	-0.02186
2	4	1	2	53		99		1	7	1098		Ki14	148				103	109				213		.	.			.	.	-0.38576	0.07715	0.30773	-0.52378	0.08001	-0.06714	-0.13451	-0.03932
2	4	1	2	54		99		1	7	1097		B64	38				82	81				222		3.35	5			1.47019	1.208960346	-0.38576	0.07715	0.30773	-0.52378	0.08534	-0.0586	-0.13629	-0.05655
2	4	1	2	55		99		1	7	1096		Va99	270				76	79				206		3.35	5			1.47019	1.208960346	-0.38576	0.07715	0.30773	-0.52378	0.09067	-0.0495	-0.13667	-0.07327
2	4	1	2	56		99		1	7	1095		T234	251				84	85				205		21.59	5			3.11765	3.072230245	-0.38576	0.07715	0.30773	-0.52378	0.09601	-0.03986	-0.13558	-0.08918
2	4	1	2	57		99		1	7	1094		CM37	65				59	60				129		11.5	4			2.52537	2.442347035	-0.38576	0.07715	0.30773	-0.52378	0.10134	-0.02967	-0.13291	-0.10395
2	4	1	2	58		99		1	7	1093		I205	133				78	80				155		18.29	3			2.9597	2.906354462	-0.38576	0.07715	0.30773	-0.52378	0.10668	-0.01892	-0.1286	-0.11724
2	4	1	2	59		99		1	7	1092		Wf9	278				75	76				189		1.62	4			0.96205	0.482426149	-0.38576	0.07715	0.30773	-0.52378	0.11201	-0.00762	-0.12254	-0.12869
2	4	1	2	60		99		1	7	1091		Va85	269				79	83				214		1.35	5			0.85263	0.300104592	-0.38576	0.07715	0.30773	-0.52378	0.11734	0.00422	-0.11466	-0.13792
2	4	1	2	61		99		1	6	1090		Oh43E	228				71	73				129		5.35	5			1.84869	1.677096561	-0.38576	0.07715	0.30773	-0.52378	0.12268	0.01662	-0.10486	-0.14454
2	4	1	2	62		99		1	6	1089		CML45	98				.	115				.		.	.			.	.	-0.38576	0.07715	0.30773	-0.52378	0.12801	0.02957	-0.09306	-0.14813
2	4	1	2	63		99		1	6	1088		CML92	105				88	87				226		.	.			.	.	-0.38576	0.07715	0.30773	-0.52378	0.13335	0.04308	-0.07918	-0.14826
2	4	1	2	64		99		1	6	1087		W153R	273				68	69				108		14.63	4			2.74937	2.683074215	-0.38576	0.07715	0.30773	-0.52378	0.13868	0.05713	-0.06312	-0.14448
2	4	1	2	65		99		1	6	1086		NC236	184				85	84				158		2.82	4			1.33998	1.036736885	-0.38576	0.07715	0.30773	-0.52378	0.14401	0.07173	-0.04479	-0.13631
2	4	1	2	66		99		1	6	1085		CH9	52				74	78				170		11.5	4			2.52537	2.442347035	-0.38576	0.07715	0.30773	-0.52378	0.14935	0.08689	-0.02412	-0.12327
2	4	1	2	67		99		1	6	1084		CI90C	61				86	92				172		6.73	5			2.04555	1.906575144	-0.38576	0.07715	0.30773	-0.52378	0.15468	0.10259	-0.00101	-0.10485
2	4	1	2	68		99		1	6	1083		MO1W	165				78	83				191		1.71	5			0.99753	0.536493371	-0.38576	0.07715	0.30773	-0.52378	0.16001	0.11885	0.02462	-0.08052
2	4	1	2	69		99		1	6	1082		A188	5				65	67				164		78.63	5			4.37741	4.364753306	-0.38576	0.07715	0.30773	-0.52378	0.16535	0.13565	0.05287	-0.04974
2	4	1	2	70		99		1	6	1081		NC296	193				88	89				215		22.47	4			3.15571	3.112181086	-0.38576	0.07715	0.30773	-0.52378	0.17068	0.15301	0.08381	-0.01195
2	4	1	2	71		99		1	6	1080		KY226	155				88	89				226		23.97	3			3.21786	3.176803048	-0.38576	0.07715	0.30773	-0.52378	0.17602	0.17092	0.11753	0.03343
2	4	1	2	72		99		1	6	1079		CML341	96				98	104				241		.	.			.	.	-0.38576	0.07715	0.30773	-0.52378	0.18135	0.18938	0.15413	0.087
2	4	1	2	73		99		1	6	1078		NC264	190				80	82				199		3.35	5			1.47019	1.208960346	-0.38576	0.07715	0.30773	-0.52378	0.18668	0.2084	0.19368	0.14938
2	4	1	2	74		99		1	6	1077		B10	25				83	88				150		.	.			.	.	-0.38576	0.07715	0.30773	-0.52378	0.19202	0.22796	0.23628	0.22121
2	4	1	2	75		99		1	6	1076		NC320	203				87	88				225		2.66	5			1.29848	0.978326123	-0.38576	0.07715	0.30773	-0.52378	0.19735	0.24807	0.28201	0.30314
2	4	1	3	1		99		1	11	1151		K148	143				80	85				143		12.69	5			2.61653	2.540814282	-0.23146	-0.23146	0.43082	-0.12087	-0.19735	0.24807	-0.28201	0.30314
2	4	1	3	2		99		1	11	1152		SC357	244				86	87				161		10.38	5			2.43229	2.339880878	-0.23146	-0.23146	0.43082	-0.12087	-0.19202	0.22796	-0.23628	0.22121
2	4	1	3	3		99		1	11	1153		GT112	122				95	100				192		8.87	4			2.28951	2.182674796	-0.23146	-0.23146	0.43082	-0.12087	-0.18668	0.2084	-0.19368	0.14938
2	4	1	3	4		99		1	11	1154		Yu796_NS	279				69	72				131		29.15	5			3.40631	3.372454913	-0.23146	-0.23146	0.43082	-0.12087	-0.18135	0.18938	-0.15413	0.087
2	4	1	3	5		99		1	11	1155		NC340	210				86	88				188		3.1	3			1.4113	1.131402111	-0.23146	-0.23146	0.43082	-0.12087	-0.17602	0.17092	-0.11753	0.03343
2	4	1	3	6		99		1	11	1156		CML258	81				108	109				.		.	.			.	.	-0.23146	-0.23146	0.43082	-0.12087	-0.17068	0.15301	-0.08381	-0.01195
2	4	1	3	7		99		1	11	1157		CM7	66				57	58				133		10.38	5			2.43229	2.339880878	-0.23146	-0.23146	0.43082	-0.12087	-0.16535	0.13565	-0.05287	-0.04974
2	4	1	3	8		99		1	11	1158		CML277	84				97	98				177		.	.			.	.	-0.23146	-0.23146	0.43082	-0.12087	-0.16001	0.11885	-0.02462	-0.08052
2	4	1	3	9		99		1	11	1159		NC258	187				81	82				183		4.23	5			1.65516	1.442201993	-0.23146	-0.23146	0.43082	-0.12087	-0.15468	0.10259	0.00101	-0.10485
2	4	1	3	10		99		1	11	1160		Tzi 18	258				88	86				209		2.66	5			1.29848	0.978326123	-0.23146	-0.23146	0.43082	-0.12087	-0.14935	0.08689	0.02412	-0.12327
2	4	1	3	11		99		1	11	1161		CI21E	55				81	82				210		.	.			.	.	-0.23146	-0.23146	0.43082	-0.12087	-0.14401	0.07173	0.04479	-0.13631
2	4	1	3	12		99		1	11	1162		CML38	97				95	97				197		.	.			.	.	-0.23146	-0.23146	0.43082	-0.12087	-0.13868	0.05713	0.06312	-0.14448
2	4	1	3	13		99		1	11	1163		Va17	264				77	81				160		1.17	4			0.77286	0.157003749	-0.23146	-0.23146	0.43082	-0.12087	-0.13335	0.04308	0.07918	-0.14826
2	4	1	3	14		99		1	11	1164		NC310	200				72	74				180		0.84	3			0.61181	-0.174353387	-0.23146	-0.23146	0.43082	-0.12087	-0.12801	0.02957	0.09306	-0.14813
2	4	1	3	15		99		1	11	1165		CML261	82				107	.				238		.	.			.	.	-0.23146	-0.23146	0.43082	-0.12087	-0.12268	0.01662	0.10486	-0.14454
2	4	1	3	16		99		1	12	1166		Oh603	229				75	76				194		.	.			.	.	-0.23146	-0.23146	0.43082	-0.12087	-0.11734	0.00422	0.11466	-0.13792
2	4	1	3	17		99		1	12	1167		B37	34				72	78				160		14.63	4			2.74937	2.683074215	-0.23146	-0.23146	0.43082	-0.12087	-0.11201	-0.00762	0.12254	-0.12869
2	4	1	3	18		99		1	12	1168		A659	19				69	71				165		21.59	5			3.11765	3.072230245	-0.23146	-0.23146	0.43082	-0.12087	-0.10668	-0.01892	0.1286	-0.11724
2	4	1	3	20		99		1	12	1170		Tzi 10	255				103	.				.		.	.			.	.	-0.23146	-0.23146	0.43082	-0.12087	-0.09601	-0.03986	0.13558	-0.08918
2	4	1	3	21		99		1	12	1171		A635	16				65	67				148		18.29	5			2.9597	2.906354462	-0.23146	-0.23146	0.43082	-0.12087	-0.09067	-0.0495	0.13667	-0.07327
2	4	1	3	22		99		1	12	1172		Ki2021	149				87	88				165		8.4	5			2.24121	2.128231706	-0.23146	-0.23146	0.43082	-0.12087	-0.08534	-0.0586	0.13629	-0.05655
2	4	1	3	23		99		1	12	1173		N7A	180				74	73				141		6.73	5			2.04555	1.906575144	-0.23146	-0.23146	0.43082	-0.12087	-0.08001	-0.06714	0.13451	-0.03932
2	4	1	3	24		99		1	12	1174		L578	158				85	87				228		10.38	5			2.43229	2.339880878	-0.23146	-0.23146	0.43082	-0.12087	-0.07467	-0.07513	0.13143	-0.02186
2	4	1	3	25		99		1	12	1175		A654	18				59	62				132		3.35	5			1.47019	1.208960346	-0.23146	-0.23146	0.43082	-0.12087	-0.06934	-0.08257	0.12714	-0.00445
2	4	1	3	26		99		1	12	1176		NC348	214				80	79				191		11.5	4			2.52537	2.442347035	-0.23146	-0.23146	0.43082	-0.12087	-0.06401	-0.08946	0.12171	0.01268
2	4	1	3	27		99		1	12	1177		I29	134				60	63				127		.	.			.	.	-0.23146	-0.23146	0.43082	-0.12087	-0.05867	-0.09579	0.11523	0.02928
2	4	1	3	28		99		1	12	1178		C103	48				72	74				215		4.23	5			1.65516	1.442201993	-0.23146	-0.23146	0.43082	-0.12087	-0.05334	-0.10158	0.1078	0.04515
2	4	1	3	29		99		1	12	1179		NC344	212				80	80				228		4.23	5			1.65516	1.442201993	-0.23146	-0.23146	0.43082	-0.12087	-0.048	-0.10682	0.0995	0.06009
2	4	1	3	30		99		1	12	1180		A680	22				74	75				214		3.35	5			1.47019	1.208960346	-0.23146	-0.23146	0.43082	-0.12087	-0.04267	-0.1115	0.09042	0.07393
2	4	1	3	32		99		1	13	1182		Va59	268				69	71				187		1.71	5			0.99753	0.536493371	-0.23146	-0.23146	0.43082	-0.12087	-0.032	-0.11921	0.07025	0.0977
2	4	1	3	33		99		1	13	1183		NC302	197				76	76				188		3.1	3			1.4113	1.131402111	-0.23146	-0.23146	0.43082	-0.12087	-0.02667	-0.12225	0.05934	0.10736
2	4	1	3	34		99		1	13	1184		CML61	101				106	109				.		.	.			.	.	-0.23146	-0.23146	0.43082	-0.12087	-0.02134	-0.12473	0.04799	0.11541
2	4	1	3	35		99		1	13	1185		CO106	107				57	60				140		.	.			.	.	-0.23146	-0.23146	0.43082	-0.12087	-0.016	-0.12665	0.0363	0.12175
2	4	1	3	36		99		1	13	1186		B52	36				77	77				214		5.05	4			1.7998	1.619388243	-0.23146	-0.23146	0.43082	-0.12087	-0.01067	-0.12803	0.02434	0.12633
2	4	1	3	37		99		1	13	1187		CML11	70				94	95				224		.	.			.	.	-0.23146	-0.23146	0.43082	-0.12087	-0.00533	-0.12886	0.01222	0.12909
2	4	1	3	38		99		1	13	1188		CML254	80				.	115				.		.	.			.	.	-0.23146	-0.23146	0.43082	-0.12087	0	-0.12913	0	0.13002
2	4	1	3	39		99		1	13	1189		B14A	31				74	77				210		18.29	3			2.9597	2.906354462	-0.23146	-0.23146	0.43082	-0.12087	0.00533	-0.12886	-0.01222	0.12909
2	4	1	3	40		99		1	13	1190		Sg1533	248				78	80				211		2.82	4			1.33998	1.036736885	-0.23146	-0.23146	0.43082	-0.12087	0.01067	-0.12803	-0.02434	0.12633
2	4	1	3	41		99		1	13	1191		B164	32				69	71				204		1.71	5			0.99753	0.536493371	-0.23146	-0.23146	0.43082	-0.12087	0.016	-0.12665	-0.0363	0.12175
2	4	1	3	42		99		1	13	1192		NC326	205				74	76				216		6.73	4			2.04555	1.906575144	-0.23146	-0.23146	0.43082	-0.12087	0.02134	-0.12473	-0.04799	0.11541
2	4	1	3	43		99		1	13	1193		CI66	60				88	90				190		42.6	5			3.77512	3.751854253	-0.23146	-0.23146	0.43082	-0.12087	0.02667	-0.12225	-0.05934	0.10736
2	4	1	3	44		99		1	13	1194		CML52	100				106	107				.		.	.			.	.	-0.23146	-0.23146	0.43082	-0.12087	0.032	-0.11921	-0.07025	0.0977
2	4	1	3	45		99		1	13	1195		H95	127				76	78				175		2.13	3			1.14209	0.75612198	-0.23146	-0.23146	0.43082	-0.12087	0.03734	-0.11563	-0.08064	0.08651
2	4	1	3	46		99		1	14	1196		CI3A	58				80	81				235		2.66	5			1.29848	0.978326123	-0.23146	-0.23146	0.43082	-0.12087	0.04267	-0.1115	-0.09042	0.07393
2	4	1	3	47		99		1	14	1197		Il101	140				65	68				136		68.35	5			4.2392	4.224641563	-0.23146	-0.23146	0.43082	-0.12087	0.048	-0.10682	-0.0995	0.06009
2	4	1	3	48		99		1	14	1198		NC230	182				83	86				158		6.73	4			2.04555	1.906575144	-0.23146	-0.23146	0.43082	-0.12087	0.05334	-0.10158	-0.1078	0.04515
2	4	1	3	49		99		1	14	1199		NC336	208				90	91				184		2.13	4			1.14209	0.75612198	-0.23146	-0.23146	0.43082	-0.12087	0.05867	-0.09579	-0.11523	0.02928
2	4	1	3	50		99		1	14	1200		NC290A	191				76	79				191		3.76	4			1.56128	1.324418957	-0.23146	-0.23146	0.43082	-0.12087	0.06401	-0.08946	-0.12171	0.01268
2	4	1	3	51		99		1	14	1201		CML321	89				103	105				.		3.1	3			1.4113	1.131402111	-0.23146	-0.23146	0.43082	-0.12087	0.06934	-0.08257	-0.12714	-0.00445
2	4	1	3	52		99		1	14	1202		KY228	156				85	88				205		10.38	5			2.43229	2.339880878	-0.23146	-0.23146	0.43082	-0.12087	0.07467	-0.07513	-0.13143	-0.02186
2	4	1	3	53		99		1	14	1203		CML328	92				90	92				215		1.46	3			0.90219	0.378436436	-0.23146	-0.23146	0.43082	-0.12087	0.08001	-0.06714	-0.13451	-0.03932
2	4	1	3	54		99		1	14	1204		L317	157				78	85				206		.	.			.	.	-0.23146	-0.23146	0.43082	-0.12087	0.08534	-0.0586	-0.13629	-0.05655
2	4	1	3	55		99		1	14	1205		CML157Q	73				81	83				245		2.66	5			1.29848	0.978326123	-0.23146	-0.23146	0.43082	-0.12087	0.09067	-0.0495	-0.13667	-0.07327
2	4	1	3	56		99		1	14	1206		Va26	266				74	75				206		2.66	5			1.29848	0.978326123	-0.23146	-0.23146	0.43082	-0.12087	0.09601	-0.03986	-0.13558	-0.08918
2	4	1	3	57		99		1	14	1207		B46	35				81	82				189		.	.			.	.	-0.23146	-0.23146	0.43082	-0.12087	0.10134	-0.02967	-0.13291	-0.10395
2	4	1	3	58		99		1	14	1208		NC352	216				86	88				216		3.35	5			1.47019	1.208960346	-0.23146	-0.23146	0.43082	-0.12087	0.10668	-0.01892	-0.1286	-0.11724
2	4	1	3	59		99		1	14	1209		B84	46				78	80				151		8.87	4			2.28951	2.182674796	-0.23146	-0.23146	0.43082	-0.12087	0.11201	-0.00762	-0.12254	-0.12869
2	4	1	3	60		99		1	14	1210		CI91B	62				78	81				165		23.97	3			3.21786	3.176803048	-0.23146	-0.23146	0.43082	-0.12087	0.11734	0.00422	-0.11466	-0.13792
2	4	1	3	61		99		1	15	1211		Tzi 11	256				87	90				224		1.35	5			0.85263	0.300104592	-0.23146	-0.23146	0.43082	-0.12087	0.12268	0.01662	-0.10486	-0.14454
2	4	1	3	62		99		1	15	1212		NC314	201				76	78				112		3.35	5			1.47019	1.208960346	-0.23146	-0.23146	0.43082	-0.12087	0.12801	0.02957	-0.09306	-0.14813
2	4	1	3	63		99		1	15	1213		N28Ht	178				78	79				109		1.71	5			0.99753	0.536493371	-0.23146	-0.23146	0.43082	-0.12087	0.13335	0.04308	-0.07918	-0.14826
2	4	1	3	64		99		1	15	1214		CM105	63				64	65				157		18.29	5			2.9597	2.906354462	-0.23146	-0.23146	0.43082	-0.12087	0.13868	0.05713	-0.06312	-0.14448
2	4	1	3	65		99		1	15	1215		B103	26				69	70				136		.	.			.	.	-0.23146	-0.23146	0.43082	-0.12087	0.14401	0.07173	-0.04479	-0.13631
2	4	1	3	66		99		1	15	1216		CML264	83				.	.				.		.	.			.	.	-0.23146	-0.23146	0.43082	-0.12087	0.14935	0.08689	-0.02412	-0.12327
2	4	1	3	67		99		1	15	1217		K4	144				85	87				211		8.97	5			2.29914	2.193885676	-0.23146	-0.23146	0.43082	-0.12087	0.15468	0.10259	-0.00101	-0.10485
2	4	1	3	68		99		1	15	1218		U267Y	261				85	91				207		15.32	5			2.79257	2.729159164	-0.23146	-0.23146	0.43082	-0.12087	0.16001	0.11885	0.02462	-0.08052
2	4	1	3	69		99		1	15	1219		EP1	116				64	66				146		18.29	3			2.9597	2.906354462	-0.23146	-0.23146	0.43082	-0.12087	0.16535	0.13565	0.05287	-0.04974
2	4	1	3	70		99		1	15	1220		R109B	237				72	73				177		18.29	4			2.9597	2.906354462	-0.23146	-0.23146	0.43082	-0.12087	0.17068	0.15301	0.08381	-0.01195
2	4	1	3	71		99		1	15	1221		K55	145				77	78				174		5.05	4			1.7998	1.619388243	-0.23146	-0.23146	0.43082	-0.12087	0.17602	0.17092	0.11753	0.03343
2	4	1	3	72		99		1	15	1222		R4	241				80	83				203		5.35	5			1.84869	1.677096561	-0.23146	-0.23146	0.43082	-0.12087	0.18135	0.18938	0.15413	0.087
2	4	1	3	73		99		1	15	1223		NC300	196				93	94				202		4.23	5			1.65516	1.442201993	-0.23146	-0.23146	0.43082	-0.12087	0.18668	0.2084	0.19368	0.14938
2	4	1	3	74		99		1	15	1224		A679	21				71	68				203		8.4	5			2.24121	2.128231706	-0.23146	-0.23146	0.43082	-0.12087	0.19202	0.22796	0.23628	0.22121
2	4	1	3	75		99		1	15	1225		A214N	6				93	94				205		4.23	5			1.65516	1.442201993	-0.23146	-0.23146	0.43082	-0.12087	0.19735	0.24807	0.28201	0.30314
2	4	1	4	1		99		2	2	2030		4722	2				81	85				130		.	.			.	.	-0.07715	-0.38576	0.18464	0.36262	-0.19735	0.24807	-0.28201	0.30314
2	4	1	4	2		99		2	2	2029		Il101	140				64	70				116		.	.			.	.	-0.07715	-0.38576	0.18464	0.36262	-0.19202	0.22796	-0.23628	0.22121
2	4	1	4	3		99		2	2	2028		CI28A	56				81	83				155		29.15	5			3.40631	3.372454913	-0.07715	-0.38576	0.18464	0.36262	-0.18668	0.2084	-0.19368	0.14938
2	4	1	4	4		99		2	2	2027		IDS28	137				71	78				176		2.66	5			1.29848	0.978326123	-0.07715	-0.38576	0.18464	0.36262	-0.18135	0.18938	-0.15413	0.087
2	4	1	4	5		99		2	2	2026		Tzi 18	258				89	87				193		5.05	4			1.7998	1.619388243	-0.07715	-0.38576	0.18464	0.36262	-0.17602	0.17092	-0.11753	0.03343
2	4	1	4	6		99		2	2	2025		C123	49				66	70				142		15.32	5			2.79257	2.729159164	-0.07715	-0.38576	0.18464	0.36262	-0.17068	0.15301	-0.08381	-0.01195
2	4	1	4	7		99		2	2	2024		CM105	63				62	64				139		21.59	5			3.11765	3.072230245	-0.07715	-0.38576	0.18464	0.36262	-0.16535	0.13565	-0.05287	-0.04974
2	4	1	4	8		99		2	2	2023		NC356	218				83	82				177		3.35	5			1.47019	1.208960346	-0.07715	-0.38576	0.18464	0.36262	-0.16001	0.11885	-0.02462	-0.08052
2	4	1	4	9		99		2	2	2022		NC264	190				76	79				170		2.66	5			1.29848	0.978326123	-0.07715	-0.38576	0.18464	0.36262	-0.15468	0.10259	0.00101	-0.10485
2	4	1	4	10		99		2	2	2021		MS1334	173				60	61				160		4.23	5			1.65516	1.442201993	-0.07715	-0.38576	0.18464	0.36262	-0.14935	0.08689	0.02412	-0.12327
2	4	1	4	11		99		2	2	2020		Il677a	142				78	79				150		.	.			.	.	-0.07715	-0.38576	0.18464	0.36262	-0.14401	0.07173	0.04479	-0.13631
2	4	1	4	12		99		2	2	2019		IDS69	138				74	76				136		2.66	5			1.29848	0.978326123	-0.07715	-0.38576	0.18464	0.36262	-0.13868	0.05713	0.06312	-0.14448
2	4	1	4	13		99		2	2	2018		CML238	78				88	89				174		5.35	5			1.84869	1.677096561	-0.07715	-0.38576	0.18464	0.36262	-0.13335	0.04308	0.07918	-0.14826
2	4	1	4	14		99		2	2	2017		A654	18				65	67				134		30.53	3			3.45098	3.418709807	-0.07715	-0.38576	0.18464	0.36262	-0.12801	0.02957	0.09306	-0.14813
2	4	1	4	15		99		2	2	2016		NC222	181				85	88				205		1.35	5			0.85263	0.300104592	-0.07715	-0.38576	0.18464	0.36262	-0.12268	0.01662	0.10486	-0.14454
2	4	1	4	16		99		2	1	2015		T234	251				77	81				179		10.38	5			2.43229	2.339880878	-0.07715	-0.38576	0.18464	0.36262	-0.11734	0.00422	0.11466	-0.13792
2	4	1	4	17		99		2	1	2014		SD40	246				70	73				168		.	.			.	.	-0.07715	-0.38576	0.18464	0.36262	-0.11201	-0.00762	0.12254	-0.12869
2	4	1	4	18		99		2	1	2013		B52	36				82	76				178		.	.			.	.	-0.07715	-0.38576	0.18464	0.36262	-0.10668	-0.01892	0.1286	-0.11724
2	4	1	4	19		99		2	1	2012		Va22	265				74	78				176		1.35	5			0.85263	0.300104592	-0.07715	-0.38576	0.18464	0.36262	-0.10134	-0.02967	0.13291	-0.10395
2	4	1	4	20		99		2	1	2011		CI.7	53				84	83				231		23.97	3			3.21786	3.176803048	-0.07715	-0.38576	0.18464	0.36262	-0.09601	-0.03986	0.13558	-0.08918
2	4	1	4	21		99		2	1	2010		NC354	217				83	82				186		25.22	5			3.26646	3.227637331	-0.07715	-0.38576	0.18464	0.36262	-0.09067	-0.0495	0.13667	-0.07327
2	4	1	4	22		99		2	1	2009		CML311	87				92	96				202		.	.			.	.	-0.07715	-0.38576	0.18464	0.36262	-0.08534	-0.0586	0.13629	-0.05655
2	4	1	4	23		99		2	1	2008		Yu796_NS	279				68	69				148		33.38	5			3.53748	3.507956918	-0.07715	-0.38576	0.18464	0.36262	-0.08001	-0.06714	0.13451	-0.03932
2	4	1	4	24		99		2	1	2007		R109B	237				69	72				152		.	.			.	.	-0.07715	-0.38576	0.18464	0.36262	-0.07467	-0.07513	0.13143	-0.02186
2	4	1	4	25		99		2	1	2006		B46	35				79	81				160		.	.			.	.	-0.07715	-0.38576	0.18464	0.36262	-0.06934	-0.08257	0.12714	-0.00445
2	4	1	4	26		99		2	1	2005		A239	7				70	71				169		21.59	5			3.11765	3.072230245	-0.07715	-0.38576	0.18464	0.36262	-0.06401	-0.08946	0.12171	0.01268
2	4	1	4	27		99		2	1	2004		B73 (Check)	40				73	75				183		5.05	4			1.7998	1.619388243	-0.07715	-0.38576	0.18464	0.36262	-0.05867	-0.09579	0.11523	0.02928
2	4	1	4	28		99		2	1	2003		MO1W	165				75	80				193		6.73	5			2.04555	1.906575144	-0.07715	-0.38576	0.18464	0.36262	-0.05334	-0.10158	0.1078	0.04515
2	4	1	4	29		99		2	1	2002		B77	44				75	77				210		2.82	4			1.33998	1.036736885	-0.07715	-0.38576	0.18464	0.36262	-0.048	-0.10682	0.0995	0.06009
2	4	1	4	30		99		2	1	2001		Tzi 10	255				101	108				230		18.29	3			2.9597	2.906354462	-0.07715	-0.38576	0.18464	0.36262	-0.04267	-0.1115	0.09042	0.07393
2	4	1	4	31		99		1	18	1270		Mo24W	166				77	81				263		6.73	3			2.04555	1.906575144	-0.07715	-0.38576	0.18464	0.36262	-0.03734	-0.11563	0.08064	0.08651
2	4	1	4	32		99		1	18	1269		NC338	209				86	87				195		2.66	5			1.29848	0.978326123	-0.07715	-0.38576	0.18464	0.36262	-0.032	-0.11921	0.07025	0.0977
2	4	1	4	33		99		1	18	1268		ND246	225				58	60				148		10.38	5			2.43229	2.339880878	-0.07715	-0.38576	0.18464	0.36262	-0.02667	-0.12225	0.05934	0.10736
2	4	1	4	34		99		1	18	1267		F2834T	117				79	80				201		2.13	5			1.14209	0.75612198	-0.07715	-0.38576	0.18464	0.36262	-0.02134	-0.12473	0.04799	0.11541
2	4	1	4	35		99		1	18	1266		A6	12				90	95				225		1.17	4			0.77286	0.157003749	-0.07715	-0.38576	0.18464	0.36262	-0.016	-0.12665	0.0363	0.12175
2	4	1	4	36		99		1	18	1265		Ky21	154				81	83				188		11.5	4			2.52537	2.442347035	-0.07715	-0.38576	0.18464	0.36262	-0.01067	-0.12803	0.02434	0.12633
2	4	1	4	37		99		1	18	1264		B77	44				78	78				221		0.66	4			0.50812	-0.415515444	-0.07715	-0.38576	0.18464	0.36262	-0.00533	-0.12886	0.01222	0.12909
2	4	1	4	38		99		1	18	1263		NC250	186				72	78				131		32.3	4			3.50548	3.47506723	-0.07715	-0.38576	0.18464	0.36262	0	-0.12913	0	0.13002
2	4	1	4	39		99		1	18	1262		Tx303 (Check)	253				88	89				243		8.4	5			2.24121	2.128231706	-0.07715	-0.38576	0.18464	0.36262	0.00533	-0.12886	-0.01222	0.12909
2	4	1	4	40		99		1	18	1261		C123	49				66	68				172		37.87	3			3.66031	3.634159242	-0.07715	-0.38576	0.18464	0.36262	0.01067	-0.12803	-0.02434	0.12633
2	4	1	4	41		99		1	18	1260		CO125	108				63	65				154		37.87	5			3.66031	3.634159242	-0.07715	-0.38576	0.18464	0.36262	0.016	-0.12665	-0.0363	0.12175
2	4	1	4	42		99		1	18	1259		Mo47	170				69	71				161		15.32	5			2.79257	2.729159164	-0.07715	-0.38576	0.18464	0.36262	0.02134	-0.12473	-0.04799	0.11541
2	4	1	4	43		99		1	18	1258		F7	120				59	61				135		2.66	5			1.29848	0.978326123	-0.07715	-0.38576	0.18464	0.36262	0.02667	-0.12225	-0.05934	0.10736
2	4	1	4	44		99		1	18	1257		DE2	111				75	76				203		6.73	5			2.04555	1.906575144	-0.07715	-0.38576	0.18464	0.36262	0.032	-0.11921	-0.07025	0.0977
2	4	1	4	45		99		1	18	1256		W22	275				76	78				173		6.73	3			2.04555	1.906575144	-0.07715	-0.38576	0.18464	0.36262	0.03734	-0.11563	-0.08064	0.08651
2	4	1	4	46		99		1	17	1255		33-16	3				80	81				233		3.35	5			1.47019	1.208960346	-0.07715	-0.38576	0.18464	0.36262	0.04267	-0.1115	-0.09042	0.07393
2	4	1	4	47		99		1	17	1254		NC318	202				85	83				216		1.71	5			0.99753	0.536493371	-0.07715	-0.38576	0.18464	0.36262	0.048	-0.10682	-0.0995	0.06009
2	4	1	4	48		99		1	17	1253		NC306	199				76	76				186		2.66	5			1.29848	0.978326123	-0.07715	-0.38576	0.18464	0.36262	0.05334	-0.10158	-0.1078	0.04515
2	4	1	4	49		99		1	17	1252		CML247	79				102	103				183		1.35	5			0.85263	0.300104592	-0.07715	-0.38576	0.18464	0.36262	0.05867	-0.09579	-0.11523	0.02928
2	4	1	4	50		99		1	17	1251		CI.7	53				85	86				231		6.73	4			2.04555	1.906575144	-0.07715	-0.38576	0.18464	0.36262	0.06401	-0.08946	-0.12171	0.01268
2	4	1	4	51		99		1	17	1250		Ab28A	24				86	87				199		6.73	4			2.04555	1.906575144	-0.07715	-0.38576	0.18464	0.36262	0.06934	-0.08257	-0.12714	-0.00445
2	4	1	4	52		99		1	17	1249		NC298	195				83	84				201		12.69	5			2.61653	2.540814282	-0.07715	-0.38576	0.18464	0.36262	0.07467	-0.07513	-0.13143	-0.02186
2	4	1	4	53		99		1	17	1248		NC296A	194				86	88				196		2.82	4			1.33998	1.036736885	-0.07715	-0.38576	0.18464	0.36262	0.08001	-0.06714	-0.13451	-0.03932
2	4	1	4	54		99		1	17	1247		Pa91	236				76	77				229		6.73	5			2.04555	1.906575144	-0.07715	-0.38576	0.18464	0.36262	0.08534	-0.0586	-0.13629	-0.05655
2	4	1	4	55		99		1	17	1246		4722	2				81	82				200		25.22	5			3.26646	3.227637331	-0.07715	-0.38576	0.18464	0.36262	0.09067	-0.0495	-0.13667	-0.07327
2	4	1	4	56		99		1	17	1245		CI64	59				89	87				197		57.82	5			4.07456	4.057334737	-0.07715	-0.38576	0.18464	0.36262	0.09601	-0.03986	-0.13558	-0.08918
2	4	1	4	57		99		1	17	1244		Ki11 (check)	147				93	97				178.75		.	.			.	.	-0.07715	-0.38576	0.18464	0.36262	0.10134	-0.02967	-0.13291	-0.10395
2	4	1	4	58		99		1	17	1243		W182B	274				60	63				164		8.4	5			2.24121	2.128231706	-0.07715	-0.38576	0.18464	0.36262	0.10668	-0.01892	-0.1286	-0.11724
2	4	1	4	59		99		1	17	1242		M162W	160				90	89				189		8.4	5			2.24121	2.128231706	-0.07715	-0.38576	0.18464	0.36262	0.11201	-0.00762	-0.12254	-0.12869
2	4	1	4	60		99		1	17	1241		NC368	224				78	76				188		3.1	3			1.4113	1.131402111	-0.07715	-0.38576	0.18464	0.36262	0.11734	0.00422	-0.11466	-0.13792
2	4	1	4	61		99		1	16	1240		NC304	198				85	88				130		2.13	4			1.14209	0.75612198	-0.07715	-0.38576	0.18464	0.36262	0.12268	0.01662	-0.10486	-0.14454
2	4	1	4	62		99		1	16	1239		A661	20				63	65				163		15.32	5			2.79257	2.729159164	-0.07715	-0.38576	0.18464	0.36262	0.12801	0.02957	-0.09306	-0.14813
2	4	1	4	63		99		1	16	1238		Oh40B	226				73	76				183		.	.			.	.	-0.07715	-0.38576	0.18464	0.36262	0.13335	0.04308	-0.07918	-0.14826
2	4	1	4	64		99		1	16	1237		A554	10				66	67				157		8.4	5			2.24121	2.128231706	-0.07715	-0.38576	0.18464	0.36262	0.13868	0.05713	-0.06312	-0.14448
2	4	1	4	65		99		1	16	1236		NC350	215				86	87				169		25.22	5			3.26646	3.227637331	-0.07715	-0.38576	0.18464	0.36262	0.14401	0.07173	-0.04479	-0.13631
2	4	1	4	66		99		1	16	1235		M37W	161				81	84				205		3.76	4			1.56128	1.324418957	-0.07715	-0.38576	0.18464	0.36262	0.14935	0.08689	-0.02412	-0.12327
2	4	1	4	67		99		1	16	1234		IDS28	137				74	76				196		11.5	4			2.52537	2.442347035	-0.07715	-0.38576	0.18464	0.36262	0.15468	0.10259	-0.00101	-0.10485
2	4	1	4	68		99		1	16	1233		HP301	130				72	73				172		6.73	5			2.04555	1.906575144	-0.07715	-0.38576	0.18464	0.36262	0.16001	0.11885	0.02462	-0.08052
2	4	1	4	69		99		1	16	1232		SD40	246				73	76				141		.	.			.	.	-0.07715	-0.38576	0.18464	0.36262	0.16535	0.13565	0.05287	-0.04974
2	4	1	4	71		99		1	16	1230		T232	250				83	84				236		4.58	3			1.71899	1.521698998	-0.07715	-0.38576	0.18464	0.36262	0.17602	0.17092	0.11753	0.03343
2	4	1	4	72		99		1	16	1229		IL14H (check)	141				69	71				188		8.87	4			2.28951	2.182674796	-0.07715	-0.38576	0.18464	0.36262	0.18135	0.18938	0.15413	0.087
2	4	1	4	73		99		1	16	1228		CML69	102				93	95				226		6.73	5			2.04555	1.906575144	-0.07715	-0.38576	0.18464	0.36262	0.18668	0.2084	0.19368	0.14938
2	4	1	4	74		99		1	16	1227		CML314	88				91	93				242		6.73	3			2.04555	1.906575144	-0.07715	-0.38576	0.18464	0.36262	0.19202	0.22796	0.23628	0.22121
2	4	1	4	75		99		1	16	1226		CM174	64				62	64				169		8.87	4			2.28951	2.182674796	-0.07715	-0.38576	0.18464	0.36262	0.19735	0.24807	0.28201	0.30314
2	4	1	5	1		99		2	3	2031		Pa875	234				76	81				111		8.4	5			2.24121	2.128231706	0.07715	-0.38576	-0.18464	0.36262	-0.19735	0.24807	-0.28201	0.30314
2	4	1	5	2		99		2	3	2032		SD44	247				68	69				165		.	.			.	.	0.07715	-0.38576	-0.18464	0.36262	-0.19202	0.22796	-0.23628	0.22121
2	4	1	5	3		99		2	3	2033		B103	26				68	71				129		56.52	4			4.05206	4.034594558	0.07715	-0.38576	-0.18464	0.36262	-0.18668	0.2084	-0.19368	0.14938
2	4	1	5	4		99		2	3	2034		NC306	199				76	78				163		2.66	5			1.29848	0.978326123	0.07715	-0.38576	-0.18464	0.36262	-0.18135	0.18938	-0.15413	0.087
2	4	1	5	5		99		2	3	2035		D940Y	110				91	94				187		8.87	4			2.28951	2.182674796	0.07715	-0.38576	-0.18464	0.36262	-0.17602	0.17092	-0.11753	0.03343
2	4	1	5	6		99		2	3	2036		NC33	207				88	93				233		14.63	4			2.74937	2.683074215	0.07715	-0.38576	-0.18464	0.36262	-0.17068	0.15301	-0.08381	-0.01195
2	4	1	5	8		99		2	3	2038		NC296	193				86	85				197		3.35	5			1.47019	1.208960346	0.07715	-0.38576	-0.18464	0.36262	-0.16001	0.11885	-0.02462	-0.08052
2	4	1	5	9		99		2	3	2039		MS71	175				69	70				174		8.4	5			2.24121	2.128231706	0.07715	-0.38576	-0.18464	0.36262	-0.15468	0.10259	0.00101	-0.10485
2	4	1	5	10		99		2	3	2040		CO255	109				57	59				168		29.15	5			3.40631	3.372454913	0.07715	-0.38576	-0.18464	0.36262	-0.14935	0.08689	0.02412	-0.12327
2	4	1	5	11		99		2	3	2041		Ky21	154				83	87				178		6.73	4			2.04555	1.906575144	0.07715	-0.38576	-0.18464	0.36262	-0.14401	0.07173	0.04479	-0.13631
2	4	1	5	12		99		2	3	2042		N192	177				66	68				150		12.69	5			2.61653	2.540814282	0.07715	-0.38576	-0.18464	0.36262	-0.13868	0.05713	0.06312	-0.14448
2	4	1	5	13		99		2	3	2043		B14A	31				73	76				172		.	.			.	.	0.07715	-0.38576	-0.18464	0.36262	-0.13335	0.04308	0.07918	-0.14826
2	4	1	5	14		99		2	3	2044		CML38	97				97	98				196		0.98	5			0.68198	-0.020202707	0.07715	-0.38576	-0.18464	0.36262	-0.12801	0.02957	0.09306	-0.14813
2	4	1	5	15		99		2	3	2045		Ki2021	149				88	87				188		2.82	4			1.33998	1.036736885	0.07715	-0.38576	-0.18464	0.36262	-0.12268	0.01662	0.10486	-0.14454
2	4	1	5	16		99		2	4	2046		Mo17	163				69	74				190		15.32	5			2.79257	2.729159164	0.07715	-0.38576	-0.18464	0.36262	-0.11734	0.00422	0.11466	-0.13792
2	4	1	5	17		99		2	4	2047		N28Ht	178				75	76				134		6.73	4			2.04555	1.906575144	0.07715	-0.38576	-0.18464	0.36262	-0.11201	-0.00762	0.12254	-0.12869
2	4	1	5	18		99		2	4	2048		NC340	210				83	85				208		10.38	5			2.43229	2.339880878	0.07715	-0.38576	-0.18464	0.36262	-0.10668	-0.01892	0.1286	-0.11724
2	4	1	5	19		99		2	4	2049		A661	20				58	62				168		8.4	5			2.24121	2.128231706	0.07715	-0.38576	-0.18464	0.36262	-0.10134	-0.02967	0.13291	-0.10395
2	4	1	5	20		99		2	4	2050		CI31A	57				80	83				162		1.35	5			0.85263	0.300104592	0.07715	-0.38576	-0.18464	0.36262	-0.09601	-0.03986	0.13558	-0.08918
2	4	1	5	21		99		2	4	2051		NC346	213				83	82				182		6.73	4			2.04555	1.906575144	0.07715	-0.38576	-0.18464	0.36262	-0.09067	-0.0495	0.13667	-0.07327
2	4	1	5	22		99		2	4	2052		A188	5				62	63				146		12.69	5			2.61653	2.540814282	0.07715	-0.38576	-0.18464	0.36262	-0.08534	-0.0586	0.13629	-0.05655
2	4	1	5	23		99		2	4	2053		CML158Q	74				92	95				200		1.71	5			0.99753	0.536493371	0.07715	-0.38576	-0.18464	0.36262	-0.08001	-0.06714	0.13451	-0.03932
2	4	1	5	24		99		2	4	2054		CML10	67				95	98				212		9.69	3			2.36926	2.271094426	0.07715	-0.38576	-0.18464	0.36262	-0.07467	-0.07513	0.13143	-0.02186
2	4	1	5	25		99		2	4	2055		DE1	113				76	76				188		10.38	5			2.43229	2.339880878	0.07715	-0.38576	-0.18464	0.36262	-0.06934	-0.08257	0.12714	-0.00445
2	4	1	5	26		99		2	4	2056		B2	33				74	78				164		68.35	5			4.2392	4.224641563	0.07715	-0.38576	-0.18464	0.36262	-0.06401	-0.08946	0.12171	0.01268
2	4	1	5	27		99		2	4	2057		NC362	221				76	80				172		1.71	5			0.99753	0.536493371	0.07715	-0.38576	-0.18464	0.36262	-0.05867	-0.09579	0.11523	0.02928
2	4	1	5	28		99		2	4	2058		Ki14	148				97	110				205		.	.			.	.	0.07715	-0.38576	-0.18464	0.36262	-0.05334	-0.10158	0.1078	0.04515
2	4	1	5	29		99		2	4	2059		CML328	92				89	88				202		6.73	5			2.04555	1.906575144	0.07715	-0.38576	-0.18464	0.36262	-0.048	-0.10682	0.0995	0.06009
2	4	1	5	30		99		2	4	2060		A680	22				72	73				194		2.82	4			1.33998	1.036736885	0.07715	-0.38576	-0.18464	0.36262	-0.04267	-0.1115	0.09042	0.07393
2	4	1	5	31		99		2	5	2061		NC350	215				85	84				150.6		18.29	4			2.9597	2.906354462	0.07715	-0.38576	-0.18464	0.36262	-0.03734	-0.11563	0.08064	0.08651
2	4	1	5	32		99		2	5	2062		E2558W	115				83	84				198		6.73	5			2.04555	1.906575144	0.07715	-0.38576	-0.18464	0.36262	-0.032	-0.11921	0.07025	0.0977
2	4	1	5	33		99		2	5	2063		NC360	220				82	80				166		3.35	5			1.47019	1.208960346	0.07715	-0.38576	-0.18464	0.36262	-0.02667	-0.12225	0.05934	0.10736
2	4	1	5	34		99		2	5	2064		R229	240				81	80				186		22.47	4			3.15571	3.112181086	0.07715	-0.38576	-0.18464	0.36262	-0.02134	-0.12473	0.04799	0.11541
2	4	1	5	35		99		2	5	2065		A6	12				88	96				194		.	.			.	.	0.07715	-0.38576	-0.18464	0.36262	-0.016	-0.12665	0.0363	0.12175
2	4	1	5	36		99		2	5	2066		38-11	4				81	82				211		.	.			.	.	0.07715	-0.38576	-0.18464	0.36262	-0.01067	-0.12803	0.02434	0.12633
2	4	1	5	37		99		2	5	2067		H84	125				70	76				172		2.66	5			1.29848	0.978326123	0.07715	-0.38576	-0.18464	0.36262	-0.00533	-0.12886	0.01222	0.12909
2	4	1	5	38		99		2	5	2068		CM7	66				56	55				132		18.29	5			2.9597	2.906354462	0.07715	-0.38576	-0.18464	0.36262	0	-0.12913	0	0.13002
2	4	1	5	39		99		2	5	2069		CML254	80				.	.				.		.	.			.	.	0.07715	-0.38576	-0.18464	0.36262	0.00533	-0.12886	-0.01222	0.12909
2	4	1	5	40		99		2	5	2070		Pa91	236				73	78				203		15.32	5			2.79257	2.729159164	0.07715	-0.38576	-0.18464	0.36262	0.01067	-0.12803	-0.02434	0.12633
2	4	1	5	41		99		2	5	2071		Hy	131				74	77				211		.	.			.	.	0.07715	-0.38576	-0.18464	0.36262	0.016	-0.12665	-0.0363	0.12175
2	4	1	5	42		99		2	5	2072		VaW6	271				74	77				139		3.76	4			1.56128	1.324418957	0.07715	-0.38576	-0.18464	0.36262	0.02134	-0.12473	-0.04799	0.11541
2	4	1	5	43		99		2	5	2073		CH9	52				73	77				165		13.53	3			2.67617	2.604909442	0.07715	-0.38576	-0.18464	0.36262	0.02667	-0.12225	-0.05934	0.10736
2	4	1	5	45		99		2	5	2075		CML333	95				88	90				226		6.73	4			2.04555	1.906575144	0.07715	-0.38576	-0.18464	0.36262	0.03734	-0.11563	-0.08064	0.08651
2	4	1	5	46		99		2	6	2076		B37	34				74	80				169		12.69	5			2.61653	2.540814282	0.07715	-0.38576	-0.18464	0.36262	0.04267	-0.1115	-0.09042	0.07393
2	4	1	5	47		99		2	6	2077		A682	23				66	68				182		4.23	5			1.65516	1.442201993	0.07715	-0.38576	-0.18464	0.36262	0.048	-0.10682	-0.0995	0.06009
2	4	1	5	48		99		2	6	2078		A214N	6				93	91				203		8.4	5			2.24121	2.128231706	0.07715	-0.38576	-0.18464	0.36262	0.05334	-0.10158	-0.1078	0.04515
2	4	1	5	49		99		2	6	2079		Hi27	129				90	92				214		42.6	5			3.77512	3.751854253	0.07715	-0.38576	-0.18464	0.36262	0.05867	-0.09579	-0.11523	0.02928
2	4	1	5	50		99		2	6	2080		OH7B	230				83	87				243		18.29	1			2.9597	2.906354462	0.07715	-0.38576	-0.18464	0.36262	0.06401	-0.08946	-0.12171	0.01268
2	4	1	5	51		99		2	6	2081		Va17	264				80	84				188		5.05	4			1.7998	1.619388243	0.07715	-0.38576	-0.18464	0.36262	0.06934	-0.08257	-0.12714	-0.00445
2	4	1	5	52		99		2	6	2082		NC336	208				89	90				218		3.35	5			1.47019	1.208960346	0.07715	-0.38576	-0.18464	0.36262	0.07467	-0.07513	-0.13143	-0.02186
2	4	1	5	53		99		2	6	2083		B75	42				71	74				199		11.5	4			2.52537	2.442347035	0.07715	-0.38576	-0.18464	0.36262	0.08001	-0.06714	-0.13451	-0.03932
2	4	1	5	54		99		2	6	2084		F2834T	117				82	81				215		8.87	4			2.28951	2.182674796	0.07715	-0.38576	-0.18464	0.36262	0.08534	-0.0586	-0.13629	-0.05655
2	4	1	5	55		99		2	6	2085		CML332	94				93	98				203		.	.			.	.	0.07715	-0.38576	-0.18464	0.36262	0.09067	-0.0495	-0.13667	-0.07327
2	4	1	5	56		99		2	6	2086		N6	179				73	76				152		.	.			.	.	0.07715	-0.38576	-0.18464	0.36262	0.09601	-0.03986	-0.13558	-0.08918
2	4	1	5	57		99		2	6	2087		NC304	198				83	85				132		2.13	4			1.14209	0.75612198	0.07715	-0.38576	-0.18464	0.36262	0.10134	-0.02967	-0.13291	-0.10395
2	4	1	5	58		99		2	6	2088		H95	127				77	78				169		2.66	5			1.29848	0.978326123	0.07715	-0.38576	-0.18464	0.36262	0.10668	-0.01892	-0.1286	-0.11724
2	4	1	5	59		99		2	6	2089		CML218	75				92	94				240		3.76	4			1.56128	1.324418957	0.07715	-0.38576	-0.18464	0.36262	0.11201	-0.00762	-0.12254	-0.12869
2	4	1	5	60		99		2	6	2090		CML228	77				94	96				216		5.05	4			1.7998	1.619388243	0.07715	-0.38576	-0.18464	0.36262	0.11734	0.00422	-0.11466	-0.13792
2	4	1	5	61		99		2	7	2091		GA209	121				85	84				198		5.05	4			1.7998	1.619388243	0.07715	-0.38576	-0.18464	0.36262	0.12268	0.01662	-0.10486	-0.14454
2	4	1	5	62		99		2	7	2092		A634	15				71	72				158		12.69	5			2.61653	2.540814282	0.07715	-0.38576	-0.18464	0.36262	0.12801	0.02957	-0.09306	-0.14813
2	4	1	5	63		99		2	7	2093		K4	144				86	87				203		10.38	5			2.43229	2.339880878	0.07715	-0.38576	-0.18464	0.36262	0.13335	0.04308	-0.07918	-0.14826
2	4	1	5	64		99		2	7	2094		B79	45				77	76				171		5.35	5			1.84869	1.677096561	0.07715	-0.38576	-0.18464	0.36262	0.13868	0.05713	-0.06312	-0.14448
2	4	1	5	65		99		2	7	2095		Ki44	153				96	100				184		3.35	5			1.47019	1.208960346	0.07715	-0.38576	-0.18464	0.36262	0.14401	0.07173	-0.04479	-0.13631
2	4	1	5	66		99		2	7	2096		DE811	114				78	79				193		18.29	5			2.9597	2.906354462	0.07715	-0.38576	-0.18464	0.36262	0.14935	0.08689	-0.02412	-0.12327
2	4	1	5	67		99		2	7	2097		NC260	188				76	77				225		29.15	5			3.40631	3.372454913	0.07715	-0.38576	-0.18464	0.36262	0.15468	0.10259	-0.00101	-0.10485
2	4	1	5	68		99		2	7	2098		B57	37				77	77				155		6.73	5			2.04555	1.906575144	0.07715	-0.38576	-0.18464	0.36262	0.16001	0.11885	0.02462	-0.08052
2	4	1	5	69		99		2	7	2099		NC368	224				76	77				204		3.35	5			1.47019	1.208960346	0.07715	-0.38576	-0.18464	0.36262	0.16535	0.13565	0.05287	-0.04974
2	4	1	5	70		99		2	7	2100		CI187-2	54				77	80				141		6.73	4			2.04555	1.906575144	0.07715	-0.38576	-0.18464	0.36262	0.17068	0.15301	0.08381	-0.01195
2	4	1	5	71		99		2	7	2101		F7	120				61	62				122		8.4	5			2.24121	2.128231706	0.07715	-0.38576	-0.18464	0.36262	0.17602	0.17092	0.11753	0.03343
2	4	1	5	72		99		2	7	2102		CML52	100				111	111				.		.	.			.	.	0.07715	-0.38576	-0.18464	0.36262	0.18135	0.18938	0.15413	0.087
2	4	1	5	73		99		2	7	2103		K148	143				80	84				199		6.73	5			2.04555	1.906575144	0.07715	-0.38576	-0.18464	0.36262	0.18668	0.2084	0.19368	0.14938
2	4	1	5	74		99		2	7	2104		CML157Q	73				97	103				201		13.53	3			2.67617	2.604909442	0.07715	-0.38576	-0.18464	0.36262	0.19202	0.22796	0.23628	0.22121
2	4	1	5	75		99		2	7	2105		Ki3	151				92	97				144		10.38	5			2.43229	2.339880878	0.07715	-0.38576	-0.18464	0.36262	0.19735	0.24807	0.28201	0.30314
2	4	1	6	1		99		2	11	2165		A441-5	9				87	89				84		1.62	4			0.96205	0.482426149	0.23146	-0.23146	-0.43082	-0.12087	-0.19735	0.24807	-0.28201	0.30314
2	4	1	6	2		99		2	11	2164		R4	241				80	84				135		3.76	4			1.56128	1.324418957	0.23146	-0.23146	-0.43082	-0.12087	-0.19202	0.22796	-0.23628	0.22121
2	4	1	6	3		99		2	11	2163		C103	48				75	79				154		.	.			.	.	0.23146	-0.23146	-0.43082	-0.12087	-0.18668	0.2084	-0.19368	0.14938
2	4	1	6	4		99		2	11	2162		H91	126				75	80				142		37.87	5			3.66031	3.634159242	0.23146	-0.23146	-0.43082	-0.12087	-0.18135	0.18938	-0.15413	0.087
2	4	1	6	5		99		2	11	2161		B104	27				77	82				108		12.69	5			2.61653	2.540814282	0.23146	-0.23146	-0.43082	-0.12087	-0.17602	0.17092	-0.11753	0.03343
2	4	1	6	6		99		2	11	2160		VA102	262				73	79				159		.	.			.	.	0.23146	-0.23146	-0.43082	-0.12087	-0.17068	0.15301	-0.08381	-0.01195
2	4	1	6	7		99		2	11	2159		Mo46	169				71	78				164		12.69	5			2.61653	2.540814282	0.23146	-0.23146	-0.43082	-0.12087	-0.16535	0.13565	-0.05287	-0.04974
2	4	1	6	8		99		2	11	2158		Oh40B	226				71	82				139		18.29	3			2.9597	2.906354462	0.23146	-0.23146	-0.43082	-0.12087	-0.16001	0.11885	-0.02462	-0.08052
2	4	1	6	9		99		2	11	2157		NC320	203				85	86				198		3.76	4			1.56128	1.324418957	0.23146	-0.23146	-0.43082	-0.12087	-0.15468	0.10259	0.00101	-0.10485
2	4	1	6	10		99		2	11	2156		NC352	216				85	87				198		4.23	5			1.65516	1.442201993	0.23146	-0.23146	-0.43082	-0.12087	-0.14935	0.08689	0.02412	-0.12327
2	4	1	6	11		99		2	11	2155		Tx303 (Check)	253				85	87				224		8.87	4			2.28951	2.182674796	0.23146	-0.23146	-0.43082	-0.12087	-0.14401	0.07173	0.04479	-0.13631
2	4	1	6	12		99		2	11	2154		CML5	99				107	108				.		.	.			.	.	0.23146	-0.23146	-0.43082	-0.12087	-0.13868	0.05713	0.06312	-0.14448
2	4	1	6	13		99		2	11	2153		Ab28A	24				88	90				171		2.13	3			1.14209	0.75612198	0.23146	-0.23146	-0.43082	-0.12087	-0.13335	0.04308	0.07918	-0.14826
2	4	1	6	14		99		2	11	2152		CML258	81				108	108				.		.	.			.	.	0.23146	-0.23146	-0.43082	-0.12087	-0.12801	0.02957	0.09306	-0.14813
2	4	1	6	15		99		2	11	2151		Sg1533	248				79	80				181		4.23	5			1.65516	1.442201993	0.23146	-0.23146	-0.43082	-0.12087	-0.12268	0.01662	0.10486	-0.14454
2	4	1	6	16		99		2	10	2150		H99	128				67	68				121		2.66	5			1.29848	0.978326123	0.23146	-0.23146	-0.43082	-0.12087	-0.11734	0.00422	0.11466	-0.13792
2	4	1	6	17		99		2	10	2149		H105W	123				69	72				164		8.4	5			2.24121	2.128231706	0.23146	-0.23146	-0.43082	-0.12087	-0.11201	-0.00762	0.12254	-0.12869
2	4	1	6	18		99		2	10	2148		N7A	180				71	73				163		8.87	4			2.28951	2.182674796	0.23146	-0.23146	-0.43082	-0.12087	-0.10668	-0.01892	0.1286	-0.11724
2	4	1	6	19		99		2	10	2147		Mp339	172				85	89				169		.	.			.	.	0.23146	-0.23146	-0.43082	-0.12087	-0.10134	-0.02967	0.13291	-0.10395
2	4	1	6	20		99		2	10	2146		NC318	202				84	82				195		2.13	5			1.14209	0.75612198	0.23146	-0.23146	-0.43082	-0.12087	-0.09601	-0.03986	0.13558	-0.08918
2	4	1	6	21		99		2	10	2145		NC314	201				74	78				104		63.09	3			4.16024	4.144562278	0.23146	-0.23146	-0.43082	-0.12087	-0.09067	-0.0495	0.13667	-0.07327
2	4	1	6	22		99		2	10	2144		Pa762	233				74	76				173		4.23	5			1.65516	1.442201993	0.23146	-0.23146	-0.43082	-0.12087	-0.08534	-0.0586	0.13629	-0.05655
2	4	1	6	23		99		2	10	2143		NC364	222				69	71				143		2.66	5			1.29848	0.978326123	0.23146	-0.23146	-0.43082	-0.12087	-0.08001	-0.06714	0.13451	-0.03932
2	4	1	6	24		99		2	10	2142		CML11	70				95	97				189		2.66	5			1.29848	0.978326123	0.23146	-0.23146	-0.43082	-0.12087	-0.07467	-0.07513	0.13143	-0.02186
2	4	1	6	25		99		2	10	2141		NC236	184				83	85				133		18.29	5			2.9597	2.906354462	0.23146	-0.23146	-0.43082	-0.12087	-0.06934	-0.08257	0.12714	-0.00445
2	4	1	6	26		99		2	10	2140		ND246	225				59	65				111		18.29	4			2.9597	2.906354462	0.23146	-0.23146	-0.43082	-0.12087	-0.06401	-0.08946	0.12171	0.01268
2	4	1	6	27		99		2	10	2139		Mo18W	164				90	102				177		3.35	5			1.47019	1.208960346	0.23146	-0.23146	-0.43082	-0.12087	-0.05867	-0.09579	0.11523	0.02928
2	4	1	6	28		99		2	10	2138		B84	46				80	82				134		4.23	5			1.65516	1.442201993	0.23146	-0.23146	-0.43082	-0.12087	-0.05334	-0.10158	0.1078	0.04515
2	4	1	6	29		99		2	10	2137		NC328	206				76	79				145		1.71	5			0.99753	0.536493371	0.23146	-0.23146	-0.43082	-0.12087	-0.048	-0.10682	0.0995	0.06009
2	4	1	6	30		99		2	10	2136		IDS91	139				74	77				159		4.23	5			1.65516	1.442201993	0.23146	-0.23146	-0.43082	-0.12087	-0.04267	-0.1115	0.09042	0.07393
2	4	1	6	31		99		2	9	2135		NC310	200				75	78				178		4.23	5			1.65516	1.442201993	0.23146	-0.23146	-0.43082	-0.12087	-0.03734	-0.11563	0.08064	0.08651
2	4	1	6	32		99		2	9	2134		Va26	266				71	74				187		4.23	5			1.65516	1.442201993	0.23146	-0.23146	-0.43082	-0.12087	-0.032	-0.11921	0.07025	0.0977
2	4	1	6	33		99		2	9	2133		Tzi 25	259				81	82				197		18.29	5			2.9597	2.906354462	0.23146	-0.23146	-0.43082	-0.12087	-0.02667	-0.12225	0.05934	0.10736
2	4	1	6	34		99		2	9	2132		KY226	155				85	85				210		12.69	5			2.61653	2.540814282	0.23146	-0.23146	-0.43082	-0.12087	-0.02134	-0.12473	0.04799	0.11541
2	4	1	6	35		99		2	9	2131		HP301	130				74	76				178		1.17	4			0.77286	0.157003749	0.23146	-0.23146	-0.43082	-0.12087	-0.016	-0.12665	0.0363	0.12175
2	4	1	6	36		99		2	9	2130		NC300	196				95	97				217		2.66	5			1.29848	0.978326123	0.23146	-0.23146	-0.43082	-0.12087	-0.01067	-0.12803	0.02434	0.12633
2	4	1	6	37		99		2	9	2129		Ki21	150				87	86				197		4.23	5			1.65516	1.442201993	0.23146	-0.23146	-0.43082	-0.12087	-0.00533	-0.12886	0.01222	0.12909
2	4	1	6	38		99		2	9	2128		NC294	192				75	78				178		6.73	5			2.04555	1.906575144	0.23146	-0.23146	-0.43082	-0.12087	0	-0.12913	0	0.13002
2	4	1	6	39		99		2	9	2127		NC358 (Check)	219				78	79				173		3.35	5			1.47019	1.208960346	0.23146	-0.23146	-0.43082	-0.12087	0.00533	-0.12886	-0.01222	0.12909
2	4	1	6	40		99		2	9	2126		CML322	90				86	89				203		4.23	5			1.65516	1.442201993	0.23146	-0.23146	-0.43082	-0.12087	0.01067	-0.12803	-0.02434	0.12633
2	4	1	6	41		99		2	9	2125		NC326	205				75	78				194		2.13	4			1.14209	0.75612198	0.23146	-0.23146	-0.43082	-0.12087	0.016	-0.12665	-0.0363	0.12175
2	4	1	6	42		99		2	9	2124		NC296A	194				85	86				191		2.66	5			1.29848	0.978326123	0.23146	-0.23146	-0.43082	-0.12087	0.02134	-0.12473	-0.04799	0.11541
2	4	1	6	43		99		2	9	2123		M14	159				73	74				149		.	.			.	.	0.23146	-0.23146	-0.43082	-0.12087	0.02667	-0.12225	-0.05934	0.10736
2	4	1	6	44		99		2	9	2122		Oh603	229				77	78				196		1.35	5			0.85263	0.300104592	0.23146	-0.23146	-0.43082	-0.12087	0.032	-0.11921	-0.07025	0.0977
2	4	1	6	45		99		2	9	2121		Va85	269				79	80				205		6.73	5			2.04555	1.906575144	0.23146	-0.23146	-0.43082	-0.12087	0.03734	-0.11563	-0.08064	0.08651
2	4	1	6	46		99		2	8	2120		CML154Q	72				84	85				191		5.05	4			1.7998	1.619388243	0.23146	-0.23146	-0.43082	-0.12087	0.04267	-0.1115	-0.09042	0.07393
2	4	1	6	47		99		2	8	2119		Tx601	254				97	101				227		2.82	4			1.33998	1.036736885	0.23146	-0.23146	-0.43082	-0.12087	0.048	-0.10682	-0.0995	0.06009
2	4	1	6	48		99		2	8	2118		CML323	91				83	85				190		0.84	3			0.61181	-0.174353387	0.23146	-0.23146	-0.43082	-0.12087	0.05334	-0.10158	-0.1078	0.04515
2	4	1	6	49		99		2	8	2117		Mo44	167				78	80				220		1.71	5			0.99753	0.536493371	0.23146	-0.23146	-0.43082	-0.12087	0.05867	-0.09579	-0.11523	0.02928
2	4	1	6	50		99		2	8	2116		Oh43E	228				71	74				153		6.73	5			2.04555	1.906575144	0.23146	-0.23146	-0.43082	-0.12087	0.06401	-0.08946	-0.12171	0.01268
2	4	1	6	51		99		2	8	2115		MS153	174				64	66				193		11.5	4			2.52537	2.442347035	0.23146	-0.23146	-0.43082	-0.12087	0.06934	-0.08257	-0.12714	-0.00445
2	4	1	6	52		99		2	8	2114		CML247	79				99	103				190		5.35	5			1.84869	1.677096561	0.23146	-0.23146	-0.43082	-0.12087	0.07467	-0.07513	-0.13143	-0.02186
2	4	1	6	53		99		2	8	2113		A679	21				68	67				192		15.32	5			2.79257	2.729159164	0.23146	-0.23146	-0.43082	-0.12087	0.08001	-0.06714	-0.13451	-0.03932
2	4	1	6	54		99		2	8	2112		CML91	104				88	89				237		.	.			.	.	0.23146	-0.23146	-0.43082	-0.12087	0.08534	-0.0586	-0.13629	-0.05655
2	4	1	6	55		99		2	8	2111		GT112	122				93	94				240		2.66	5			1.29848	0.978326123	0.23146	-0.23146	-0.43082	-0.12087	0.09067	-0.0495	-0.13667	-0.07327
2	4	1	6	56		99		2	8	2110		L317	157				76	83				214		10.38	5			2.43229	2.339880878	0.23146	-0.23146	-0.43082	-0.12087	0.09601	-0.03986	-0.13558	-0.08918
2	4	1	6	57		99		2	8	2109		NC262	189				68	71				158		5.35	5			1.84869	1.677096561	0.23146	-0.23146	-0.43082	-0.12087	0.10134	-0.02967	-0.13291	-0.10395
2	4	1	6	58		99		2	8	2108		B164	32				69	71				186		10.38	5			2.43229	2.339880878	0.23146	-0.23146	-0.43082	-0.12087	0.10668	-0.01892	-0.1286	-0.11724
2	4	1	6	59		99		2	8	2107		CML69	102				93	95				228		5.05	4			1.7998	1.619388243	0.23146	-0.23146	-0.43082	-0.12087	0.11201	-0.00762	-0.12254	-0.12869
2	4	1	6	60		99		2	8	2106		Tzi 16	257				89	86				250		6.73	4			2.04555	1.906575144	0.23146	-0.23146	-0.43082	-0.12087	0.11734	0.00422	-0.11466	-0.13792
2	4	1	7	1		99		2	12	2166		B76	43				73	74				91		37.87	3			3.66031	3.634159242	0.38576	0.07715	-0.30773	-0.52378	-0.19735	0.24807	-0.28201	0.30314
2	4	1	7	2		99		2	12	2167		CML331	93				106	116				.		.	.			.	.	0.38576	0.07715	-0.30773	-0.52378	-0.19202	0.22796	-0.23628	0.22121
2	4	1	7	3		99		2	12	2168		B97	47				74	80				135		3.35	5			1.47019	1.208960346	0.38576	0.07715	-0.30773	-0.52378	-0.18668	0.2084	-0.19368	0.14938
2	4	1	7	4		99		2	12	2169		NC230	182				83	88				129		2.13	5			1.14209	0.75612198	0.38576	0.07715	-0.30773	-0.52378	-0.18135	0.18938	-0.15413	0.087
2	4	1	7	5		99		2	12	2170		F6	119				97	98				179		3.35	5			1.47019	1.208960346	0.38576	0.07715	-0.30773	-0.52378	-0.17602	0.17092	-0.11753	0.03343
2	4	1	7	6		99		2	12	2171		CI90C	61				88	94				146		2.13	4			1.14209	0.75612198	0.38576	0.07715	-0.30773	-0.52378	-0.17068	0.15301	-0.08381	-0.01195
2	4	1	7	7		99		2	12	2172		CI66	60				88	95				157		50.06	4			3.93301	3.913222286	0.38576	0.07715	-0.30773	-0.52378	-0.16535	0.13565	-0.05287	-0.04974
2	4	1	7	8		99		2	12	2173		H49	124				82	81				145		18.29	4			2.9597	2.906354462	0.38576	0.07715	-0.30773	-0.52378	-0.16001	0.11885	-0.02462	-0.08052
2	4	1	7	9		99		2	12	2174		NC250	186				76	79				102		37.87	5			3.66031	3.634159242	0.38576	0.07715	-0.30773	-0.52378	-0.15468	0.10259	0.00101	-0.10485
2	4	1	7	10		99		2	12	2175		NC348	214				81	79				178		8.87	4			2.28951	2.182674796	0.38576	0.07715	-0.30773	-0.52378	-0.14935	0.08689	0.02412	-0.12327
2	4	1	7	11		99		2	12	2176		C49A	50				60	62				111		15.32	5			2.79257	2.729159164	0.38576	0.07715	-0.30773	-0.52378	-0.14401	0.07173	0.04479	-0.13631
2	4	1	7	12		99		2	12	2177		A632	14				69	71				165		8.4	5			2.24121	2.128231706	0.38576	0.07715	-0.30773	-0.52378	-0.13868	0.05713	0.06312	-0.14448
2	4	1	7	13		99		2	12	2178		U267Y	261				84	93				175		37.87	3			3.66031	3.634159242	0.38576	0.07715	-0.30773	-0.52378	-0.13335	0.04308	0.07918	-0.14826
2	4	1	7	14		99		2	12	2179		A641	17				63	64				130		2.13	4			1.14209	0.75612198	0.38576	0.07715	-0.30773	-0.52378	-0.12801	0.02957	0.09306	-0.14813
2	4	1	7	15		99		2	12	2180		SC357	244				85	84				184		4.23	5			1.65516	1.442201993	0.38576	0.07715	-0.30773	-0.52378	-0.12268	0.01662	0.10486	-0.14454
2	4	1	7	16		99		2	13	2181		CML314	88				93	95				220		8.4	5			2.24121	2.128231706	0.38576	0.07715	-0.30773	-0.52378	-0.11734	0.00422	0.11466	-0.13792
2	4	1	7	17		99		2	13	2182		Oh43	227				70	73				168		6.73	5			2.04555	1.906575144	0.38576	0.07715	-0.30773	-0.52378	-0.11201	-0.00762	0.12254	-0.12869
2	4	1	7	18		99		2	13	2183		Va35	267				72	73				173		10.38	5			2.43229	2.339880878	0.38576	0.07715	-0.30773	-0.52378	-0.10668	-0.01892	0.1286	-0.11724
2	4	1	7	19		99		2	13	2184		I29	134				60	62				145		3.76	4			1.56128	1.324418957	0.38576	0.07715	-0.30773	-0.52378	-0.10134	-0.02967	0.13291	-0.10395
2	4	1	7	20		99		2	13	2185		CML92	105				88	85				208		5.05	4			1.7998	1.619388243	0.38576	0.07715	-0.30773	-0.52378	-0.09601	-0.03986	0.13558	-0.08918
2	4	1	7	21		99		2	13	2186		A619	13				67	70				169		29.15	5			3.40631	3.372454913	0.38576	0.07715	-0.30773	-0.52378	-0.09067	-0.0495	0.13667	-0.07327
2	4	1	7	22		99		2	13	2187		B64	38				78	80				190		6.73	4			2.04555	1.906575144	0.38576	0.07715	-0.30773	-0.52378	-0.08534	-0.0586	0.13629	-0.05655
2	4	1	7	23		99		2	13	2188		B73Htrhm	41				74	76				194		8.4	5			2.24121	2.128231706	0.38576	0.07715	-0.30773	-0.52378	-0.08001	-0.06714	0.13451	-0.03932
2	4	1	7	24		99		2	13	2189		NC298	195				81	82				181		8.4	5			2.24121	2.128231706	0.38576	0.07715	-0.30773	-0.52378	-0.07467	-0.07513	0.13143	-0.02186
2	4	1	7	25		99		2	13	2190		CML321	89				101	105				.		6.73	4			2.04555	1.906575144	0.38576	0.07715	-0.30773	-0.52378	-0.06934	-0.08257	0.12714	-0.00445
2	4	1	7	26		99		2	13	2191		DE2	111				71	74				161		10.38	5			2.43229	2.339880878	0.38576	0.07715	-0.30773	-0.52378	-0.06401	-0.08946	0.12171	0.01268
2	4	1	7	27		99		2	13	2192		B105	28				69	73				183		18.29	5			2.9597	2.906354462	0.38576	0.07715	-0.30773	-0.52378	-0.05867	-0.09579	0.11523	0.02928
2	4	1	7	28		99		2	13	2193		CML287	86				105	105				.		.	.			.	.	0.38576	0.07715	-0.30773	-0.52378	-0.05334	-0.10158	0.1078	0.04515
2	4	1	7	30		99		2	13	2195		Tzi 11	256				88	90				193		.	.			.	.	0.38576	0.07715	-0.30773	-0.52378	-0.04267	-0.1115	0.09042	0.07393
2	4	1	7	31		99		2	14	2196		CML45	98				114	116				.		.	.			.	.	0.38576	0.07715	-0.30773	-0.52378	-0.03734	-0.11563	0.08064	0.08651
2	4	1	7	32		99		2	14	2197		NC302	197				79	80				163		4.23	5			1.65516	1.442201993	0.38576	0.07715	-0.30773	-0.52378	-0.032	-0.11921	0.07025	0.0977
2	4	1	7	33		99		2	14	2198		NC342	211				78	80				194		4.23	5			1.65516	1.442201993	0.38576	0.07715	-0.30773	-0.52378	-0.02667	-0.12225	0.05934	0.10736
2	4	1	7	34		99		2	14	2199		CI64	59				86	83				199		42.6	5			3.77512	3.751854253	0.38576	0.07715	-0.30773	-0.52378	-0.02134	-0.12473	0.04799	0.11541
2	4	1	7	35		99		2	14	2200		Mo24W	166				83	85				243		3.1	3			1.4113	1.131402111	0.38576	0.07715	-0.30773	-0.52378	-0.016	-0.12665	0.0363	0.12175
2	4	1	7	36		99		2	14	2201		B68	39				80	83				191		22.47	4			3.15571	3.112181086	0.38576	0.07715	-0.30773	-0.52378	-0.01067	-0.12803	0.02434	0.12633
2	4	1	7	37		99		2	14	2202		NC366	223				88	89				213		5.35	5			1.84869	1.677096561	0.38576	0.07715	-0.30773	-0.52378	-0.00533	-0.12886	0.01222	0.12909
2	4	1	7	38		99		2	14	2203		CML261	82				107	.				.		.	.			.	.	0.38576	0.07715	-0.30773	-0.52378	0	-0.12913	0	0.13002
2	4	1	7	39		99		2	14	2204		A554	10				64	63				153		5.35	5			1.84869	1.677096561	0.38576	0.07715	-0.30773	-0.52378	0.00533	-0.12886	-0.01222	0.12909
2	4	1	7	40		99		2	14	2205		Va14	263				83	84				177		6.73	5			2.04555	1.906575144	0.38576	0.07715	-0.30773	-0.52378	0.01067	-0.12803	-0.02434	0.12633
2	4	1	7	41		99		2	14	2206		T8	252				83	82				213		6.73	4			2.04555	1.906575144	0.38576	0.07715	-0.30773	-0.52378	0.016	-0.12665	-0.0363	0.12175
2	4	1	7	42		99		2	14	2207		I205	133				77	78				169		.	.			.	.	0.38576	0.07715	-0.30773	-0.52378	0.02134	-0.12473	-0.04799	0.11541
2	4	1	7	43		99		2	14	2208		CI91B	62				78	80				154		.	.			.	.	0.38576	0.07715	-0.30773	-0.52378	0.02667	-0.12225	-0.05934	0.10736
2	4	1	7	44		99		2	14	2209		NC344	212				81	82				209		6.73	4			2.04555	1.906575144	0.38576	0.07715	-0.30773	-0.52378	0.032	-0.11921	-0.07025	0.0977
2	4	1	7	45		99		2	14	2210		CMV3	106				57	59				136.25		.	.			.	.	0.38576	0.07715	-0.30773	-0.52378	0.03734	-0.11563	-0.08064	0.08651
2	4	1	7	46		99		2	15	2211		T232	250				83	84				243		.	.			.	.	0.38576	0.07715	-0.30773	-0.52378	0.04267	-0.1115	-0.09042	0.07393
2	4	1	7	47		99		2	15	2212		SA24 (check)	242				81	80				191		6.73	4			2.04555	1.906575144	0.38576	0.07715	-0.30773	-0.52378	0.048	-0.10682	-0.0995	0.06009
2	4	1	7	48		99		2	15	2213		SC55	245				93	95				234		5.05	4			1.7998	1.619388243	0.38576	0.07715	-0.30773	-0.52378	0.05334	-0.10158	-0.1078	0.04515
2	4	1	7	49		99		2	15	2214		W117Ht	272				62	65				122		50.06	4			3.93301	3.913222286	0.38576	0.07715	-0.30773	-0.52378	0.05867	-0.09579	-0.11523	0.02928
2	4	1	7	50		99		2	15	2215		M162W	160				88	87				195		18.29	3			2.9597	2.906354462	0.38576	0.07715	-0.30773	-0.52378	0.06401	-0.08946	-0.12171	0.01268
2	4	1	7	51		99		2	15	2216		Mo45	168				76	75				206		5.35	5			1.84869	1.677096561	0.38576	0.07715	-0.30773	-0.52378	0.06934	-0.08257	-0.12714	-0.00445
2	4	1	7	52		99		2	15	2217		W153R	273				67	68				115		9.69	3			2.36926	2.271094426	0.38576	0.07715	-0.30773	-0.52378	0.07467	-0.07513	-0.13143	-0.02186
2	4	1	7	53		99		2	15	2218		R168	238				74	73				183		3.35	5			1.47019	1.208960346	0.38576	0.07715	-0.30773	-0.52378	0.08001	-0.06714	-0.13451	-0.03932
2	4	1	7	54		99		2	15	2219		CO125	108				64	67				115		25.22	5			3.26646	3.227637331	0.38576	0.07715	-0.30773	-0.52378	0.08534	-0.0586	-0.13629	-0.05655
2	4	1	7	55		99		2	15	2220		NC290A	191				74	78				215		4.23	5			1.65516	1.442201993	0.38576	0.07715	-0.30773	-0.52378	0.09067	-0.0495	-0.13667	-0.07327
2	4	1	7	56		99		2	15	2221		Sg18	249				71	74				210		18.29	3			2.9597	2.906354462	0.38576	0.07715	-0.30773	-0.52378	0.09601	-0.03986	-0.13558	-0.08918
2	4	1	7	57		99		2	15	2222		I137TN	132				85	86				187		1.62	4			0.96205	0.482426149	0.38576	0.07715	-0.30773	-0.52378	0.10134	-0.02967	-0.13291	-0.10395
2	4	1	7	58		99		2	15	2223		Va59	268				71	72				180		8.4	5			2.24121	2.128231706	0.38576	0.07715	-0.30773	-0.52378	0.10668	-0.01892	-0.1286	-0.11724
2	4	1	7	59		99		2	15	2224		L578	158				87	88				231		50.06	4			3.93301	3.913222286	0.38576	0.07715	-0.30773	-0.52378	0.11201	-0.00762	-0.12254	-0.12869
2	4	1	7	60		99		2	15	2225		CM37	65				58	59				132		37.87	5			3.66031	3.634159242	0.38576	0.07715	-0.30773	-0.52378	0.11734	0.00422	-0.11466	-0.13792
2	4	1	8	1		99		2	18	2270		K55	145				77	80				108		8.87	4			2.28951	2.182674796	0.54006	0.54006	0.43082	0.28204	-0.19735	0.24807	-0.28201	0.30314
2	4	1	8	2		99		2	18	2269		IA2132	135				68	70				120		.	.			.	.	0.54006	0.54006	0.43082	0.28204	-0.19202	0.22796	-0.23628	0.22121
2	4	1	8	3		99		2	18	2268		Ki11 (check)	147				103	104				.		.	.			.	.	0.54006	0.54006	0.43082	0.28204	-0.18668	0.2084	-0.19368	0.14938
2	4	1	8	4		99		2	18	2267		CML108	69				88	90				163		.	.			.	.	0.54006	0.54006	0.43082	0.28204	-0.18135	0.18938	-0.15413	0.087
2	4	1	8	5		99		2	18	2266		CH701-30	51				70	74				140		22.47	4			3.15571	3.112181086	0.54006	0.54006	0.43082	0.28204	-0.17602	0.17092	-0.11753	0.03343
2	4	1	8	6		99		2	18	2265		4226	1				72	75				174		6.73	4			2.04555	1.906575144	0.54006	0.54006	0.43082	0.28204	-0.17068	0.15301	-0.08381	-0.01195
2	4	1	8	7		99		2	18	2264		NC258	187				81	83				186		6.73	5			2.04555	1.906575144	0.54006	0.54006	0.43082	0.28204	-0.16535	0.13565	-0.05287	-0.04974
2	4	1	8	8		99		2	18	2263		P39 (check)	232				66	66				107		71.83	3			4.28816	4.274302216	0.54006	0.54006	0.43082	0.28204	-0.16001	0.11885	-0.02462	-0.08052
2	4	1	8	9		99		2	18	2262		NC338	209				87	87				157		2.13	5			1.14209	0.75612198	0.54006	0.54006	0.43082	0.28204	-0.15468	0.10259	0.00101	-0.10485
2	4	1	8	10		99		2	18	2261		B10	25				81	85				140		3.1	3			1.4113	1.131402111	0.54006	0.54006	0.43082	0.28204	-0.14935	0.08689	0.02412	-0.12327
2	4	1	8	11		99		2	18	2260		CM174	64				60	61				136		18.29	5			2.9597	2.906354462	0.54006	0.54006	0.43082	0.28204	-0.14401	0.07173	0.04479	-0.13631
2	4	1	8	12		99		2	18	2259		KY228	156				84	86				142		25.22	5			3.26646	3.227637331	0.54006	0.54006	0.43082	0.28204	-0.13868	0.05713	0.06312	-0.14448
2	4	1	8	13		99		2	18	2258		A556	11				67	65				140		18.29	5			2.9597	2.906354462	0.54006	0.54006	0.43082	0.28204	-0.13335	0.04308	0.07918	-0.14826
2	4	1	8	14		99		2	18	2257		Va99	270				73	77				182		3.35	5			1.47019	1.208960346	0.54006	0.54006	0.43082	0.28204	-0.12801	0.02957	0.09306	-0.14813
2	4	1	8	15		99		2	18	2256		NC232	183				83	84				170		18.29	3			2.9597	2.906354462	0.54006	0.54006	0.43082	0.28204	-0.12268	0.01662	0.10486	-0.14454
2	4	1	8	16		99		2	17	2255		Ki43	152				86	87				163		1.71	5			0.99753	0.536493371	0.54006	0.54006	0.43082	0.28204	-0.11734	0.00422	0.11466	-0.13792
2	4	1	8	17		99		2	17	2254		33-16	3				78	80				222		2.66	5			1.29848	0.978326123	0.54006	0.54006	0.43082	0.28204	-0.11201	-0.00762	0.12254	-0.12869
2	4	1	8	18		99		2	17	2253		EP1	116				58	60				132		54.35	3			4.01361	3.995444614	0.54006	0.54006	0.43082	0.28204	-0.10668	-0.01892	0.1286	-0.11724
2	4	1	8	19		99		2	17	2252		A659	19				70	72				183		5.35	5			1.84869	1.677096561	0.54006	0.54006	0.43082	0.28204	-0.10134	-0.02967	0.13291	-0.10395
2	4	1	8	20		99		2	17	2251		CO106	107				59	63				138		27.15	4			3.33749	3.301377046	0.54006	0.54006	0.43082	0.28204	-0.09601	-0.03986	0.13558	-0.08918
2	4	1	8	21		99		2	17	2250		CML77	103				87	88				194		18.29	3			2.9597	2.906354462	0.54006	0.54006	0.43082	0.28204	-0.09067	-0.0495	0.13667	-0.07327
2	4	1	8	22		99		2	17	2249		Wf9	278				73	75				184		2.13	5			1.14209	0.75612198	0.54006	0.54006	0.43082	0.28204	-0.08534	-0.0586	0.13629	-0.05655
2	4	1	8	23		99		2	17	2248		IL14H (check)	141				69	72				177		21.59	5			3.11765	3.072230245	0.54006	0.54006	0.43082	0.28204	-0.08001	-0.06714	0.13451	-0.03932
2	4	1	8	24		99		2	17	2247		MoG	171				80	82				213		4.23	5			1.65516	1.442201993	0.54006	0.54006	0.43082	0.28204	-0.07467	-0.07513	0.13143	-0.02186
2	4	1	8	25		99		2	17	2246		Tzi 9	260				86	86				227		18.29	5			2.9597	2.906354462	0.54006	0.54006	0.43082	0.28204	-0.06934	-0.08257	0.12714	-0.00445
2	4	1	8	26		99		2	17	2245		W22	275				75	79				146		6.73	5			2.04555	1.906575144	0.54006	0.54006	0.43082	0.28204	-0.06401	-0.08946	0.12171	0.01268
2	4	1	8	27		99		2	17	2244		CML220	76				84	86				131		3.35	5			1.47019	1.208960346	0.54006	0.54006	0.43082	0.28204	-0.05867	-0.09579	0.11523	0.02928
2	4	1	8	28		99		2	17	2243		CML277	84				103	107				133		.	.			.	.	0.54006	0.54006	0.43082	0.28204	-0.05334	-0.10158	0.1078	0.04515
2	4	1	8	29		99		2	17	2242		CML103	68				86	84				177		6.73	5			2.04555	1.906575144	0.54006	0.54006	0.43082	0.28204	-0.048	-0.10682	0.0995	0.06009
2	4	1	8	30		99		2	17	2241		Pa880	235				78	80				171		15.32	5			2.79257	2.729159164	0.54006	0.54006	0.43082	0.28204	-0.04267	-0.1115	0.09042	0.07393
2	4	1	8	31		99		2	16	2240		CI3A	58				79	82				223		1.62	4			0.96205	0.482426149	0.54006	0.54006	0.43082	0.28204	-0.03734	-0.11563	0.08064	0.08651
2	4	1	8	32		99		2	16	2239		W182B	274				60	61				151		8.4	5			2.24121	2.128231706	0.54006	0.54006	0.43082	0.28204	-0.032	-0.11921	0.07025	0.0977
2	4	1	8	33		99		2	16	2238		M37W	161				81	83				191		2.82	4			1.33998	1.036736885	0.54006	0.54006	0.43082	0.28204	-0.02667	-0.12225	0.05934	0.10736
2	4	1	8	34		99		2	16	2237		SC213R	243				96	97				188		4.58	3			1.71899	1.521698998	0.54006	0.54006	0.43082	0.28204	-0.02134	-0.12473	0.04799	0.11541
2	4	1	8	35		99		2	16	2236		CML264	83				116	.				.		.	.			.	.	0.54006	0.54006	0.43082	0.28204	-0.016	-0.12665	0.0363	0.12175
2	4	1	8	36		99		2	16	2235		CI21E	55				83	85				194		6.73	3			2.04555	1.906575144	0.54006	0.54006	0.43082	0.28204	-0.01067	-0.12803	0.02434	0.12633
2	4	1	8	37		99		2	16	2234		CML61	101				112	116				.		.	.			.	.	0.54006	0.54006	0.43082	0.28204	-0.00533	-0.12886	0.01222	0.12909
2	4	1	8	38		99		2	16	2233		Mt42	176				62	63				129		1.71	5			0.99753	0.536493371	0.54006	0.54006	0.43082	0.28204	0	-0.12913	0	0.13002
2	4	1	8	39		99		2	16	2232		NC324	204				76	80				130		63.09	5			4.16024	4.144562278	0.54006	0.54006	0.43082	0.28204	0.00533	-0.12886	-0.01222	0.12909
2	4	1	8	40		99		2	16	2231		Mo47	170				69	70				152		12.69	5			2.61653	2.540814282	0.54006	0.54006	0.43082	0.28204	0.01067	-0.12803	-0.02434	0.12633
2	4	1	8	41		99		2	16	2230		F44	118				93	95				218		2.66	5			1.29848	0.978326123	0.54006	0.54006	0.43082	0.28204	0.016	-0.12665	-0.0363	0.12175
2	4	1	8	42		99		2	16	2229		A635	16				69	80				148		21.59	5			3.11765	3.072230245	0.54006	0.54006	0.43082	0.28204	0.02134	-0.12473	-0.04799	0.11541
2	4	1	8	43		99		2	16	2228		B109	29				74	75				198		8.4	5			2.24121	2.128231706	0.54006	0.54006	0.43082	0.28204	0.02667	-0.12225	-0.05934	0.10736
2	4	1	8	44		99		2	16	2227		CML341	96				99	106				236		23.97	3			3.21786	3.176803048	0.54006	0.54006	0.43082	0.28204	0.032	-0.11921	-0.07025	0.0977
2	4	1	8	45		99		2	16	2226		K64	146				86	88				221		12.69	5			2.61653	2.540814282	0.54006	0.54006	0.43082	0.28204	0.03734	-0.11563	-0.08064	0.08651
2	5	2	1	1		99		1	6	1090		Mo24W	166				90	95				227		2.82	4			1.33998	1.036736885	-0.59761	0.54554	-0.37268	0.18898	-0.18056	0.22797	-0.2609	0.28296
2	5	2	1	2		99		1	6	1089		B79	45				92	95				184		32.3	4			3.50548	3.47506723	-0.59761	0.54554	-0.37268	0.18898	-0.1765	0.21261	-0.22572	0.21937
2	5	2	1	3		99		1	6	1088		OH7B	230				95	101				203		15.32	5			2.79257	2.729159164	-0.59761	0.54554	-0.37268	0.18898	-0.17244	0.19759	-0.19254	0.16229
2	5	2	1	4		99		1	6	1087		H95	127				92	95				191		2.13	5			1.14209	0.75612198	-0.59761	0.54554	-0.37268	0.18898	-0.16838	0.18291	-0.16132	0.11136
2	5	2	1	5		99		1	6	1086		NC33	207				103	112				231		.	.			.	.	-0.59761	0.54554	-0.37268	0.18898	-0.16433	0.16859	-0.132	0.06625
2	5	2	1	6		99		1	6	1085		Va17	264				92	95				161		1.71	5			0.99753	0.536493371	-0.59761	0.54554	-0.37268	0.18898	-0.16027	0.15462	-0.10454	0.02661
2	5	2	1	7		99		1	6	1084		CI31A	57				96	97				172		2.13	5			1.14209	0.75612198	-0.59761	0.54554	-0.37268	0.18898	-0.15621	0.141	-0.0789	-0.00787
2	5	2	1	8		99		1	6	1083		NC356	218				94	95				159		4.23	5			1.65516	1.442201993	-0.59761	0.54554	-0.37268	0.18898	-0.15215	0.12773	-0.05502	-0.0375
2	5	2	1	9		99		1	6	1082		Mp339	172				103	110				176		0.98	5			0.68198	-0.020202707	-0.59761	0.54554	-0.37268	0.18898	-0.1481	0.1148	-0.03287	-0.06261
2	5	2	1	10		99		1	6	1081		CML341	96				115	119				217		.	.			.	.	-0.59761	0.54554	-0.37268	0.18898	-0.14404	0.10223	-0.0124	-0.08348
2	5	2	1	11		99		1	6	1080		CM37	65				64	70				81		4.23	5			1.65516	1.442201993	-0.59761	0.54554	-0.37268	0.18898	-0.13998	0.09	0.00645	-0.10042
2	5	2	1	12		99		1	6	1079		A654	18				73	73				105		3.1	3			1.4113	1.131402111	-0.59761	0.54554	-0.37268	0.18898	-0.13592	0.07813	0.0237	-0.1137
2	5	2	1	13		99		1	6	1078		NC298	195				100	101				162		.	.			.	.	-0.59761	0.54554	-0.37268	0.18898	-0.13187	0.0666	0.03942	-0.1236
2	5	2	1	14		99		1	6	1077		W22	275				88	90				148		8.4	5			2.24121	2.128231706	-0.59761	0.54554	-0.37268	0.18898	-0.12781	0.05542	0.05365	-0.13038
2	5	2	1	15		99		1	6	1076		NC360	220				95	93				161		1.35	5			0.85263	0.300104592	-0.59761	0.54554	-0.37268	0.18898	-0.12375	0.04459	0.06643	-0.13432
2	5	2	1	16		99		1	5	1075		M14	159				84	83				142		2.66	5			1.29848	0.978326123	-0.59761	0.54554	-0.37268	0.18898	-0.11969	0.03411	0.0778	-0.13565
2	5	2	1	17		99		1	5	1074		Sg18	249				85	90				179		4.23	5			1.65516	1.442201993	-0.59761	0.54554	-0.37268	0.18898	-0.11564	0.02399	0.08782	-0.13462
2	5	2	1	18		99		1	5	1073		R4	241				89	95				178		3.76	4			1.56128	1.324418957	-0.59761	0.54554	-0.37268	0.18898	-0.11158	0.0142	0.09653	-0.13148
2	5	2	1	19		99		1	5	1072		F44	118				103	107				188		.	.			.	.	-0.59761	0.54554	-0.37268	0.18898	-0.10752	0.00477	0.10398	-0.12643
2	5	2	1	20		99		1	5	1071		CMV3	106				63	69				108		18.29	5			2.9597	2.906354462	-0.59761	0.54554	-0.37268	0.18898	-0.10347	-0.00431	0.11021	-0.11971
2	5	2	1	21		99		1	5	1070		A634	15				83	83				143		5.35	5			1.84869	1.677096561	-0.59761	0.54554	-0.37268	0.18898	-0.09941	-0.01304	0.11527	-0.11153
2	5	2	1	22		99		1	5	1069		MO1W	165				88	95				155		3.35	5			1.47019	1.208960346	-0.59761	0.54554	-0.37268	0.18898	-0.09535	-0.02142	0.1192	-0.10208
2	5	2	1	23		99		1	5	1068		SA24 (check)	242				88	89				161		3.35	5			1.47019	1.208960346	-0.59761	0.54554	-0.37268	0.18898	-0.09129	-0.02946	0.12206	-0.09157
2	5	2	1	24		99		1	5	1067		NC296A	194				98	102				156		2.82	4			1.33998	1.036736885	-0.59761	0.54554	-0.37268	0.18898	-0.08724	-0.03714	0.12388	-0.08017
2	5	2	1	25		99		1	5	1066		B164	32				84	90				162		2.66	5			1.29848	0.978326123	-0.59761	0.54554	-0.37268	0.18898	-0.08318	-0.04448	0.12471	-0.06807
2	5	2	1	26		99		1	5	1065		D940Y	110				107	114				192		3.76	4			1.56128	1.324418957	-0.59761	0.54554	-0.37268	0.18898	-0.07912	-0.05146	0.1246	-0.05544
2	5	2	1	27		99		1	5	1064		CI3A	58				91	95				196		1.46	3			0.90219	0.378436436	-0.59761	0.54554	-0.37268	0.18898	-0.07506	-0.0581	0.12359	-0.04244
2	5	2	1	28		99		1	5	1063		Ki14	148				115	125				167		.	.			.	.	-0.59761	0.54554	-0.37268	0.18898	-0.07101	-0.06439	0.12174	-0.02922
2	5	2	1	29		99		1	5	1062		NC262	189				77	79				152		2.13	4			1.14209	0.75612198	-0.59761	0.54554	-0.37268	0.18898	-0.06695	-0.07032	0.11908	-0.01593
2	5	2	1	30		99		1	5	1061		CML5	99				.	.				214		.	.			.	.	-0.59761	0.54554	-0.37268	0.18898	-0.06289	-0.07591	0.11566	-0.00271
2	5	2	1	31		99		1	4	1060		B68	39				95	96				183		4.58	3			1.71899	1.521698998	-0.59761	0.54554	-0.37268	0.18898	-0.05883	-0.08115	0.11153	0.01031
2	5	2	1	32		99		1	4	1059		CML45	98				.	.				212.5		.	.			.	.	-0.59761	0.54554	-0.37268	0.18898	-0.05478	-0.08604	0.10673	0.02302
2	5	2	1	33		99		1	4	1058		NC222	181				104	108				181		1.17	2			0.77286	0.157003749	-0.59761	0.54554	-0.37268	0.18898	-0.05072	-0.09058	0.10131	0.03529
2	5	2	1	34		99		1	4	1057		Hy	131				87	92				177		10.38	5			2.43229	2.339880878	-0.59761	0.54554	-0.37268	0.18898	-0.04666	-0.09478	0.09532	0.04702
2	5	2	1	35		99		1	4	1056		Ki11 (check)	147				108	118				169		.	.			.	.	-0.59761	0.54554	-0.37268	0.18898	-0.0426	-0.09862	0.0888	0.05812
2	5	2	1	36		99		1	4	1055		SC55	245				112	118				170		2.13	5			1.14209	0.75612198	-0.59761	0.54554	-0.37268	0.18898	-0.03855	-0.10211	0.0818	0.06849
2	5	2	1	37		99		1	4	1054		NC300	196				108	111				166		2.66	5			1.29848	0.978326123	-0.59761	0.54554	-0.37268	0.18898	-0.03449	-0.10525	0.07436	0.07806
2	5	2	1	38		99		1	4	1053		B84	46				96	99				73		.	.			.	.	-0.59761	0.54554	-0.37268	0.18898	-0.03043	-0.10805	0.06653	0.08674
2	5	2	1	39		99		1	4	1052		NC346	213				97	101				167		2.13	5			1.14209	0.75612198	-0.59761	0.54554	-0.37268	0.18898	-0.02637	-0.11049	0.05836	0.09449
2	5	2	1	40		99		1	4	1051		B77	44				94	94				186		5.05	4			1.7998	1.619388243	-0.59761	0.54554	-0.37268	0.18898	-0.02232	-0.11259	0.04988	0.10123
2	5	2	1	41		99		1	4	1050		Tzi 18	258				109	117				167		4.23	5			1.65516	1.442201993	-0.59761	0.54554	-0.37268	0.18898	-0.01826	-0.11434	0.04116	0.10692
2	5	2	1	42		99		1	4	1049		B103	26				84	85				129		6.73	5			2.04555	1.906575144	-0.59761	0.54554	-0.37268	0.18898	-0.0142	-0.11573	0.03223	0.11153
2	5	2	1	43		99		1	4	1048		CML228	77				116	119				160		2.13	4			1.14209	0.75612198	-0.59761	0.54554	-0.37268	0.18898	-0.01014	-0.11678	0.02313	0.11501
2	5	2	1	44		99		1	4	1047		NC230	182				95	97				142		2.13	5			1.14209	0.75612198	-0.59761	0.54554	-0.37268	0.18898	-0.00609	-0.11748	0.01393	0.11734
2	5	2	1	45		99		1	4	1046		R109B	237				78	78				159		8.87	4			2.28951	2.182674796	-0.59761	0.54554	-0.37268	0.18898	-0.00203	-0.11783	0.00465	0.11851
2	5	2	1	46		99		1	3	1045		IDS28	137				89	89				181		1.71	5			0.99753	0.536493371	-0.59761	0.54554	-0.37268	0.18898	0.00203	-0.11783	-0.00465	0.11851
2	5	2	1	47		99		1	3	1044		CI21E	55				94	99				201		21.59	5			3.11765	3.072230245	-0.59761	0.54554	-0.37268	0.18898	0.00609	-0.11748	-0.01393	0.11734
2	5	2	1	48		99		1	3	1043		P39 (check)	232				71	75				128		50.06	4			3.93301	3.913222286	-0.59761	0.54554	-0.37268	0.18898	0.01014	-0.11678	-0.02313	0.11501
2	5	2	1	49		99		1	3	1042		B64	38				94	94				201		5.35	5			1.84869	1.677096561	-0.59761	0.54554	-0.37268	0.18898	0.0142	-0.11573	-0.03223	0.11153
2	5	2	1	50		99		1	3	1041		Tzi 25	259				96	101				190		3.35	5			1.47019	1.208960346	-0.59761	0.54554	-0.37268	0.18898	0.01826	-0.11434	-0.04116	0.10692
2	5	2	1	51		99		1	3	1040		A632	14				83	81				186		6.73	5			2.04555	1.906575144	-0.59761	0.54554	-0.37268	0.18898	0.02232	-0.11259	-0.04988	0.10123
2	5	2	1	52		99		1	3	1039		CML11	70				115	118				193		.	.			.	.	-0.59761	0.54554	-0.37268	0.18898	0.02637	-0.11049	-0.05836	0.09449
2	5	2	1	53		99		1	3	1038		H91	126				88	89				193		6.73	5			2.04555	1.906575144	-0.59761	0.54554	-0.37268	0.18898	0.03043	-0.10805	-0.06653	0.08674
2	5	2	1	54		99		1	3	1037		Ky21	154				93	95				171		6.73	5			2.04555	1.906575144	-0.59761	0.54554	-0.37268	0.18898	0.03449	-0.10525	-0.07436	0.07806
[truncated: 480 more rows]
