# Supplementary material for: A Genome-Wide Association Study Reveals Genes Associated with Fusarium Ear Rot Resistance in a Maize Core Diversity Panel
Source: G3 (Bethesda). 2013 Nov 1;3(11):2095–104. doi: 10.1534/g3.113.007328 (PMC3815068; doi:10.1534/g3.113.007328)
Supplement: Supporting Information [file supp_g3.113.007328_FileS2.txt]

<Trait>	NC_BLUE	ES_BLUE	Overall_BLUE
4226	2.9473	2.0252	2.6481
4722	4.1869	2.4078	3.5521
33-16	3.9005	1.1907	2.9347
38-11	4.0154	2.0851	3.316
A188	5.5208	2.8999	3.9749
A214N	3.8873	1.3142	2.9739
A239	4.0037	2.7713	3.5963
A272	3.7296	NA	2.9843
A441-5	4.3893	1.1255	3.2459
A554	3.9472	2.3021	3.2386
A556	3.6868	2.1904	3.0939
A6	NA	0.5504	1.998
A619	4.2374	1.7901	3.4276
A632	3.3736	2.449	3.0087
A634	4.3428	2.438	3.5926
A635	3.697	2.1801	3.1515
A641	3.8356	1.2584	2.7448
A654	3.2273	2.4244	2.9067
A659	4.06	2.4835	3.4541
A661	NA	2.4413	3.2662
A679	3.7195	2.3345	3.1755
A680	3.625	1.7451	2.9334
A682	1.9071	1.829	1.9521
AB28A	3.4265	1.198	2.6586
B10	3.381	1.1796	2.6029
B103	3.8785	2.4179	3.435
B104	3.6758	1.9197	3.0486
B105	4.2285	2.3435	3.5364
B109	3.1358	2.0156	2.6934
B115	4.0268	NA	3.3981
B14A	4.1289	2.3795	3.5262
B164	4.0065	1.7362	3.1699
B2	3.9548	3.657	3.8015
B37	3.7103	2.2009	3.1643
B46	4.0996	2.764	3.6157
B52	4.4245	2.386	3.6363
B57	4.3213	1.4602	3.2105
B64	3.495	1.7609	2.8959
B68	4.4408	2.1168	3.5218
B73	3.8024	2.1939	3.1841
B73HTRHM	3.5125	1.9305	2.9429
B75	3.5217	1.9986	3.0543
B76	3.5484	2.3063	3.1209
B77	3.5352	1.2933	2.7235
B79	3.479	2.541	3.1683
B84	3.9693	1.646	3.2049
B97	3.3975	1.7403	2.822
C103	4.1602	1.802	3.2896
C123	3.68	3.0369	3.3915
C49A	4.3353	3.1466	3.8069
CH701-30	3.6373	1.8336	3.0681
CH9	3.6913	2.1532	3.1975
CI.7	4.1177	2.3445	3.498
CI187-2	3.9386	2.1089	3.2888
CI21E	3.92	2.8587	3.4626
CI28A	4.338	1.9679	3.531
CI31A	3.9414	1.0119	2.8534
CI3A	2.7634	1.1665	2.2013
CI64	4.2288	3.3187	3.9423
CI66	3.2144	3.3513	3.0078
CI90C	2.9768	0.7223	2.2382
CI91B	2.939	1.8764	2.7246
CM105	4.3873	2.9607	3.8118
CM174	NA	2.7203	3.513
CM37	NA	2.7604	3.5482
CM7	NA	3.4717	4.1303
CML10	NA	0.9216	2.4239
CML103	3.9851	1.7413	3.1891
CML108	3.6441	1.433	2.8827
CML11	3.4127	0.7232	2.4747
CML14	NA	NA	NA
CML154Q	4.0653	2.3864	3.5074
CML157Q	2.5764	1.0866	2.0837
CML158Q	4.0852	0.6741	2.79
CML218	3.591	1.0477	2.705
CML220	3.9242	1.4376	3.0954
CML228	3.2445	0.8576	2.3719
CML238	3.8342	1.3922	2.8906
CML247	3.6051	0.4692	2.2977
CML254	NA	NA	NA
CML258	NA	0.9222	2.5718
CML261	NA	NA	NA
CML264	NA	NA	NA
CML277	3.6687	NA	2.9904
CML281	NA	NA	NA
CML287	NA	NA	NA
CML311	3.3645	NA	2.7406
CML314	4.0638	1.3484	3.1989
CML321	2.383	1.0966	2.2749
CML322	3.6436	1.5119	2.9071
CML323	2.3186	1.1741	1.9211
CML328	2.7807	1.5364	2.3946
CML331	3.7461	1.5589	3.0583
CML332	3.323	1.3611	2.7035
CML333	3.1462	1.0491	2.4752
CML341	3.9916	2.4779	3.5663
CML38	3.3982	0	2.1395
CML45	NA	NA	NA
CML5	NA	NA	NA
CML52	1.6941	NA	0.9602
CML61	NA	NA	NA
CML69	2.2298	1.093	1.8748
CML77	4.2123	3.2551	3.8685
CML91	3.5766	1.0592	2.6542
CML92	3.8934	1.5855	3.1208
CMV3	NA	3.5618	4.3195
CO106	NA	3.5798	4.3595
CO125	NA	3.3949	4.249
CO255	NA	3.4245	4.1662
D940Y	3.4107	1.7367	2.9653
DE_2	3.9786	1.6762	3.1637
DE_3	NA	NA	NA
DE1	4.1856	2.1823	3.4223
DE811	3.5456	2.3566	3.1635
E2558W	3.8781	1.6424	3.0846
EP1	4.9825	2.9409	4.1391
F2834T	3.4221	1.2779	2.6256
F44	2.3409	1.344	2.2643
F6	3.5546	0.5189	2.5298
F7	NA	2.0799	2.8151
GA209	3.9987	1.2705	3.0656
GT112	3.2437	1.0713	2.5542
H105W	4.123	2.1796	3.432
H49	3.2972	1.4244	2.6663
H84	3.0411	1.3429	2.4281
H91	3.9096	2.5894	3.4667
H95	2.3428	1.2016	1.9136
H99	2.0226	1.6339	1.9514
HI27	NA	2.5295	3.91
HP301	3.9333	1.2905	2.9479
HY	NA	2.551	3.6267
I137TN	3.5423	0.8978	2.6424
I205	4.185	2.7174	3.6688
I29	3.6077	1.6843	2.8128
IA2132	2.71	2.043	2.634
IA5125	4.4998	NA	3.8968
IDS28	2.9118	1.507	2.3896
IDS69	3.7333	1.4449	2.9066
IDS91	4.525	2.1453	3.649
IL101	4.7147	3.1476	4.1572
IL14H	4.1155	2.0732	3.3881
IL677A	NA	NA	NA
K148	4.0439	1.8721	3.3049
K4	3.7712	2.0263	3.2063
K55	4.1632	1.7377	3.2844
K64	3.5428	2.2997	3.1853
KI11	4.2763	NA	3.5811
KI14	NA	NA	NA
KI2021	3.8162	1.382	2.9435
KI21	3.6444	1.4422	2.925
KI3	3.41	0.7738	2.5572
KI43	3.0651	0.5043	2.154
KI44	NA	0.5288	2.054
KY21	4.0551	1.8531	3.2802
KY226	3.9414	1.9428	3.2586
KY228	4.0046	2.3947	3.4652
L317	3.9304	2.2603	3.3615
L578	2.9198	2.4397	2.9535
M14	3.8913	2.0917	3.236
M162W	4.3589	2.0043	3.5399
M37W	3.8743	1.6852	3.0583
MEF156-55-2	4.2899	NA	3.7104
MO17	3.6725	1.9418	3.0714
MO18W	3.1507	1.0531	2.5322
MO1W	3.7382	1.4559	2.9182
MO24W	3.2051	2.1511	2.8247
MO44	3.6797	2.6767	3.3657
MO45	2.7266	1.6895	2.3912
MO46	2.6189	1.6005	2.2691
MO47	3.5591	2.2328	3.0888
MOG	3.8147	1.7721	3.0533
MP339	4.0847	0.732	3.1104
MS1334	4.2427	1.923	3.2388
MS153	4.433	1.9355	3.3382
MS71	4.2247	1.4121	3.1917
MT42	NA	1.4736	2.2675
N192	3.3839	1.6282	2.7277
N28HT	3.7813	1.2127	2.8827
N6	2.2693	1.8565	2.1156
N7A	2.7737	2.2638	2.6164
NC222	2.4694	0.3638	1.7702
NC230	3.3999	1.3253	2.7042
NC232	3.7954	1.9445	3.1751
NC236	4.1612	2.4802	3.5738
NC238	3.9303	NA	3.2829
NC250	3.1956	2.8564	3.109
NC258	2.9963	1.5738	2.62
NC260	3.894	2.9109	3.4477
NC262	2.6313	1.659	2.2474
NC264	3.2049	1.1226	2.4628
NC290A	3.6094	1.5046	2.8751
NC294	3.6181	2.0306	3.0427
NC296	2.4401	2.0094	2.3625
NC296A	3.8494	1.1901	2.9053
NC298	4.2709	2.0341	3.4739
NC300	3.4651	1.1102	2.7474
NC302	2.6372	1.1326	2.1428
NC304	3.8687	0.7044	2.74
NC306	3.9866	1.1617	2.95
NC310	3.0191	1.2844	2.3913
NC314	4.0215	2.6891	3.5461
NC318	2.8965	0.9898	2.2333
NC320	2.6657	1.2555	2.1996
NC324	3.7934	3.7607	3.8483
NC326	3.7452	1.7225	3.018
NC328	3.3493	0.756	2.4236
NC33	4.0958	1.6163	3.1403
NC336	2.4274	1.0267	2.0239
NC338	3.1368	0.657	2.2911
NC340	3.2319	1.2799	2.5919
NC342	3.2541	1.5295	2.6674
NC344	3.6274	1.5792	2.9109
NC346	2.7402	1.3721	2.2939
NC348	4.4289	2.2527	3.6444
NC350	2.7235	2.3239	2.5062
NC352	2.971	1.1078	2.3346
NC354	2.4835	1.9185	2.498
NC356	2.3304	1.6131	2.0904
NC358	2.3626	1.1596	1.8987
NC360	3.2778	1.4585	2.6234
NC362	3.0452	0.9659	2.3064
NC364	3.3091	1.2901	2.5762
NC366	3.3664	1.5631	2.7934
NC368	4.005	1.3142	3.0371
ND246	NA	2.8423	3.6138
OH40B	3.6997	2.1073	3.1532
OH43	3.606	1.7955	2.9271
OH43E	4.4187	1.7439	3.1136
OH603	2.3452	1.1625	1.9211
OH7B	4.0109	2.6638	3.5376
OS420	3.4136	NA	2.8109
P39	4.1778	4.5028	4.3892
PA762	3.5516	1.8764	2.9383
PA875	3.9474	1.5306	3.0406
PA880	4.084	2.7657	3.6137
PA91	3.9354	2.1187	3.2825
R109B	4.0685	2.8976	3.6093
R168	4.0726	1.9846	3.2912
R177	2.5733	NA	1.963
R229	3.7784	2.5863	3.3867
R4	3.6356	1.4989	2.8294
SA24	2.3074	1.8181	2.1055
SC213R	4.0021	1.2052	3.0504
SC357	3.4745	1.9532	2.9558
SC55	3.5799	0.909	2.7309
SD40	3.8683	2.4211	3.3308
SD44	3.6203	1.2692	2.6428
SG1533	NA	1.4478	2.5085
SG18	NA	2.2271	3.3205
T232	3.4626	1.3713	2.7682
T234	3.6841	2.0087	3.0732
T8	3.0297	1.8148	2.6028
TX303	3.3215	1.6636	2.782
TX601	3.4824	0.3872	2.5534
TZI10	NA	1.9482	3.5959
TZI11	3.3685	0.9656	2.5335
TZI16	4.1582	2.3847	3.5343
TZI18	2.5869	1.2114	2.1582
TZI25	3.6268	1.8524	3.0555
TZI9	4.01	2.2756	3.4107
U267Y	4.1135	2.0544	3.4306
VA102	3.0087	1.3692	2.3689
VA14	4.0327	1.9085	3.3096
VA17	3.9943	1.1159	2.9917
VA22	2.9364	1.0499	2.2583
VA26	3.7305	1.4784	2.8866
VA35	2.6686	2.5855	2.6737
VA59	3.1913	1.7186	2.6305
VA85	3.4392	1.4588	2.763
VA99	3.7897	1.9585	3.1778
VAW6	3.0029	1.6664	2.5501
W117HT	4.701	3.5029	4.1781
W153R	3.4012	2.4306	2.9868
W182B	3.6552	2.324	3.1162
W22	4.2303	2.2089	3.5309
W22_R	4.5832	NA	3.9478
WD	4.2339	NA	3.7029
WF9	2.8832	1.4367	2.3896
YU796	4.4617	3.3763	4.0574
