# Supplementary material for: A Genome-Wide Association Study Reveals Genes Associated with Fusarium Ear Rot Resistance in a Maize Core Diversity Panel
Source: G3 (Bethesda). 2013 Nov 1;3(11):2095–104. doi: 10.1534/g3.113.007328 (PMC3815068; doi:10.1534/g3.113.007328)
Supplement: Supporting Information [file supp_g3.113.007328_FileS3.txt]

279
4226	1.936257477	-0.023587486	0.00603503	-0.010151373	-0.001522098	-0.09096274	0.044924352	-0.020320317	0.061390446	0.124504532	0.016182038	-0.003508723	0.005339917	-0.078716682	-0.050828521	-0.077931081	0.049096403	0.176750448	0.056005033	0.022945339	-0.063160953	-0.124254138	0.04727293	0.008940247	0.016188893	-0.014072524	-0.0244293	0.099480457	-0.067051942	0.05067309	-0.121251578	0.063599179	0.128539479	-0.05173066	0.116279712	0.041484433	0.063023346	-0.110591804	-0.103129277	-0.127711881	-0.129979568	-0.022298716	-0.033181968	0.010449753	-0.008788567	-0.027715664	0.08437854	-0.048581399	-0.008092083
4722	-0.023587486	2.21740952	0.062292585	0.035137926	0.076671969	-0.048415504	-0.05648677	-0.040840553	-0.031794484	-0.04682922	-0.016677485	-0.151534932	0.06022644	-0.05947699	-0.032959861	-0.066917581	0.021721007	-0.065876968	-0.009073742	-0.004430057	-0.131667308	-0.151629533	0.059657462	0.003501363	-0.082480165	-0.04830308	-0.0134158	-0.048545752	-0.064264634	0.095962389	-0.122577366	-0.026843687	-0.064730785	0.003155863	0.00115827	-0.087347328	0.046616206	-0.046108058	-0.050984818	-0.156458308	-0.153241867	-0.023624504	-0.024910532	0.039286669	-0.103344529	-0.10444821	-0.055421478	0.051549179	0.048165472
33-16	0.00603503	0.062292585	1.993536451	0.081212827	0.069276622	-0.077747362	0.010153611	-0.019444228	0.029361768	-0.022690831	-0.026814896	-0.046505657	0.06379935	0.041439189	-0.065033783	-0.082539119	0.03489114	-0.025286195	0.002725359	0.010111109	-0.119868207	-0.111038761	0.126297842	-0.009378111	-0.065196936	0.089630963	-0.018069083	-0.036746651	-0.064804821	0.113245618	-0.083357625	0.008262957	0.040298491	0.027294252	-0.052852164	0.08897561	0.085835947	-0.119312939	-0.073461516	-0.109012376	-0.114022126	-0.010454371	0.044471912	0.026407195	-0.00928351	-0.04466299	0.05097883	0.019475257	0.043512189
38-11	-0.010151373	0.035137926	0.081212827	2.057821398	-0.040139955	-0.046633163	0.092681509	0.016468584	-0.081425841	0.127017634	0.048857843	-0.106565084	0.005110955	0.059528585	-0.041460259	-0.032915988	0.06943292	0.043531384	0.022185787	-0.055432446	-0.0455665	-0.053189438	0.011397137	0.579060586	-0.016944836	0.081670751	0.134381447	0.077314983	0.009496886	0.050444127	-0.036476558	0.171681743	0.120084325	0.07417532	0.004997159	0.426515456	0.006582072	-0.055979488	-0.014241161	-0.053905116	-0.053430739	0.069331464	0.04336686	0.029415239	0.107520188	0.048833165	0.027937266	-0.051552426	0.01635753
A188	-0.001522098	0.076671969	0.069276622	-0.040139955	2.061369629	-0.100385842	0.049211569	-0.024259292	0.034143928	0.016367127	0.045147831	-0.034868337	0.004143006	-0.056606049	-0.049283368	-0.116145855	-0.002828691	0.045305499	-0.04733376	0.073847643	-0.124683271	-0.119966921	0.10914349	-0.022419367	0.004023727	0.091671059	-0.05304685	-0.049787907	-0.095669492	-0.041011932	-0.097769913	-0.043167194	-0.07968326	0.018366092	0.050644298	-0.004956533	-0.013580324	-0.0939653	-0.097471028	-0.11382744	-0.113353063	0.051911131	0.005381048	0.064094121	-0.053858501	-0.118029653	0.088665757	0.081840759	0.051036413
A214N	-0.09096274	-0.048415504	-0.077747362	-0.046633163	-0.100385842	1.646670845	0.039290782	-0.030066983	-0.053925682	-0.09089693	-0.014130108	-0.047531189	-0.071587316	0.609391927	0.629739412	0.529972157	0.452715877	-0.066071654	0.003070859	0.011827641	0.053227322	0.145689718	-0.147563053	-0.067986986	0.223065279	0.050216536	0.263337972	0.067111763	0.178898855	-0.01665692	0.831466202	0.012721553	-0.000486969	0.018728044	0.183310836	-0.036813832	-0.026243175	0.687199362	1.112141125	0.173765711	0.166013896	-0.015592999	-0.024419703	-0.106237407	0.077437005	0.112665671	-0.04601894	-0.147445144	-0.098729636
A239	0.044924352	-0.05648677	0.010153611	0.092681509	0.049211569	0.039290782	1.885540262	0.013960966	-0.089417587	0.005230235	0.119700436	-0.035036974	0.051960489	0.059763031	0.010873402	-0.062844245	-0.007110424	0.062960278	0.437157406	0.124407189	-0.02202451	-0.03101848	-0.019902152	-0.032185228	0.088859072	0.066823846	0.009851983	-0.015680745	0.03920852	-0.021986121	0.022712263	0.098565978	0.0915271	0.127880013	0.338392376	0.074394685	-0.016491025	0.07724506	0.029866308	-0.044073446	-0.046341133	0.214895299	0.047714403	-0.051241201	0.23320406	0.064834479	0.134426691	-0.047204883	-0.006715567
A272	-0.020320317	-0.040840553	-0.019444228	0.016468584	-0.024259292	-0.030066983	0.013960966	2.151279164	0.0235719	0.030473675	0.012639292	0.051902905	-0.127079835	-0.046612597	-0.106470482	-0.148654394	-0.117599149	0.01279696	0.010645811	-0.095764094	-0.17090213	-0.164814748	-0.094744046	-0.060412034	-0.024371717	-0.077940678	-0.097894677	-0.08503851	-0.08567604	0.007370416	-0.130278453	0.014812377	-0.054608456	-0.068983726	-0.084691639	-0.045691264	-0.078993631	-0.015420249	-0.049088681	-0.165530427	-0.167798114	-0.050520038	-0.065516386	0.054893126	-0.047978145	-0.079244529	-0.082317012	-0.104223361	-0.006150702
A441-5	0.061390446	-0.031794484	0.029361768	-0.081425841	0.034143928	-0.053925682	-0.089417587	0.0235719	1.94932067	0.013470137	-0.002993215	0.008849759	-0.035771848	-0.111602255	-0.06040655	-0.06694363	-0.015322906	0.045150573	-0.072167262	0.062724461	-0.080965174	-0.102298432	-0.000693994	-0.063705253	-0.019438744	-0.016795394	-0.108043056	-0.015667035	-0.127358154	-0.012375187	-0.110264128	-0.055661408	-0.074354058	-0.139457512	0.038150083	-0.084631314	0.05618738	-0.059844427	-0.092141827	-0.122208558	-0.121734181	0.036674853	-0.071551669	0.033776491	-0.0485293	-0.038664725	0.039153679	-0.077353876	-0.040977656
A554	0.124504532	-0.04682922	-0.022690831	0.127017634	0.016367127	-0.09089693	0.005230235	0.030473675	0.013470137	1.967922831	0.005279592	-0.019895297	-0.045322456	-0.067682617	-0.064473031	-0.124480358	-0.008421131	0.367389702	0.022480559	-0.022232907	-0.04664276	-0.078944273	0.107664147	0.051508048	-0.007052841	0.009300829	0.016767469	0.052931179	-0.076583356	-0.075396043	-0.118443705	0.067778084	0.142315609	-0.047551754	-0.002934261	0.260915359	0.075428443	-0.080363291	-0.130484107	-0.087886144	-0.092895895	-0.000296395	-0.035858223	0.037936202	0.018697882	-0.071522877	0.050854066	-0.012868758	-0.018994529
A556	0.016182038	-0.016677485	-0.026814896	0.048857843	0.045147831	-0.014130108	0.119700436	0.012639292	-0.002993215	0.005279592	1.770472291	0.235105682	0.11781938	-0.068379101	-0.041861972	-0.097756203	-0.088637469	0.049299315	0.110901153	0.040823596	-0.028830313	-0.062502858	0.061038091	-0.089719214	0.032696118	-0.042809355	-0.075102642	0.075542238	-0.067682617	-0.004113348	-0.136278088	0.625091614	0.098431617	-0.074297846	0.097140105	0.037426179	0.102838114	-0.074890132	-0.098275824	-0.082412984	-0.086051703	0.017516052	-0.05300709	-0.04159462	0.124941892	-0.002296731	0.12899192	-0.086915453	-0.079330904
A6	-0.003508723	-0.151534932	-0.046505657	-0.106565084	-0.034868337	-0.047531189	-0.035036974	0.051902905	0.008849759	-0.019895297	0.235105682	1.632376466	-0.126720625	-0.143596657	-0.123934688	-0.096195969	-0.119982002	-0.021119629	-0.00407633	-0.035079476	-0.126669896	-0.121953546	-0.136886827	-0.020292897	-0.102161329	-0.103631075	-0.13455333	-0.033951117	-0.123705725	-0.096468804	-0.154597818	-0.009506988	-0.011747254	-0.080963803	-0.051427662	-0.123480876	-0.07177926	-0.049336838	-0.104941782	-0.135008513	-0.129050008	-0.033708444	-0.066528208	-0.044832998	-0.044876871	-0.061061903	-0.036713746	-0.166931621	-0.120958177
A619	0.005339917	0.06022644	0.06379935	0.005110955	0.004143006	-0.071587316	0.051960489	-0.127079835	-0.035771848	-0.045322456	0.11781938	-0.126720625	1.872866443	-0.103214281	-0.049276512	-0.029763985	0.012259516	-0.04106266	0.113083836	0.094419978	-0.013622826	0.025369323	0.081729706	-0.054631763	-0.016534898	0.08893585	-0.058524123	-0.010021125	0.008535793	0.079645737	-0.048405907	-0.07880717	-0.079676404	0.071843194	0.064361473	0.037552314	-0.003976245	-0.059682645	-0.056333214	0.012314357	0.01004667	0.160229513	0.062971246	0.123055352	0.257372612	-0.005598176	-0.02375201	0.021522208	-0.018879363
A632	-0.078716682	-0.05947699	0.041439189	0.059528585	-0.056606049	0.609391927	0.059763031	-0.046612597	-0.111602255	-0.067682617	-0.068379101	-0.143596657	-0.103214281	1.740400075	1.080715702	0.90691272	0.547223853	-0.079875204	-0.029927138	-0.032138613	0.180640066	0.229229439	-0.112009451	0.052570598	0.336767703	0.176258247	0.223484815	0.075244725	0.267922703	0.005186362	1.245424628	-0.00382406	-0.092439341	0.103638797	0.124263231	-0.054730478	-0.034562597	0.781707338	1.009906013	0.260047495	0.252295681	-0.028025517	0.028957314	-0.03229491	0.325500562	0.415570507	-0.058451458	-0.214718941	-0.113904218
A634	-0.050828521	-0.032959861	-0.065033783	-0.041460259	-0.049283368	0.629739412	0.010873402	-0.106470482	-0.06040655	-0.064473031	-0.041861972	-0.123934688	-0.049276512	1.080715702	1.754359923	0.963592553	0.673826316	-0.024566403	-0.041798904	0.021799156	0.190704811	0.274941016	-0.138962569	-0.023739671	0.270054658	0.065672179	0.271938456	0.027726127	0.195040014	0.042671747	1.21161635	-0.030777178	-0.060438084	0.080798775	0.197395447	-0.059747084	-0.039579203	0.885002258	0.978154284	0.275596369	0.267844554	0.071156307	0.022569676	-0.041424612	0.144991863	0.318009243	-0.020966073	-0.182717683	-0.098355344
A635	-0.077931081	-0.066917581	-0.082539119	-0.032915988	-0.116145855	0.529972157	-0.062844245	-0.148654394	-0.06694363	-0.124480358	-0.097756203	-0.096195969	-0.029763985	0.90691272	0.963592553	1.752939534	0.776971794	-0.065379283	-0.055191144	-0.012158564	0.281511001	0.397280941	-0.135902426	-0.033018815	0.279969961	0.057764067	0.302419239	0.110306125	0.235118021	0.015569187	1.227015781	-0.057879738	-0.013504917	0.044098991	0.111338512	-0.040234557	-0.055713508	0.697488957	0.901694572	0.425356934	0.417605119	0.085184706	0.046195299	-0.035622405	0.233055989	0.400589241	-0.032987282	-0.163205156	-0.091182105
A641	0.049096403	0.021721007	0.03489114	0.06943292	-0.002828691	0.452715877	-0.007110424	-0.117599149	-0.015322906	-0.008421131	-0.088637469	-0.119982002	0.012259516	0.547223853	0.673826316	0.776971794	1.883601623	-0.016500622	-0.018651771	0.08744828	0.194657496	0.159613919	-0.04177971	-0.060917945	0.231505352	0.116239952	0.360895123	0.06458358	0.097536333	0.030172048	0.763128484	-0.037792749	0.023034456	0.095719716	0.228768772	0.041548872	-0.03014239	0.612006485	0.625638655	0.15889824	0.151146426	0.002444298	0.067653321	-0.016906448	0.158541772	0.1492119	-0.019755452	-0.055372121	0.009795771
A654	0.176750448	-0.065876968	-0.025286195	0.043531384	0.045305499	-0.066071654	0.062960278	0.01279696	0.045150573	0.367389702	0.049299315	-0.021119629	-0.04106266	-0.079875204	-0.024566403	-0.065379283	-0.016500622	1.938053529	-0.00479338	0.088967384	-0.043753996	-0.089765829	0.114666007	-0.000444467	0.016401403	-0.005633823	-0.046153302	0.095579871	-0.101115231	0.008383608	-0.100473588	0.045988273	-0.000125016	-0.013129254	0.047940623	0.2199311	0.108479911	-0.073361431	-0.123482247	-0.106933891	-0.10371745	0.063603292	0.017758725	-0.024984568	0.014731486	-0.070005145	0.025636675	-0.037400633	0.003088683
A659	0.056005033	-0.009073742	0.002725359	0.022185787	-0.04733376	0.003070859	0.437157406	0.010645811	-0.072167262	0.022480559	0.110901153	-0.00407633	0.113083836	-0.029927138	-0.041798904	-0.055191144	-0.018651771	-0.00479338	1.834351412	0.106010682	-0.017113473	-0.011026091	-0.002651828	-0.040984511	0.034815734	0.073105915	0.012020956	0.066008082	0.052345749	-0.010219925	-0.029960043	0.041780576	0.004578995	0.057384291	0.215797438	0.06422437	0.015840651	0.032798946	-0.01732187	-0.030936218	-0.030461841	0.20883808	0.059480599	-0.050443261	0.306666696	0.054664164	0.180468687	-0.046406943	-0.033338266
A661	0.022945339	-0.004430057	0.010111109	-0.055432446	0.073847643	0.011827641	0.124407189	-0.095764094	0.062724461	-0.022232907	0.040823596	-0.035079476	0.094419978	-0.032138613	0.021799156	-0.012158564	0.08744828	0.088967384	0.106010682	1.906706254	0.016321883	0.018296169	0.106190287	-0.080213849	0.009296716	0.014682129	-0.050515925	0.019923584	-0.047894512	-0.038481007	0.022669761	0.075901449	-0.031908279	-0.043541486	0.012044264	0.055157735	0.172668886	0.000424768	-0.018162313	-0.019437373	-0.013478868	0.09831508	-0.092173361	-0.141771814	0.03641847	-0.057915385	0.070631202	-0.030795001	-0.050631092
A679	-0.063160953	-0.131667308	-0.119868207	-0.0455665	-0.124683271	0.053227322	-0.02202451	-0.17090213	-0.080965174	-0.04664276	-0.028830313	-0.126669896	-0.013622826	0.180640066	0.190704811	0.281511001	0.194657496	-0.043753996	-0.017113473	0.016321883	1.931922274	1.539039351	-0.314447807	-0.053895519	0.267319449	-0.052229715	0.506391778	0.221734007	1.097185909	-0.050551572	0.380777829	0.015844764	-0.008332014	0.119880042	0.065783233	-0.036432685	-0.086187435	0.20223519	0.138404055	1.479369298	1.471617483	0.009466724	0.090442614	-0.140132059	0.027089969	0.592222493	-0.099108041	-0.248520363	-0.177868343
A680	-0.124254138	-0.151629533	-0.111038761	-0.053189438	-0.119966921	0.145689718	-0.03101848	-0.164814748	-0.102298432	-0.078944273	-0.062502858	-0.121953546	0.025369323	0.229229439	0.274941016	0.397280941	0.159613919	-0.089765829	-0.011026091	0.018296169	1.539039351	1.858407539	-0.396106471	-0.082083937	0.285746119	-0.052997493	0.608451399	0.242902741	1.33909079	-0.075997926	0.536307696	-0.012343653	-0.048859719	0.097175752	0.048563071	-0.031716335	-0.096552437	0.223403924	0.261029154	1.743210691	1.735458876	0.015554105	0.066367293	-0.128560549	0.019467031	0.706621401	-0.090278595	-0.305500452	-0.214282953
A682	0.04727293	0.059657462	0.126297842	0.011397137	0.10914349	-0.147563053	-0.019902152	-0.094744046	-0.000693994	0.107664147	0.061038091	-0.136886827	0.081729706	-0.112009451	-0.138962569	-0.135902426	-0.04177971	0.114666007	-0.002651828	0.106190287	-0.314447807	-0.396106471	2.676524255	0.027746693	-0.143238818	0.078769648	-0.115305412	-0.110675437	-0.363582851	0.039316832	-0.206643562	0.011111962	-0.028146168	-0.156317092	-0.088392055	0.146665893	0.094169079	-0.149368702	-0.155616494	-0.424242789	-0.426510476	0.104819255	-0.091153313	0.07861335	0.01138891	-0.283115613	0.055198866	1.067050626	0.528964449
AB28A	0.008940247	0.003501363	-0.009378111	0.579060586	-0.022419367	-0.067986986	-0.032185228	-0.060412034	-0.063705253	0.051508048	-0.089719214	-0.020292897	-0.054631763	0.052570598	-0.023739671	-0.033018815	-0.060917945	-0.000444467	-0.040984511	-0.080213849	-0.053895519	-0.082083937	0.027746693	1.89583397	-0.089712358	-0.019888442	-0.032987282	0.023741908	-0.033107932	-0.034662683	-0.055773833	-0.005284209	0.0171541	-0.043836258	-0.063657267	0.03841058	-0.033280682	-0.006725164	-0.062330108	-0.077315487	-0.07684111	-0.008920186	-0.055450269	-0.004963388	0.048462986	-0.028047453	-0.080477087	-0.028347709	0.028593991
B10	0.016188893	-0.082480165	-0.065196936	-0.016944836	0.004023727	0.223065279	0.088859072	-0.024371717	-0.019438744	-0.007052841	0.032696118	-0.102161329	-0.016534898	0.336767703	0.270054658	0.279969961	0.231505352	0.016401403	0.034815734	0.009296716	0.267319449	0.285746119	-0.143238818	-0.089712358	1.812302476	0.118979273	0.459606683	0.259952894	0.120841135	-0.042495388	0.44915942	0.067773971	0.1381984	0.271894583	0.871780026	0.038804066	-0.074018155	0.171902479	0.330178523	0.300111792	0.303328233	0.131318561	0.178018652	-0.084089756	0.17910451	0.398736977	0.074843012	-0.225382827	-0.160214936
B103	-0.014072524	-0.04830308	0.089630963	0.081670751	0.091671059	0.050216536	0.066823846	-0.077940678	-0.016795394	0.009300829	-0.042809355	-0.103631075	0.08893585	0.176258247	0.065672179	0.057764067	0.116239952	-0.005633823	0.073105915	0.014682129	-0.052229715	-0.052997493	0.078769648	-0.019888442	0.118979273	1.931384829	0.153767839	0.063796608	-0.050636576	0.038296784	0.129610255	-0.054346589	0.042127447	0.195018078	0.039464903	0.049673607	0.052018072	0.077202558	0.127167076	-0.03863182	-0.046383635	0.006455937	0.176548906	0.072109174	0.15432722	0.035314789	0.000708571	0.055580013	-0.036920772
B104	-0.0244293	-0.0134158	-0.018069083	0.134381447	-0.05304685	0.263337972	0.009851983	-0.097894677	-0.108043056	0.016767469	-0.075102642	-0.13455333	-0.058524123	0.223484815	0.271938456	0.302419239	0.360895123	-0.046153302	0.012020956	-0.050515925	0.506391778	0.608451399	-0.115305412	-0.032987282	0.459606683	0.153767839	1.817441104	0.396197826	0.48879047	0.092378511	0.423622578	0.034010938	0.060562343	0.284746636	0.156614101	0.132547006	-0.088586741	0.247822003	0.341659545	0.654350807	0.649341056	0.015293609	0.188128642	-0.058898415	0.053482334	0.537723972	-0.017874396	-0.1193006	-0.058245804
B105	0.099480457	-0.048545752	-0.036746651	0.077314983	-0.049787907	0.067111763	-0.015680745	-0.08503851	-0.015667035	0.052931179	0.075542238	-0.033951117	-0.010021125	0.075244725	0.027726127	0.110306125	0.06458358	0.095579871	0.066008082	0.019923584	0.221734007	0.242902741	-0.110675437	0.023741908	0.259952894	0.063796608	0.396197826	1.879485785	0.267200169	-0.016787168	0.090978687	0.167517918	0.096726054	0.098117651	0.121484149	0.130321821	0.032580952	-0.008044097	0.094705152	0.24081603	0.238548343	-0.047256982	0.070051255	-0.103625591	0.043030957	0.207822145	0.063533369	-0.154430552	-0.135877747
B109	-0.067051942	-0.064264634	-0.064804821	0.009496886	-0.095669492	0.178898855	0.03920852	-0.08567604	-0.127358154	-0.076583356	-0.067682617	-0.123705725	0.008535793	0.267922703	0.195040014	0.235118021	0.097536333	-0.101115231	0.052345749	-0.047894512	1.097185909	1.33909079	-0.363582851	-0.033107932	0.120841135	-0.050636576	0.48879047	0.267200169	1.895348625	-0.092831456	0.382370968	-0.00244206	-0.039643642	0.114618021	-0.053274442	-0.04443677	-0.00370341	0.116082283	0.265446619	1.469994181	1.462242366	-0.064346896	0.105746073	-0.111118281	0.156874597	0.556797769	-0.107797641	-0.329189142	-0.258537123
B115	0.05067309	0.095962389	0.113245618	0.050444127	-0.041011932	-0.01665692	-0.021986121	0.007370416	-0.012375187	-0.075396043	-0.004113348	-0.096468804	0.079645737	0.005186362	0.042671747	0.015569187	0.030172048	0.008383608	-0.010219925	-0.038481007	-0.050551572	-0.075997926	0.039316832	-0.034662683	-0.042495388	0.038296784	0.092378511	-0.016787168	-0.092831456	2.044423673	0.027089969	-0.019763678	-0.013777753	0.018462064	-0.079507767	0.018446983	0.029017639	0.026781486	0.043841237	-0.091794956	-0.091320579	-0.001463143	0.008219084	0.342509585	0.07785654	-0.028816602	-0.009952573	0.047660932	-0.043468821
B14A	-0.121251578	-0.122577366	-0.083357625	-0.036476558	-0.097769913	0.831466202	0.022712263	-0.130278453	-0.110264128	-0.118443705	-0.136278088	-0.154597818	-0.048405907	1.245424628	1.21161635	1.227015781	0.763128484	-0.100473588	-0.029960043	0.022669761	0.380777829	0.536307696	-0.206643562	-0.055773833	0.44915942	0.129610255	0.423622578	0.090978687	0.382370968	0.027089969	1.664927507	-0.060069276	-0.037630967	0.09195212	0.255849395	-0.079441958	-0.077097493	1.017491933	1.255287832	0.569867817	0.562116002	0.065171753	0.009044446	-0.043296071	0.263771218	0.447756854	-0.066710555	-0.244914549	-0.138615698
B164	0.063599179	-0.026843687	0.008262957	0.171681743	-0.043167194	0.012721553	0.098565978	0.014812377	-0.055661408	0.067778084	0.625091614	-0.009506988	-0.07880717	-0.00382406	-0.030777178	-0.057879738	-0.037792749	0.045988273	0.041780576	0.075901449	0.015844764	-0.012343653	0.011111962	-0.005284209	0.067773971	-0.054346589	0.034010938	0.167517918	-0.00244206	-0.019763678	-0.060069276	1.89478376	0.229481709	0.060179825	0.086973903	0.14791079	0.046056825	-0.046667439	-0.022752528	-0.0116883	-0.016698051	0.071788353	0.014290014	0.015419744	-0.015472348	0.101332721	0.111970558	-0.090226495	-0.051108211
B2	0.128539479	-0.064730785	0.040298491	0.120084325	-0.07968326	-0.000486969	0.0915271	-0.054608456	-0.074354058	0.142315609	0.098431617	-0.011747254	-0.079676404	-0.092439341	-0.060438084	-0.013504917	0.023034456	-0.000125016	0.004578995	-0.031908279	-0.008332014	-0.048859719	-0.028146168	0.0171541	0.1381984	0.042127447	0.060562343	0.096726054	-0.039643642	-0.013777753	-0.037630967	0.229481709	1.898529419	0.049713367	0.099814989	0.115507821	0.013653855	-0.029713257	-0.026363826	-0.041349206	-0.043616892	0.124389366	0.039470387	-0.095132048	0.024103861	0.076470427	0.139207479	-0.038996515	-0.009475454
B37	-0.05173066	0.003155863	0.027294252	0.07417532	0.018366092	0.018728044	0.127880013	-0.068983726	-0.139457512	-0.047551754	-0.074297846	-0.080963803	0.071843194	0.103638797	0.080798775	0.044098991	0.095719716	-0.013129254	0.057384291	-0.043541486	0.119880042	0.097175752	-0.156317092	-0.043836258	0.271894583	0.195018078	0.284746636	0.098117651	0.114618021	0.018462064	0.09195212	0.060179825	0.049713367	1.857439591	0.149878221	0.099761518	-0.054191662	0.047770615	0.051805562	0.104686265	0.099676514	-0.049025614	1.498268973	-0.040955719	0.000131367	0.148470171	0.012407587	-0.143859895	-0.106112643
B46	0.116279712	0.00115827	-0.052852164	0.004997159	0.050644298	0.183310836	0.338392376	-0.084691639	0.038150083	-0.002934261	0.097140105	-0.051427662	0.064361473	0.124263231	0.197395447	0.111338512	0.228768772	0.047940623	0.215797438	0.012044264	0.065783233	0.048563071	-0.088392055	-0.063657267	0.871780026	0.039464903	0.156614101	0.121484149	-0.053274442	-0.079507767	0.255849395	0.086973903	0.099814989	0.149878221	1.879494011	0.027841294	0.041154015	0.162310739	0.208162161	0.040992233	0.044208674	0.271169307	0.047776099	-0.037469185	0.05160402	0.071065819	0.205096534	-0.143115425	-0.105368173
B52	0.041484433	-0.087347328	0.08897561	0.426515456	-0.004956533	-0.036813832	0.074394685	-0.045691264	-0.084631314	0.260915359	0.037426179	-0.123480876	0.037552314	-0.054730478	-0.059747084	-0.040234557	0.041548872	0.2199311	0.06422437	0.055157735	-0.036432685	-0.031716335	0.146665893	0.03841058	0.038804066	0.049673607	0.132547006	0.130321821	-0.04443677	0.018446983	-0.079441958	0.14791079	0.115507821	0.099761518	0.027841294	1.968463018	0.023942079	-0.038619481	-0.068174817	-0.031060982	-0.030586605	0.083949407	0.071695123	0.057743501	0.091975428	-0.027037003	0.016505602	-0.012255907	0.009038962
B57	0.063023346	0.046616206	0.085835947	0.006582072	-0.013580324	-0.026243175	-0.016491025	-0.078993631	0.05618738	0.075428443	0.102838114	-0.07177926	-0.003976245	-0.034562597	-0.039579203	-0.055713508	-0.03014239	0.108479911	0.015840651	0.172668886	-0.086187435	-0.096552437	0.094169079	-0.033280682	-0.074018155	0.052018072	-0.088586741	0.032580952	-0.00370341	0.029017639	-0.077097493	0.046056825	0.013653855	-0.054191662	0.041154015	0.023942079	1.860727325	-0.096600423	-0.056233129	-0.119204627	-0.124214378	-0.071374806	-0.010964395	-0.022173952	-0.016733698	-0.115180648	0.072320313	-0.020879698	-0.065394364
B64	-0.110591804	-0.046108058	-0.119312939	-0.055979488	-0.0939653	0.687199362	0.07724506	-0.015420249	-0.059844427	-0.080363291	-0.074890132	-0.049336838	-0.059682645	0.781707338	0.885002258	0.697488957	0.612006485	-0.073361431	0.032798946	0.000424768	0.20223519	0.223403924	-0.149368702	-0.006725164	0.171902479	0.077202558	0.247822003	-0.008044097	0.116082283	0.026781486	1.017491933	-0.046667439	-0.029713257	0.047770615	0.162310739	-0.038619481	-0.096600423	1.782904809	1.013677722	0.218575149	0.210823334	0.089541846	-0.00771642	-0.007957722	0.094825803	0.258245959	-0.069761101	-0.149250793	-0.03472575
B68	-0.103129277	-0.050984818	-0.073461516	-0.014241161	-0.097471028	1.112141125	0.029866308	-0.049088681	-0.092141827	-0.130484107	-0.098275824	-0.104941782	-0.056333214	1.009906013	0.978154284	0.901694572	0.625638655	-0.123482247	-0.01732187	-0.018162313	0.138404055	0.261029154	-0.155616494	-0.062330108	0.330178523	0.127167076	0.341659545	0.094705152	0.265446619	0.043841237	1.255287832	-0.022752528	-0.026363826	0.051805562	0.208162161	-0.068174817	-0.056233129	1.013677722	1.664839761	0.289105147	0.281353332	-0.012678185	-0.020133857	-0.081386081	0.211970888	0.365108305	-0.091090246	-0.189774385	-0.10815411
B73	-0.127711881	-0.156458308	-0.109012376	-0.053905116	-0.11382744	0.173765711	-0.044073446	-0.165530427	-0.122208558	-0.087886144	-0.082412984	-0.135008513	0.012314357	0.260047495	0.275596369	0.425356934	0.15889824	-0.106933891	-0.030936218	-0.019437373	1.479369298	1.743210691	-0.424242789	-0.077315487	0.300111792	-0.03863182	0.654350807	0.24081603	1.469994181	-0.091794956	0.569867817	-0.0116883	-0.041349206	0.104686265	0.040992233	-0.031060982	-0.119204627	0.218575149	0.289105147	1.882340273	1.874588459	0.003870171	0.071135742	-0.132018292	0.032461672	0.720987074	-0.101962529	-0.330894706	-0.243790303
B73HTRHM	-0.129979568	-0.153241867	-0.114022126	-0.053430739	-0.113353063	0.166013896	-0.046341133	-0.167798114	-0.121734181	-0.092895895	-0.086051703	-0.129050008	0.01004667	0.252295681	0.267844554	0.417605119	0.151146426	-0.10371745	-0.030461841	-0.013478868	1.471617483	1.735458876	-0.426510476	-0.07684111	0.303328233	-0.046383635	0.649341056	0.238548343	1.462242366	-0.091320579	0.562116002	-0.016698051	-0.043616892	0.099676514	0.044208674	-0.030586605	-0.124214378	0.210823334	0.281353332	1.874588459	1.886031092	0.007086612	0.066125991	-0.137028043	0.032936049	0.715977323	-0.109714344	-0.333162393	-0.24605799
B75	-0.022298716	-0.023624504	-0.010454371	0.069331464	0.051911131	-0.015592999	0.214895299	-0.050520038	0.036674853	-0.000296395	0.017516052	-0.033708444	0.160229513	-0.028025517	0.071156307	0.085184706	0.002444298	0.063603292	0.20883808	0.09831508	0.009466724	0.015554105	0.104819255	-0.008920186	0.131318561	0.006455937	0.015293609	-0.047256982	-0.064346896	-0.001463143	0.065171753	0.071788353	0.124389366	-0.049025614	0.271169307	0.083949407	-0.071374806	0.089541846	-0.012678185	0.003870171	0.007086612	1.959490985	-0.048300338	0.025494087	0.187231987	-0.030494745	0.019903019	0.067919301	0.053567338
B76	-0.033181968	-0.024910532	0.044471912	0.04336686	0.005381048	-0.024419703	0.047714403	-0.065516386	-0.071551669	-0.035858223	-0.05300709	-0.066528208	0.062971246	0.028957314	0.022569676	0.046195299	0.067653321	0.017758725	0.059480599	-0.092173361	0.090442614	0.066367293	-0.091153313	-0.055450269	0.178018652	0.176548906	0.188128642	0.070051255	0.105746073	0.008219084	0.009044446	0.014290014	0.039470387	1.498268973	0.047776099	0.071695123	-0.010964395	-0.00771642	-0.020133857	0.071135742	0.066125991	-0.048300338	1.87808459	-0.029262188	-0.029306061	0.090241072	-0.003319521	-0.063614765	-0.042319896
B77	0.010449753	0.039286669	0.026407195	0.029415239	0.064094121	-0.106237407	-0.051241201	0.054893126	0.033776491	0.037936202	-0.04159462	-0.044832998	0.123055352	-0.03229491	-0.041424612	-0.035622405	-0.016906448	-0.024984568	-0.050443261	-0.141771814	-0.140132059	-0.128560549	0.07861335	-0.004963388	-0.084089756	0.072109174	-0.058898415	-0.103625591	-0.111118281	0.342509585	-0.043296071	0.015419744	-0.095132048	-0.040955719	-0.037469185	0.057743501	-0.022173952	-0.007957722	-0.081386081	-0.132018292	-0.137028043	0.025494087	-0.029262188	2.054465112	-0.052854906	-0.123881217	-0.020013206	0.14179873	0.174061854
B79	-0.008788567	-0.103344529	-0.00928351	0.107520188	-0.053858501	0.077437005	0.23320406	-0.047978145	-0.0485293	0.018697882	0.124941892	-0.044876871	0.257372612	0.325500562	0.144991863	0.233055989	0.158541772	0.014731486	0.306666696	0.03641847	0.027089969	0.019467031	0.01138891	0.048462986	0.17910451	0.15432722	0.053482334	0.043030957	0.156874597	0.07785654	0.263771218	-0.015472348	0.024103861	0.000131367	0.05160402	0.091975428	-0.016733698	0.094825803	0.211970888	0.032461672	0.032936049	0.187231987	-0.029306061	-0.052854906	1.833641218	0.179758492	0.02450146	-0.114628123	-0.008329272
B84	-0.027715664	-0.10444821	-0.04466299	0.048833165	-0.118029653	0.112665671	0.064834479	-0.079244529	-0.038664725	-0.071522877	-0.002296731	-0.061061903	-0.005598176	0.415570507	0.318009243	0.400589241	0.1492119	-0.070005145	0.054664164	-0.057915385	0.592222493	0.706621401	-0.283115613	-0.028047453	0.398736977	0.035314789	0.537723972	0.207822145	0.556797769	-0.028816602	0.447756854	0.101332721	0.076470427	0.148470171	0.071065819	-0.027037003	-0.115180648	0.258245959	0.365108305	0.720987074	0.715977323	-0.030494745	0.090241072	-0.123881217	0.179758492	1.763567774	-0.00402286	-0.204848882	-0.093065903
B97	0.08437854	-0.055421478	0.05097883	0.027937266	0.088665757	-0.04601894	0.134426691	-0.082317012	0.039153679	0.050854066	0.12899192	-0.036713746	-0.02375201	-0.058451458	-0.020966073	-0.032987282	-0.019755452	0.025636675	0.180468687	0.070631202	-0.099108041	-0.090278595	0.055198866	-0.080477087	0.074843012	0.000708571	-0.017874396	0.063533369	-0.107797641	-0.009952573	-0.066710555	0.111970558	0.139207479	0.012407587	0.205096534	0.016505602	0.072320313	-0.069761101	-0.091090246	-0.101962529	-0.109714344	0.019903019	-0.003319521	-0.020013206	0.02450146	-0.00402286	2.107721478	0.025154071	0.03273862
C103	-0.048581399	0.051549179	0.019475257	-0.051552426	0.081840759	-0.147445144	-0.047204883	-0.104223361	-0.077353876	-0.012868758	-0.086915453	-0.166931621	0.021522208	-0.214718941	-0.182717683	-0.163205156	-0.055372121	-0.037400633	-0.046406943	-0.030795001	-0.248520363	-0.305500452	1.067050626	-0.028347709	-0.225382827	0.055580013	-0.1193006	-0.154430552	-0.329189142	0.047660932	-0.244914549	-0.090226495	-0.038996515	-0.143859895	-0.143115425	-0.012255907	-0.020879698	-0.149250793	-0.189774385	-0.330894706	-0.333162393	0.067919301	-0.063614765	0.14179873	-0.114628123	-0.204848882	0.025154071	2.578731286	1.460013068
C123	-0.008092083	0.048165472	0.043512189	0.01635753	0.051036413	-0.098729636	-0.006715567	-0.006150702	-0.040977656	-0.018994529	-0.079330904	-0.120958177	-0.018879363	-0.113904218	-0.098355344	-0.091182105	0.009795771	0.003088683	-0.033338266	-0.050631092	-0.177868343	-0.214282953	0.528964449	0.028593991	-0.160214936	-0.036920772	-0.058245804	-0.135877747	-0.258537123	-0.043468821	-0.138615698	-0.051108211	-0.009475454	-0.106112643	-0.105368173	0.009038962	-0.065394364	-0.03472575	-0.10815411	-0.243790303	-0.24605799	0.053567338	-0.042319896	0.174061854	-0.008329272	-0.093065903	0.03273862	1.460013068	2.277877514
C49A	-0.000975056	0.038830115	0.065710568	0.022103525	0.025248673	0.033151301	0.025080036	-0.041535666	0.044288194	0.074497512	0.067631384	-0.053515743	-0.010391304	-0.006701857	-0.02405775	-0.020997607	0.051188598	0.425628398	-0.017995047	0.167624859	0.019822128	-0.008366289	0.124771884	-0.001306846	0.018281088	0.051087141	-0.038789489	0.028907957	0.004962883	0.034941869	-0.025929209	-0.001489193	0.053853884	-0.045525369	0.05119134	-0.015377747	0.163829842	-0.045432139	-0.025630324	-0.02416332	-0.018204815	-0.01198033	-0.042058029	-0.017620755	0.033063555	-0.018768309	0.045339775	0.02617549	0.035131071
CH701-30	0.052582937	-0.061167473	0.008214971	0.107195254	0.029449515	-0.002407784	0.192433683	-0.082578879	-0.007723275	0.030712235	0.086913578	-0.016410134	0.028085338	-0.039518878	-0.102118827	-0.041475341	-0.044695895	0.204979996	0.183634399	0.126581646	0.034991226	0.041078608	0.059050095	0.046767019	-0.007680773	-0.010521552	0.040818112	0.05504531	0.010534757	0.095355022	-0.05189107	0.046584672	0.077249173	-0.038582463	0.017003286	0.077940173	0.046008839	-0.076878128	-0.04747909	0.037620865	0.040837306	0.10190307	-0.048139927	-0.021646105	0.046861621	0.016966268	0.12083428	-0.031320107	-0.010025238
CH9	0.066919818	-0.104413934	-0.040515618	0.06943292	0.021849884	-0.044283214	0.194431276	0.037327464	0.007984638	0.297319	-0.012545195	-0.024009764	-0.068631371	-0.036150252	-3.59E-05	-0.084721802	-0.038585205	0.445537153	0.071836339	0.131321303	-0.048015163	-0.050153973	0.004835378	-0.040352465	0.0148823	0.039462161	0.040073641	0.058413936	-0.058761312	0.086384359	-0.062232765	0.05132433	0.050455095	-0.025616614	0.071100095	0.190991357	0.085024296	-0.026894415	-0.057820784	-0.059095843	-0.055879402	0.098416536	-0.042714753	-0.058037407	-0.03066064	-0.063298056	0.07895885	-0.174651902	-0.175293545
CI.7	0.042670376	-0.003899467	0.926491057	0.008165614	0.022279017	-0.113776712	0.033078636	-0.023939842	0.023495123	0.027654834	0.083856176	-0.033177855	0.004462457	0.021862224	-0.055819077	0.006195441	-0.05735052	0.005865023	0.053071024	0.038520262	0.012739377	-0.005851817	0.017603798	0.012175883	0.045474136	0.033036134	-0.063695656	-0.041242265	-0.029540507	0.136170643	-0.038496088	0.021590759	0.123548923	-0.05260812	0.022172077	0.009073237	0.026499054	-0.077193466	-0.07110197	-0.009309559	-0.011577246	-0.064307136	0.006386015	0.07675286	0.060256603	0.061894986	0.104066559	0.006753451	-0.015824703
CI187-2	0.08063288	-0.096185	0.071911746	0.118792813	0.078064937	-0.030570152	0.065557013	-0.072352352	0.032665956	0.106748297	0.036814698	-0.118608228	0.008149162	-0.040260606	-0.080924044	-0.135447243	-0.07148723	0.07399023	0.038934314	0.07922483	-0.119306084	-0.120073862	0.787697377	0.061106643	0.204087454	0.142292301	0.019510904	0.131081373	0.007050965	-0.001358945	-0.118442334	0.155525502	0.079249509	-0.014645616	0.175301267	0.262287762	0.042525046	-0.124234944	-0.072899393	-0.094739933	-0.099749684	0.108016502	-0.041340979	-0.088197368	0.069427436	-0.06055325	0.095413976	-0.119807881	-0.103997141
CI21E	0.016506973	0.017923249	0.037948542	0.082087545	-0.036789153	-0.042596845	0.009657297	-0.091234204	0.027494423	0.005604526	-0.079410424	-0.034662683	-0.055976746	0.112236538	-0.024399137	0.063664988	-0.027301612	-0.023040445	0.040617941	0.100102905	0.0606117	0.059843922	-0.030496116	0.279413322	0.122138131	0.009614795	0.091117162	0.006630058	0.082770319	-0.032580085	0.066959578	0.099625786	0.091901392	0.045992386	0.045365825	-0.040397709	0.005819778	-0.010126694	0.011046152	0.104372299	0.104846676	0.021954083	-0.009494649	-0.006993886	0.0340932	0.124848661	0.090242443	-0.126350446	-0.118765897
CI28A	0.022683472	-0.081469714	0.020817497	0.037535861	-0.04843607	-0.01859693	0.035028244	0.020511757	-0.076011636	0.0707354	0.072095464	0.022241999	-0.070365726	-0.110549302	-0.097742493	-0.006936303	-0.041690593	-0.045655617	-0.013530967	-0.047276177	-0.056604678	-0.072453808	-0.040772001	0.003157234	0.107749151	-0.028081729	0.001321423	0.010064493	-0.085174243	-0.059308353	-0.074935376	0.153788404	1.233292366	0.024748246	0.065252644	0.053524836	-0.026392618	-0.077985922	-0.071894427	-0.064943295	-0.069953046	0.072003605	0.032328682	-0.107757881	0.037527635	-0.012933197	0.10875823	-0.029685837	-0.008390968
CI31A	0.113034479	0.008881293	0.059069289	-0.011958393	-0.032120789	-0.015991969	-0.047370778	-0.052290041	0.012968339	0.008901858	0.013003986	-0.069754246	-0.032113934	-0.020198295	0.041965665	0.047767873	0.047289383	0.029614038	-0.039717678	0.103400237	-0.053999718	-0.042428208	0.068773454	-0.002463997	0.022608065	0.023880383	0.076591078	0.064768669	-0.008533555	0.110562508	-0.0202312	0.043968743	-0.008999706	-0.023374976	-0.022630506	-0.005566642	0.236708418	-0.05344445	-0.019932315	-0.04588595	-0.045411573	0.208969699	0.35644064	-0.074990217	0.003114732	-0.045975067	0.005793729	-0.035307068	-0.04965903
CI3A	0.045062827	0.102691414	0.098038131	0.117498559	0.113788546	-0.078479494	0.110877846	-0.027031519	-0.035808865	0.016336965	-0.035773219	-0.056835012	0.07814857	0.06949873	0.005527749	0.015443052	0.082145128	0.048017401	0.069173795	0.047767873	-0.098663826	-0.113141924	0.081692688	0.062554453	-0.11665725	0.009378977	-0.053077013	-0.07038355	-0.061423856	0.063156336	-0.004569902	-0.025373941	0.001177464	0.110195072	-0.020679528	0.0334022	-0.005384295	-0.018588704	-0.07556468	-0.128938954	-0.131206641	0.068333352	0.130114795	0.105194918	0.120232397	0.019043382	0.005002643	0.046163765	0.105847529
CI64	0.087855477	-0.005329454	-0.027806152	-0.115286218	0.012622839	-0.104238442	-0.076662876	-0.004804348	-0.019065823	-0.060150167	0.016616655	0.022975502	-0.027130233	-0.082395161	-0.012005008	-0.029510344	-0.021762643	-0.035324891	-0.110140735	0.020637892	-0.112083487	-0.097769913	0.003834524	-0.033127127	-0.036846737	-0.035574419	-0.095288346	-0.017993676	-0.100893124	-0.066801043	-0.081057034	-0.090892817	-0.043775932	-0.134928993	-0.019017837	-0.136315106	-0.006464668	-0.100559963	-0.093097436	-0.11082488	-0.107608439	-0.073963314	-0.10815411	-0.05903826	-0.050855941	-0.093090581	0.002551238	-0.064599166	0.000568726
CI66	-0.039365322	0.051168032	-0.000100338	-0.164358194	0.018392142	-0.058709212	-0.039359838	-0.073070772	0.026463407	-0.07905944	-0.024229129	-0.017870283	-0.017247835	-0.087594114	-0.056963889	-0.040193426	-0.044785012	0.012946403	-0.052272217	0.045601642	-0.087119737	-0.075548227	-0.032898164	-0.115103871	-0.044787754	0.009954811	-0.073066659	0.056327225	-0.07318731	-0.043208325	-0.102708371	-0.008345724	-0.066798301	-0.079802539	-0.036556078	-0.00989499	0.041806626	-0.064627957	-0.073617814	-0.070779778	-0.067563337	0.011325843	-0.066737976	0.026250897	-0.021779095	0.029216439	-0.010873907	0.011092767	0.015935252
CI90C	0.060684365	-0.021532309	-0.033040752	-0.061566443	-0.099552255	0.011177771	-0.025685165	-0.01140998	0.052477368	-0.070868895	-0.009183424	-0.020647994	0.010137158	-0.119163496	-0.062483663	-0.033373913	-0.039336531	0.058154811	0.039551278	-0.047664179	-0.051508553	-0.042679107	-0.046644131	-0.052072047	-0.000950377	-0.094279266	0.024240964	0.094680474	-0.041689222	-0.043243972	-0.078065442	-0.045399234	-0.031187117	-0.144276689	0.062122578	-0.012672701	-0.010328236	-0.092084244	-0.064056237	-0.043394785	-0.040178344	-0.025727667	-0.105162518	-0.047820477	-0.038267126	0.003131185	0.01925315	-0.049268286	-0.047167865
CI91B	0.034289257	-0.106881792	0.05847289	0.127290469	0.061884018	-0.056348295	0.046634029	-0.055628504	0.043905676	0.096051506	0.067248866	-0.099142316	-0.005289694	-0.026278822	-0.055974004	-0.115981331	-0.07395783	0.057809311	0.02001133	0.087722487	-0.121776683	-0.114318269	0.700222795	0.072346363	0.229037494	0.109658998	-0.010380335	0.095706006	-0.011872018	-0.023023992	-0.093492294	0.184588638	0.095973357	-0.019858279	0.170088603	0.311916377	0.040054447	-0.099284904	-0.061659673	-0.099952596	-0.104962347	0.102803838	-0.049295707	-0.055021136	0.064214772	-0.04931353	0.101169568	-0.100341969	-0.103725676
CM105	-0.05301943	-0.077652761	-0.082306044	-0.075184904	-0.013085381	0.47947705	0.045700357	-0.107290359	-0.079049843	-0.035130205	-0.06461836	-0.106931149	0.048617913	0.808431493	0.662198594	0.728326208	0.51396673	0.010260551	0.071176873	0.147114221	0.189884934	0.222021924	0.005546943	-0.082142891	0.2829451	0.111467389	0.177888404	0.018680058	0.17502569	-0.026699729	0.939332142	0.004049776	-0.017384938	0.049816195	0.147218419	-0.002983618	-0.007494313	0.582555347	0.720951427	0.247355852	0.239604038	-0.011925488	-0.030349416	-0.042244489	0.212723585	0.207506808	0.06870216	-0.180795497	-0.129337925
CM174	-0.053107176	-0.074998443	-0.087877918	-0.069788522	-0.004946936	0.479389304	0.04561261	-0.118346361	-0.070911397	-0.037960015	-0.070190234	-0.120729215	0.004657143	0.794633428	0.659368784	0.730980526	0.522105176	0.012914869	0.068347063	0.144284411	0.192539252	0.221934178	-0.005509059	-0.079488573	0.277373226	0.111379643	0.177800658	0.002139929	0.174937944	-0.032271603	0.933760268	0.009446158	0.001721764	0.046986385	0.158098929	0.002412764	-0.007582059	0.552304897	0.718121617	0.255494298	0.247742483	-0.028465618	-0.027695098	-0.039590172	0.220862031	0.177256359	0.060388222	-0.183625307	-0.132167735
CM37	0.02420943	0.27104043	0.099121246	0.022609436	0.101161342	-0.056830899	-0.019658109	0.096073442	0.0489072	0.110650254	-0.01823772	-0.184628902	0.039471758	-0.11313644	-0.072908991	-0.115092902	0.022902837	0.0312771	0.055175559	0.164017674	-0.042739432	-0.068185785	0.239073448	-0.03918983	-0.038796344	0.04336686	-0.021831194	-0.011717092	-0.06034074	0.075207707	-0.13784792	0.018211165	-0.101937851	-0.003888499	0.059923442	0.045453571	0.077960739	-0.105251635	-0.09230498	-0.078498688	-0.078024311	-0.019700611	-0.025099735	0.119988353	-0.018529749	-0.155365596	0.022538142	0.137734991	0.106930645
CM7	0.093739946	0.048541135	0.061711268	0.004393905	0.106253355	0.007215489	0.027935895	0.010677345	-0.000842066	-0.037813314	0.023872156	-0.057515044	0.028111387	-0.044976956	-0.04176737	-0.056530643	0.137677408	0.050079433	0.04518622	0.093702928	-0.060954963	-0.098740604	0.100207104	0.031711717	-0.040559491	0.030635457	0.032617969	0.000230081	-0.055248728	0.040539792	-0.082027724	0.008221826	-0.018697015	-0.01524887	-0.037811943	0.054658679	0.04055076	-0.046689375	-0.031000656	-0.096714219	-0.098981906	-0.050255429	-0.01178153	-0.018877992	-0.038116312	-0.076237856	-0.049147635	0.026289286	0.036615899
CML10	-0.05424239	-0.098070169	-0.047882173	-0.138104303	-0.077375813	-0.08044144	-0.096738897	0.036816069	0.000618083	-0.0678869	-0.113141924	0.144115774	-0.139065396	-0.143602141	-0.071840957	-0.05918359	-0.132326774	-0.038948529	-0.172718747	-0.080329016	-0.145869828	-0.131556254	-0.158828822	-0.058687276	-0.119990229	-0.163961966	-0.14552707	-0.136783999	-0.192262808	-0.133492151	-0.112101311	-0.104113678	-0.109096009	-0.193393909	-0.095306169	-0.10977604	-0.086866096	-0.04111613	-0.126883777	-0.143240189	-0.140023748	-0.100894495	-0.135085291	-0.098308729	-0.142225625	-0.136474146	-0.140917661	-0.105240667	-0.067493414
CML103	-0.009304075	-0.07781043	-0.08109268	-0.124699723	-0.021469242	-0.019050742	-0.08470535	-0.026557142	-0.003800753	-0.040772001	-0.050380193	0.058806051	-0.140742169	-0.157618201	-0.114648688	-0.165058792	-0.132632514	0.012844946	-0.057857802	-0.017567285	-0.100931513	-0.126377867	-0.005578981	-0.094639847	-0.107956681	-0.092974044	-0.15954313	-0.01918099	-0.08974115	-0.074843517	-0.175474522	-0.056433299	-0.092949365	-0.06893574	-0.15867938	-0.03330399	0.012913498	-0.053761158	-0.131302613	-0.128464577	-0.1279902	-0.077892692	-0.057242208	-0.120550981	-0.116481758	-0.127182662	-0.030169811	-0.010945201	-0.039007483
CML108	-0.092235057	-0.042832662	-0.062567296	-0.044477901	-0.00431489	-0.017663257	-0.121021245	-0.012144853	-0.001727753	-0.048296225	-0.026370681	0.073218339	-0.098909241	-0.102074954	-0.144109423	-0.112257608	-0.038700372	-0.055004684	-0.053042737	-0.036059764	-0.127650184	-0.131160026	-0.03778178	-0.05280692	-0.118222968	-0.063480404	-0.076579243	-0.095256812	-0.134283237	-0.094707028	-0.128157466	-0.087265066	-0.066197789	-0.117590923	-0.112733356	-0.036715118	-0.008321045	-0.033864742	-0.044911147	-0.130504673	-0.135514424	-0.030575636	-0.100413263	0.007656961	-0.06093851	-0.088091799	-0.077453962	-0.032179744	-0.020482099
CML11	-0.0623068	-0.07185878	-0.046349359	-0.150281809	-0.070358871	-0.089876882	-0.09246402	0.042461979	0.004892961	-0.080064406	-0.112980142	0.14016446	-0.133419487	-0.154408615	-0.074421239	-0.069990064	-0.129422929	-0.042899843	-0.156104582	-0.073312074	-0.138852887	-0.131394473	-0.1655222	-0.073606846	-0.133538767	-0.144605737	-0.145365288	-0.140735313	-0.186616898	-0.144298626	-0.128391913	-0.11354912	-0.099337003	-0.191861096	-0.097886451	-0.112356323	-0.08396225	-0.045067444	-0.143174379	-0.143078407	-0.139861966	-0.087022394	-0.134923509	-0.099517979	-0.135208684	-0.119859981	-0.127045559	-0.103707853	-0.07967092
CML14	-0.092409178	-0.122526638	-0.075080705	-0.078927821	-0.057959258	-0.006183606	-0.087605082	0.095992551	-0.016983225	-0.063551697	-0.073845405	0.17175852	-0.200539728	-0.074828435	-0.099039489	-0.127513081	-0.127991571	-0.075744285	-0.084065078	-0.066396589	-0.201860032	-0.205369874	-0.101023372	0.077266997	-0.151301857	-0.148658507	-0.121997419	-0.074865453	-0.151595258	-0.070202573	-0.139299843	-0.027799297	0.000808657	-0.160267035	-0.175974948	-0.09310155	-0.019463422	-0.046378151	-0.108838255	-0.223908968	-0.217950463	-0.103414452	-0.12526596	-0.115910037	-0.12623665	-0.184923674	-0.053635023	-0.065258632	0.001280292
CML154Q	-0.061691207	-0.179554713	-0.071783373	-0.079743585	-0.104019077	-0.038533106	-0.113784938	0.096547819	2.44E-05	-0.057512302	-0.041070886	0.188766172	-0.172563821	-0.119517223	-0.071063582	-0.088568918	-0.106870824	-0.058736633	-0.025240951	-0.076809577	-0.134124197	-0.118439591	-0.167648671	0.039433369	-0.065742606	-0.111085376	-0.121442151	-0.031808194	-0.143499314	-0.105294137	-0.144228703	-0.014219225	-0.05759045	-0.174793119	-0.113723241	-0.09117525	-0.038102602	-0.081469714	-0.094572667	-0.156173133	-0.155698756	-0.122053632	-0.143905139	-0.070110714	-0.090720067	-0.069887236	-0.075701783	-0.168901794	-0.079055327
CML157Q	-0.068040456	-0.154370226	-0.068535399	-0.131336889	-0.125449678	-0.014719652	-0.033073657	0.156008105	-0.002211727	-0.039182975	-0.00560366	0.185158987	-0.089795991	-0.091590672	-0.062331479	-0.101773327	-0.122817297	-0.080167234	-0.061067387	-0.091385017	-0.166523054	-0.168661864	-0.134237993	-0.05054883	-0.132417262	-0.118805657	-0.142872752	-0.130016585	-0.147792015	-0.095191002	-0.119044217	-0.096660749	-0.061197635	-0.142753472	-0.102249075	-0.116718946	-0.051307011	-0.023380461	-0.085840564	-0.185829926	-0.185355549	-0.092756049	-0.140657165	-0.086057187	-0.092270704	-0.075550969	-0.121125443	-0.101215317	-0.071694256
CML158Q	-0.084979556	-0.021866841	-0.060795923	-0.101660902	-0.083434403	-0.015206368	-0.050698273	0.085598758	0.045287676	-0.064348267	0.0014503	0.240884581	-0.138268827	-0.137321444	-0.11491741	-0.125567587	-0.109593693	-0.08065395	-0.074578908	-0.080903478	-0.197172474	-0.214392635	-0.189565988	-0.016759747	-0.131532947	-0.058966966	-0.122793989	-0.103082662	-0.183240047	-0.10390391	-0.1524357	-0.092348853	-0.023295457	-0.151466381	-0.099993727	-0.081558831	-0.021631024	-0.021125113	-0.065761801	-0.227447602	-0.224231161	-0.032917359	-0.134288721	-0.064607392	-0.101669128	-0.089062489	-0.122297675	-0.107186161	0.004596818
CML218	-0.055847869	-0.112014936	-0.050858683	-0.108176046	-0.032366204	-0.001156032	-0.113425728	0.132553861	0.05111182	-0.109252306	-0.02974342	0.242595629	-0.132444683	-0.094479437	-0.133771842	-0.126598603	-0.170950116	-0.100879414	-0.085207147	-0.098386878	-0.17078285	-0.17977682	-0.109706118	-0.030130051	-0.147645315	-0.128549581	-0.195118668	-0.138389478	-0.166447647	-0.01718888	-0.147982588	-0.120800508	-0.114814583	-0.181289068	-0.122961255	-0.148399382	-0.048711647	-0.096191856	-0.058566625	-0.187347658	-0.181389154	-0.050400759	-0.165482441	0.002913191	-0.1136684	-0.118885177	-0.152120363	-0.110959241	-0.045791349
CML220	0.008323283	-0.109540223	-0.06894945	-0.098846173	-0.046343875	-0.001423383	-0.036915288	0.060992847	-0.008109906	0.000162901	-0.0012191	0.191600095	-0.110775523	-0.142732907	-0.127184033	-0.121381826	-0.108149996	-0.050418582	-0.029262188	-0.101396293	-0.164195042	-0.170446947	-0.151104428	0.001136333	-0.112265834	-0.117848677	-0.135060612	-0.086557614	-0.126955071	-0.073668542	-0.119458268	-0.095018252	-0.03556208	-0.123973076	-0.12597067	-0.056807591	-0.002363911	-0.052586184	-0.098593904	-0.145113018	-0.147380705	-0.075346685	-0.13695812	-0.016548608	-0.10570956	-0.138346976	-0.057786508	-0.161954775	-0.078963468
CML228	-0.105506647	-0.141108234	-0.127938101	-0.107106641	-0.016215447	-0.04395965	-0.035578532	0.017085548	0.046697097	-0.034147175	0.045361712	0.168258276	-0.110809799	-0.167445758	-0.146412757	-0.176257381	-0.130120784	-0.071018338	-0.045748847	-0.089091281	-0.157374157	-0.185562575	-0.126460128	-0.00438207	-0.101331854	-0.117882952	-0.169370687	-0.063284346	-0.146183794	-0.116204809	-0.182560015	-0.027871961	-0.089066602	-0.130862512	-0.035516836	-0.052728771	-0.076433914	-0.041652204	-0.134275011	-0.204101669	-0.20911142	0.035672629	-0.161670972	-0.046745587	-0.061870812	-0.209674914	-0.075644199	-0.118116028	-0.039237816
CML238	-0.068687583	-0.148162194	-0.084263877	-0.111418537	-0.030124567	-0.063352898	-0.135862666	0.03882326	0.069805841	-0.094671381	-0.026130751	0.16394638	-0.124718918	-0.127884631	-0.127417109	-0.129841093	-0.172821575	-0.072588169	-0.08296551	-0.145502392	-0.13152335	-0.155598671	-0.154079568	-0.027888414	-0.097417558	-0.104371432	-0.146261943	-0.060741082	-0.120332987	-0.157534568	-0.175903655	-0.040410049	-0.059102699	-0.158481951	-0.102896202	-0.08034821	-0.086229937	-0.113144666	-0.130360714	-0.16316951	-0.154468941	-0.053643249	-0.117996748	-0.015410652	-0.145702562	-0.09607806	-0.04842236	-0.163558883	-0.095648927
CML247	-0.041011932	-0.152020278	-0.093606089	-0.093340109	-0.091565994	-0.071324078	-0.054716767	0.189891789	0.00562235	-0.108126689	-0.072490826	0.186137904	-0.175192089	-0.108435171	-0.132646225	-0.140554337	-0.131435604	-0.080559349	-0.07722637	-0.132908092	-0.175141361	-0.184135331	-0.137372172	-0.031746498	-0.114985962	-0.156215635	-0.135038676	-0.098874965	-0.15846687	-0.191555356	-0.116694268	-0.081285996	-0.093123486	-0.11024082	-0.08893087	-0.117111061	-0.090088021	-0.030627736	-0.105427127	-0.188964105	-0.185747664	-0.113713644	-0.10677348	-0.100159622	-0.137221358	-0.141067103	-0.089298307	-0.09338124	-0.104991139
CML254	-0.040937896	-0.119041474	-0.08393483	-0.196093471	-0.144962205	-0.047942498	-0.104685399	0.072057075	-0.042289734	-0.025790735	-0.077215402	0.07515835	-0.153181542	-0.20844647	-0.158621797	-0.184353325	-0.138216728	-0.022216454	-0.076466819	-0.093074129	-0.118855014	-0.13196208	-0.119474721	-0.03715659	-0.109427798	-0.138318184	-0.188434887	-0.009683851	-0.124802551	-0.113332497	-0.209850406	-0.044879613	-0.077968099	-0.14855568	-0.158779465	-0.010096532	-0.029688579	-0.110073554	-0.156081274	-0.157356334	-0.156881957	-0.088275517	-0.1176677	-0.097343522	-0.122751487	-0.140307551	-0.065231212	-0.170084995	-0.106288135
CML258	-0.025923725	-0.160239614	-0.070291691	-0.212613036	-0.010668252	-0.071317222	-0.098582935	0.043198223	0.028936749	-0.083441258	-0.001190308	0.095656649	-0.094294347	-0.138591019	-0.095621506	-0.088448267	-0.168446612	-0.06410011	-0.075848483	-0.050639318	-0.081904331	-0.107350685	-0.112686741	-0.075612666	-0.164336258	-0.117819885	-0.1555973	-0.076931598	-0.151604855	-0.102431422	-0.111203285	-0.060713661	-0.105455919	-0.177414532	-0.14787839	-0.107506982	-0.090081166	-0.026507784	-0.091709952	-0.123147715	-0.122673338	-0.039671062	-0.17257616	-0.076845223	-0.122133152	-0.160254696	-0.071468036	-0.13176328	-0.114581507
CML261	-0.004622001	-0.14579305	-0.051732031	-0.133727969	-0.045578839	-0.003400412	-0.151316938	0.042563435	0.013220609	-0.030605799	-0.008680256	0.164944491	-0.171706926	-0.188582958	-0.130532093	-0.167231877	-0.195131007	-0.082558314	-0.094306687	-0.044418946	-0.119556982	-0.151858496	-0.069448506	-0.022777206	-0.110129767	-0.162327696	-0.094535649	-0.063856066	-0.157723771	-0.083871762	-0.162566256	-0.044896065	-0.049878395	-0.149257648	-0.099156027	-0.093060419	-0.064666346	-0.047708052	-0.089602676	-0.171768622	-0.168552181	-0.058129266	-0.178695076	-0.085706203	-0.144704451	-0.156776388	-0.080329016	-0.058362341	-0.052148824
CML264	0.010318134	-0.15553149	-0.071067695	-0.180484272	-0.096448239	-0.054269811	-0.129521643	0.127426201	0.03227384	-0.048570431	-0.059549655	0.111333028	-0.133459247	-0.128398768	-0.099139574	-0.087853239	-0.122607529	-0.092296754	-0.060172104	-0.066496674	-0.101874783	-0.124579073	-0.120317905	-0.002352943	-0.086963439	-0.176179232	-0.14677608	-0.031092515	-0.133186411	-0.122401874	-0.117463417	-0.103991656	-0.017114844	-0.145285769	-0.097926211	-0.112396082	0.005115068	-0.03550998	-0.103454212	-0.115697527	-0.11522315	-0.033591907	-0.121252949	-0.105041867	-0.076294069	-0.092479101	-0.074986104	-0.153104764	-0.090678936
CML277	-0.057708359	-0.104278202	-0.082881877	-0.189556391	-0.07947075	-0.001645491	-0.131053086	0.079965188	0.095866416	-0.086434221	-0.013094979	0.157102189	-0.152128589	-0.14706811	-0.076677957	-0.103780518	-0.153616159	-0.084230973	-0.095979346	-0.086537048	-0.163046117	-0.151474607	-0.184231303	-0.07997666	-0.105632782	-0.096134272	-0.18463987	-0.075811465	-0.136088886	-0.093085097	-0.115567279	-0.068505236	-0.118046105	-0.152986855	-0.120708649	-0.110499945	-0.082105873	-0.058292419	-0.082363627	-0.168642669	-0.162684164	-0.061172957	-0.134438164	-0.060643739	-0.076454479	-0.147480791	-0.061436195	-0.163547914	-0.109348278
CML281	-0.063429676	-0.15935667	-0.070779778	-0.086966181	-0.016640467	-0.040271574	-0.13197579	0.030370848	0.058611365	-0.067476962	-0.024985939	0.181543576	-0.097524499	-0.134966011	-0.171516352	-0.152003825	-0.181273987	-0.071443357	-0.102386178	-0.03330399	-0.182477753	-0.187358627	-0.043252198	0.025355613	-0.125064418	-0.101855589	-0.10261514	-0.008868087	-0.17814255	-0.105661573	-0.162419555	-0.054346589	-0.077152335	-0.180644683	-0.126429966	-0.061379983	-0.070003774	-0.061271671	-0.104537327	-0.190816369	-0.184857864	-0.051127406	-0.155240832	-0.038944416	-0.114395047	-0.155258655	-0.081553347	-0.087007312	-0.073938636
CML287	-0.061204491	-0.040593767	-0.013713314	-0.143695371	-0.067885529	0.005826634	-0.095474806	0.124455175	-0.004972985	-0.036460106	0.029338461	0.207076304	-0.158366785	-0.110804314	-0.047269322	-0.05243537	-0.110497203	-0.034942373	-0.06999829	-0.051644285	-0.080167234	-0.104242555	-0.178130211	-0.057423184	-0.131065425	-0.154471683	-0.119584403	-0.050515925	-0.084058223	-0.063676461	-0.103982059	-0.046637276	-0.051619606	-0.131804411	-0.157109548	-0.097543693	0.003515074	-0.043965135	-0.061181183	-0.107700298	-0.104483857	-0.040676029	-0.10640056	-0.062768838	-0.13821947	-0.122870767	-0.11223293	-0.120428959	-0.121070602
CML311	-0.019651254	-0.00589569	-0.027001356	-0.062382207	0.005201443	-0.034882048	-0.033356089	0.091972686	0.064000891	-0.019585444	0.002340099	0.170480719	-0.147661767	-0.136431644	-0.094833163	-0.179519066	-0.141608661	-0.10718479	-0.090141491	-0.060819231	-0.160635843	-0.17511394	-0.084477758	0.008808628	-0.082657028	-0.118402574	-0.147953797	-0.099450799	-0.141219288	-0.020752192	-0.148803837	0.009997313	-0.055310424	-0.145092453	-0.063457096	-0.091637287	-0.12219759	-0.022977377	-0.100518833	-0.196395098	-0.195920721	-0.096466062	-0.148480273	-0.022586633	-0.073358689	-0.137529841	-0.074792789	-0.066536434	-0.038386405
CML314	-0.083198586	-0.084524373	-0.068612176	-0.125929539	-0.102218912	-0.029192265	-0.102387549	0.133994816	0.042955551	-0.137974055	-0.053666557	0.101449259	-0.1597954	-0.151307341	-0.102168184	-0.127899712	-0.151685746	-0.069275756	-0.075540001	-0.07363838	-0.074740689	-0.118010458	-0.119233419	-0.008123617	-0.103702369	-0.166868554	-0.15665985	-0.097188596	-0.153352921	-0.08841262	-0.138315442	-0.10976233	-0.140794268	-0.119522707	-0.105067917	-0.119537788	-0.043157597	-0.033054462	-0.083175278	-0.139291617	-0.133333112	-0.062670124	-0.096860919	-0.088876029	-0.131421893	-0.141437282	-0.113661545	-0.060161135	-0.060802778
CML321	-0.064692396	-0.131827719	-0.013088123	-0.140328117	0.038309123	-0.056615647	-0.075655168	0.039390867	0.029928005	-0.078336906	-0.009796276	0.170683631	-0.128949923	-0.138970795	-0.131648113	-0.12173281	-0.160600196	-0.083674334	-0.100906835	-0.105860373	-0.13986745	-0.139264196	-0.056854206	-0.025264258	-0.137295394	-0.129167917	-0.13815366	-0.121184397	-0.143758439	-0.143942157	-0.158198148	-0.093998204	-0.079786087	-0.166826052	-0.13043475	-0.173696293	-0.034248631	-0.06801852	-0.097573856	-0.145464003	-0.142247562	-0.13876514	-0.131824977	0.009150015	-0.115657768	-0.109906288	-0.125318059	-0.100609321	-0.087540644
CML322	-0.074391076	-0.033214873	-0.073514987	-0.145913701	-0.060506635	-0.029296463	-0.081926268	0.107155494	0.043536868	-0.075696299	0.023692551	0.184292495	-0.150987891	-0.032131758	-0.00698566	-0.042314412	-0.112715533	-0.09748611	-0.115404127	-0.073057062	-0.155050258	-0.1585601	-0.161154093	-0.040447067	-0.06061906	-0.200563036	-0.16841782	-0.074670767	-0.1226089	-0.086460271	-0.05821427	-0.015265322	-0.089484767	-0.113457261	-0.024966745	-0.12581163	-0.068625887	0.022368134	0.002410022	-0.155162683	-0.146462114	-0.129269373	-0.114103017	-0.064987168	-0.117815772	-0.077788493	-0.115136775	-0.113050065	-0.060221461
CML323	-0.066721523	-0.029658416	-0.06995853	-0.077918741	-0.011706123	-0.081952318	-0.124984898	0.132648462	-0.002263826	-0.076252938	-0.004284727	0.167283472	-0.114526666	-0.128660635	-0.132306209	-0.110051618	-0.124240428	-0.013038766	-0.074829806	-0.106518468	-0.113104906	-0.08370998	-0.13291906	-0.012212034	-0.065288795	-0.084581957	-0.089454604	-0.062888118	-0.105342123	0.035004936	-0.106757028	-0.062437048	-0.043426319	-0.130466284	-0.057057119	-0.115400014	-0.088376973	-0.038513911	-0.081779567	-0.091280819	-0.093548506	-0.033853774	-0.084496953	0.082527646	-0.101920027	-0.057779653	-0.064965231	-0.045055105	0.014628659
CML328	-0.065785108	-0.041061289	-0.055311795	-0.098918838	-0.036819316	-0.075531775	-0.060295496	0.178828932	-0.012295667	-0.046524851	-0.050648915	0.150396471	-0.132784699	-0.144176604	-0.147822178	-0.152988226	-0.138385365	-0.065572599	-0.096515419	-0.120663405	-0.08337682	-0.108823173	-0.082625494	-0.022243875	-0.123306755	-0.090500702	-0.17215114	-0.103082662	-0.083154713	-0.065515015	-0.185340468	-0.063557182	-0.023295457	-0.155579477	-0.120559207	-0.093898119	-0.02574412	-0.040319561	-0.132942368	-0.130104331	-0.129629954	-0.090500702	-0.106868082	-0.0563812	-0.098927064	-0.142532736	-0.086650844	-0.090733777	-0.033792077
CML331	-0.056416847	-0.087905338	-0.052798694	-0.134794632	-0.048016534	0.006501181	-0.074920295	0.110048371	0.041631134	-0.119418508	0.018359237	0.191298468	-0.10422199	-0.095048415	-0.086354701	-0.05724495	-0.111193687	-0.083624977	-0.096058865	-0.078390376	-0.135704997	-0.146069999	-0.182939791	-0.08691134	-0.042644831	-0.1222634	-0.165524943	-0.074519953	-0.141652534	-0.075341201	-0.078628936	-0.086408171	-0.097560146	-0.148953279	-0.046752443	-0.084529858	-0.058877849	-0.009014788	-0.055022507	-0.155011869	-0.1463113	-0.077019344	-0.138630779	-0.073062546	-0.071049871	-0.155786502	-0.117728026	-0.122496475	-0.075151999
CML332	-0.067519464	-0.123686531	-0.08446679	-0.130815897	-0.059119151	0.009108884	-0.03666576	0.081122339	0.018189229	-0.103100486	0.025080036	0.217213714	-0.124921831	-0.110264128	-0.130362085	-0.095768207	-0.136006624	-0.094727593	-0.068772587	-0.064814418	-0.145436582	-0.161285712	-0.192671376	-0.102127053	-0.122299046	-0.093606089	-0.16291724	-0.070541218	-0.123963479	-0.064507307	-0.117152192	-0.067348085	-0.103178635	-0.166911056	-0.090759827	-0.084664219	-0.061754274	-0.033827724	-0.06338306	-0.164743454	-0.156042885	-0.125139825	-0.153846492	-0.069083811	-0.079410424	-0.113418872	-0.109636195	-0.14593838	-0.087625648
CML333	-0.03690432	-0.113636866	-0.075788158	-0.057698762	-0.05866671	0.052063316	-0.069803603	0.107624387	0.016585122	-0.105390109	-0.016283999	0.152542136	-0.116243198	-0.139974391	-0.090149718	-0.082976478	-0.113617672	-0.034635262	-0.005938192	-0.03145721	-0.132644854	-0.147122951	-0.103101857	0.00389485	-0.058779135	-0.090411585	-0.12133384	-0.082428066	-0.159843386	-0.098330665	-0.089279112	-0.026450201	0.002843268	-0.101334597	0.030343427	-0.025257403	-0.000976427	0.005013612	-0.008089341	-0.167033078	-0.163816637	0.019956489	-0.068390069	-0.01927422	-0.150937162	-0.143814651	-0.089303791	-0.102983948	-0.070720824
CML341	-0.052572473	-0.116965732	-0.098311471	-0.087077235	-0.07844796	-0.039011596	-0.104666204	0.060422498	0.042047927	-0.05661976	-0.041549376	0.084089252	-0.13054032	-0.080235785	-0.129125415	-0.116468047	-0.155335433	-0.071554411	-0.083302784	-0.119790058	-0.144199911	-0.151822849	-0.168127161	-0.041936007	-0.08267348	-0.092369418	-0.134259929	-0.066562484	-0.16180122	-0.090691275	-0.113173458	-0.079136218	-0.073150292	-0.180755737	-0.073070772	-0.128671603	-0.074227923	-0.065495821	-0.110132509	-0.155280592	-0.154806215	-0.080030131	-0.162207045	0.00207549	-0.093940621	-0.115609781	-0.03230725	-0.126878293	-0.076791753
CML38	-0.119717393	-0.104590797	-0.113357176	-0.087041588	0.043609533	-0.057484881	-0.109429169	0.146833159	0.048938734	0.013338518	-0.029859958	0.151305465	-0.185345952	-0.118589034	-0.11675048	-0.139054428	-0.129250179	-0.071518764	-0.042821694	-0.152659178	-0.16884284	-0.194289193	-0.158494291	-0.003511465	-0.119655697	-0.117012347	-0.157531826	-0.08297922	-0.173419345	-0.14001278	-0.132332258	-0.083899183	-0.092309093	-0.165638738	-0.099084733	-0.091618093	-0.071450213	-0.036668502	-0.112838926	-0.185407648	-0.179449143	-0.05668694	-0.147090047	0.025418681	-0.030151987	-0.110775523	-0.104250782	-0.185797021	-0.050706499
CML45	-0.090371825	-0.097181741	-0.093608831	-0.089229755	-0.051808809	-0.068584756	-0.146578652	0.03907553	0.050863663	-0.027238545	-0.068380472	0.124438723	-0.153258319	-0.130374425	-0.099744199	-0.103539216	-0.123212154	-0.095643443	-0.084084272	-0.061617171	-0.144981399	-0.160830529	-0.108583243	0.050512679	-0.09168116	-0.071214395	-0.13641245	-0.086538419	-0.159840644	-0.096956891	-0.138633521	-0.06894945	-0.075302812	-0.158229681	-0.147887987	-0.104774516	-0.058557028	-0.081358661	-0.112285029	-0.183482719	-0.183008342	-0.093150907	-0.12597067	-0.074112757	-0.094722109	-0.120504366	-0.108495497	-0.081044694	-0.078944273
CML5	-0.004933225	-0.154330466	-0.087690086	-0.138152289	-0.085649991	-0.034559855	-0.102956527	0.044994275	0.012909385	-0.088500366	-0.054921051	0.11801818	-0.145968542	-0.142279095	-0.154150861	-0.13875143	-0.177618816	-0.08424057	-0.098045491	-0.054327394	-0.106157887	-0.132975272	-0.09718037	0.02626872	-0.121409247	-0.102313513	-0.100331001	-0.027149427	-0.10936336	0.018644412	-0.171103672	-0.088394797	-0.111886059	-0.197554992	-0.178987105	-0.134502602	-0.071832731	-0.090521267	-0.139956567	-0.140546111	-0.140071734	-0.109168673	-0.180377332	-0.068194012	-0.169008735	-0.135836616	-0.127940843	-0.102546589	-0.10867236
CML52	-0.008064662	-0.057376569	-0.108644939	-0.111121023	-0.042166341	-0.069910544	-0.141734796	0.122753725	0.023488268	-0.076550452	-0.078617968	0.19577763	-0.20531229	-0.139926405	-0.094214827	-0.150109059	-0.13002207	-0.031159696	-0.180696782	-0.058829863	-0.11340242	-0.12925155	-0.188057853	-0.039930187	-0.127282748	-0.131494558	-0.113059662	-0.104316591	-0.111123765	0.008657815	-0.167379949	-0.073702818	-0.068402409	-0.074551487	-0.123164168	-0.101987208	-0.081819327	-0.001793562	-0.142402488	-0.160129932	-0.159655555	-0.10544495	-0.098504787	-0.056244097	-0.187221524	-0.175985916	-0.146153632	-0.083741514	-0.061075614
CML61	-0.062219054	-0.118386121	-0.075053285	-0.088497624	-0.092207637	-0.048658177	-0.133507233	0.157716411	0.037885474	-0.084089756	-0.000467774	0.092266087	-0.166236508	-0.096737526	-0.131916836	-0.157648364	-0.123851055	-0.130558143	-0.136822388	-0.096531872	-0.101747277	-0.160098398	-0.187370966	-0.0392433	-0.141677212	-0.196617206	-0.168585086	-0.073467001	-0.145398193	-0.115419208	-0.17903235	0.019528727	-0.041665914	-0.145158263	-0.196513007	-0.157512632	-0.01806497	-0.07377137	-0.100584642	-0.167669237	-0.167194859	-0.08145052	-0.127980603	-0.014426251	-0.144718161	-0.062188892	-0.113247493	-0.16120345	-0.085067302
CML69	-0.048438812	-0.097750719	-0.114743289	-0.14326898	-0.06883017	-0.022538647	-0.110129767	0.048103776	0.062633972	-0.033291651	-0.022334363	0.181453087	-0.126406658	-0.181671586	-0.141444137	-0.13564193	-0.133378356	-0.085244165	-0.094250474	-0.112914333	-0.141437282	-0.14220506	-0.133830796	-0.066594017	-0.132010066	-0.114285365	-0.128755236	-0.066541918	-0.117907631	-0.078331422	-0.166623139	-0.006450958	-0.079984887	-0.198558587	-0.173135541	-0.094375238	-0.045415686	-0.081927639	-0.068980984	-0.141549706	-0.143817393	-0.067670277	-0.177267831	-0.03629284	-0.125453791	-0.126557472	-0.072046611	-0.125486696	-0.038382292
CML77	-0.045410202	-0.049478054	-0.065099592	-0.073059804	-0.112416648	0.039444338	-0.083793613	0.016856586	0.049210198	-0.00147137	-0.060436713	0.096735651	-0.089102249	-0.121059634	-0.072605993	-0.081885137	-0.059056084	-0.035600469	-0.070656385	-0.037221028	-0.139779704	-0.15974193	-0.191127594	0.003615159	-0.100189785	-0.076980956	-0.110645275	-0.063513308	-0.084716318	-0.099981388	-0.103269123	-0.117218002	-0.007033646	-0.099557739	-0.109781525	-0.066668053	-0.067065652	-0.021315686	-0.072807534	-0.160457608	-0.159983231	-0.053673412	-0.060443568	-0.055200742	-0.136135501	-0.112560606	-0.095067609	-0.095037447	-0.101163218
CML91	-0.137354349	-0.090694017	-0.032279829	-0.078628936	-0.015158382	0.016737306	-0.050288334	0.057902541	0.049125194	-0.049542493	-0.029673497	0.073343103	-0.198869811	-0.107434318	-0.065835837	-0.108019748	-0.111240303	-0.050766824	-0.057716585	0.021648343	-0.138493676	-0.126922166	-0.099353455	-0.059537316	-0.133179556	-0.136020334	-0.168313622	-0.067711408	-0.108794381	0.015100294	-0.11295135	-0.035726603	-0.090751601	-0.107868935	-0.178418127	-0.076350281	-0.041101049	-0.037853074	-0.028333999	-0.131750941	-0.125792436	-0.120938983	-0.094804371	0.029718237	-0.08069371	-0.114702158	-0.035512722	-0.036168076	-0.028583527
CML92	-0.023023992	-0.049028356	-0.109893949	-0.080836297	-0.10511179	0.061830548	-0.051124664	0.009080092	0.016755129	-0.047636758	0.03667074	0.123234957	-0.127041446	-0.17270915	-0.077640422	-0.084177502	-0.050380193	-0.018698386	-0.018792988	-0.055965777	-0.098199046	-0.061948961	-0.100189785	-0.02198475	-0.087400799	-0.031287202	-0.084145969	-0.004109235	-0.042450144	-0.091305498	-0.065801561	0.012108702	-0.035375619	-0.123786616	-0.0010203	-0.012748108	-0.004919515	-0.052399723	-0.009290365	-0.058551544	-0.066303359	0.002988597	-0.058622837	-0.030072468	-0.110321711	-0.138846031	-0.091190331	-0.09595878	-0.058211528
CMV3	-0.014201401	0.047540281	0.075791766	-0.028140684	0.086058054	-0.051368707	0.009111626	-0.042422724	-0.005956015	0.106515222	0.000934792	-0.070855185	0.018884342	0.028057917	0.018928215	-0.016400537	0.054414636	0.156019073	0.105881805	0.280533455	-0.013969697	-0.036673987	0.160902689	-0.06251931	-0.030592089	-0.010125323	-0.108228145	-0.018594188	-0.061733709	-0.068772587	-0.026816267	0.057949156	-0.029295092	-0.093027514	-0.007279061	0.038576474	0.142377305	-0.054545388	-0.034743574	-0.044244825	-0.043770448	-0.001899132	-0.067623662	-0.040444324	0.097986032	-0.074496646	0.062276133	0.018433273	-0.017855202
CO106	0.119415262	0.08107161	-0.016811846	0.024585093	0.066804652	-0.027434602	0.068007047	0.022642341	0.096126913	0.0906894	0.040635764	-0.074341719	0.034592255	0.046507894	0.068911928	-0.055533902	0.00842611	0.051076173	0.060578796	0.209866354	-0.046247903	-0.051128777	0.040878437	0.010771946	0.012536464	0.027519102	-0.117198808	0.001226821	0.089020854	0.012744861	-0.034415897	0.001677891	-0.001247891	-0.069093409	0.035849492	0.009040333	0.100501876	-0.051176763	-0.027261852	-0.073780967	-0.07330659	0.052197677	-0.027237173	0.043815188	0.045827863	-0.038908769	0.027941379	-0.096106852	-0.124169134
CO125	0.123075917	0.062795754	0.04991628	0.100910443	0.202769893	-0.058049746	0.006543683	0.016705772	0.077851056	0.241735992	-0.072926814	0.014322919	0.054705295	-0.100644967	-0.043965135	-0.136877229	0.042249469	0.047881668	0.040246391	0.107957547	-0.078234079	-0.107793528	0.150108554	-0.023956294	0.049101887	0.065455556	0.01259679	-0.008822843	-0.098577451	-0.002788931	-0.117130256	0.00465303	0.028462372	0.034652581	0.088867298	0.059316075	0.010932357	-0.057113331	-0.114089307	-0.119477463	-0.116261022	0.087392068	-0.01123723	0.066670291	-0.064992652	-0.096259036	0.026117907	-0.044460077	-0.006712825
CO255	-0.003803495	0.15665249	0.027235298	0.070003269	0.099198024	-0.098554144	-0.039444842	0.154435531	0.026378403	-0.046239677	-0.028427229	-0.083764822	0.040250504	-0.08905015	-0.072130244	-0.119798284	0.018197455	-0.023470949	-0.044131029	-0.010695673	-0.092688869	-0.111280062	0.02871327	-0.024700764	-0.132618804	0.015353935	-0.100572303	-0.135702255	-0.07738541	0.106149156	-0.126100918	-0.028996207	-0.072367433	0.025681919	-0.133984352	-0.062079209	-0.05699268	-0.1264094	-0.107978617	-0.106511613	-0.1087793	-0.06073834	0.083305022	0.07278098	-0.062995058	-0.125795178	-0.020556135	0.065849042	-0.008828327
D940Y	0.050045157	-0.015719134	0.037210927	-0.044785012	0.011830383	0.069090162	-0.002048574	-0.015194029	0.066516735	0.069305414	0.021308327	-0.058707841	-0.025180626	-0.05028285	-0.104656607	-0.042642089	-0.097961858	0.020094963	0.002862462	0.034926787	-0.066260857	-0.090336178	0.125063913	-0.032548551	-0.069172928	-0.032253779	-0.100879414	0.05936269	-0.002971279	0.007813259	-0.070881234	0.007029029	-0.019889813	-0.12201113	0.047370273	0.019190082	0.07226273	-0.098610356	-0.044532742	-0.096535985	-0.098803672	0.043152979	-0.09112315	0.067675257	0.018274233	-0.130900901	-0.016064634	0.155344526	-0.015305082
DE_2	0.035578027	-0.053493807	-0.018387162	0.055914545	-0.014976035	-0.038607142	0.016389064	-0.026919094	0.083583341	0.085000988	0.027406677	-0.056722587	0.10293957	-0.05103966	0.001527077	-0.014607227	-0.030167069	0.057727049	0.011702877	0.076671969	-0.080727986	-0.038993773	0.01736661	-0.055241873	0.035639724	0.392009323	-0.076272132	0.049008657	-0.047601111	-0.045042766	-0.038733277	-0.058166284	0.049276008	-0.059700469	0.060323784	-0.006245303	0.100297592	-0.08839891	-0.048031615	-0.064388027	-0.066655714	0.020459658	-0.065830353	-0.003004183	0.036711871	-0.134399775	0.076408731	-0.094940103	-0.095581746
DE_3	-0.011792498	0.048578153	0.03021455	0.164841664	0.036367742	-0.000973685	-0.006302886	-0.083886844	0.006050112	-0.032292168	-0.104967831	-0.068446282	-0.01024049	-0.003808979	-0.014309713	-0.031815049	0.10618069	0.029550971	-0.074056544	0.029301443	-0.043094529	-0.045233339	0.123551665	-0.045029055	0.006092614	0.215761792	0.143708577	0.007122259	-0.064808934	-0.011522405	-0.009326012	-0.020532827	0.02109993	0.496183074	0.02117945	0.031388154	-0.004656277	-0.008263462	-0.002171967	-0.05417521	-0.048216705	0.034785571	0.444809135	0.01132173	-0.06275787	-0.017246463	0.016698917	0.112701318	0.114801739
DE1	0.0195726	-0.036594467	-0.015198142	0.039909117	0.012891561	-0.066951857	0.022320148	-0.015503882	0.082659265	0.068995561	0.030595697	-0.045307375	0.086934143	-0.042366511	0.004716098	-0.044322974	-0.040688368	0.049947814	0.028602217	0.055182414	-0.110443733	-0.085161903	0.039750078	-0.046568724	0.003181913	0.44181343	-0.095019623	0.035745293	-0.093769242	-0.014433106	-0.068449024	-0.060461391	0.07440154	-0.056511448	0.019639781	-0.005798346	0.076065973	-0.05778925	-0.064037043	-0.110556158	-0.112823844	0.034616934	-0.046188948	0.024863413	0.075547723	-0.112016307	0.090566007	-0.053362188	-0.073198278
DE811	-0.015032247	-0.08216757	-0.081336724	-0.048165977	-0.167042675	0.588757895	-0.043818434	-0.044624601	-0.039691628	-0.061581524	-0.057479397	-0.08539635	-0.02856159	0.457731112	0.452714506	0.592877846	0.294885418	-0.027159025	-0.080038357	-0.054829192	0.09076892	0.155810676	0.154587716	-0.067463252	0.120761615	-0.046603	0.104821997	0.029932118	0.106072378	-0.009278026	0.609882756	0.029697671	-0.035610066	0.107683341	0.039876213	0.013067053	-0.014751185	0.494407588	0.942656895	0.175660477	0.17339279	-0.068539512	0.085101073	-0.005628339	0.058766291	0.197507872	-0.100336485	0.160189753	0.088254447
E2558W	0.025287061	0.133643831	0.037131407	-0.050348659	-0.007443585	-0.046156044	-0.028177701	-0.009789421	0.011595936	-0.054166984	-0.004820801	0.005651142	-0.044454593	-0.105203649	-0.066347232	-0.066029152	-0.022634619	-0.047850639	-0.09593136	0.00879766	-0.071824504	-0.106868082	-0.075186275	-0.039483231	-0.025379425	-0.019994012	-0.071481746	-0.022978748	-0.112733356	0.095479785	-0.079186946	-0.072570346	0.040356074	-0.109751362	-0.037713229	0.002658179	-0.001852516	-0.035622405	-0.039128134	-0.102099632	-0.098883191	-0.089231126	-0.107655054	-0.055797141	-0.03253347	-0.073397078	-0.014773122	-0.06410011	-0.099017552
EP1	-0.022152016	0.138303969	0.074696312	0.0667361	0.026008224	-0.116217149	-0.078358843	0.192299321	0.017627106	-0.049506846	-0.041977138	-0.074692703	-0.006889688	-0.136190342	-0.124754565	-0.112097198	0.032753702	-0.03839189	-0.111836701	-0.049609673	-0.091842942	-0.148823031	0.014477845	-0.069098893	-0.122175654	0.016199862	-0.024319617	-0.088241241	-0.086136707	0.131673659	-0.195177622	-0.0932743	-0.112652465	0.030640941	-0.123541201	-0.08042773	-0.087680489	-0.10225593	-0.133182298	-0.157764902	-0.154548461	-0.112677144	0.053302729	0.155888825	-0.066262228	-0.134546475	-0.015597112	0.096857673	0.067424358
F2834T	0.010353781	0.030964505	-0.07240308	-0.102299803	-0.047055441	-0.042580392	-0.067789557	0.02463445	0.072069414	-0.030711368	0.026861006	0.049672236	-0.02237001	-0.080377002	-0.057972968	-0.061767985	-0.099264338	-0.0319357	-0.034086849	0.022656051	-0.105952232	-0.147850969	-0.033907244	0.090912878	-0.130800816	-0.092510635	-0.128917018	0.026526474	-0.129037669	0.016108002	-0.094120226	-0.035404411	-0.089743892	-0.095892971	-0.091035404	-0.076713604	-0.000333413	0.004285594	-0.053375898	-0.160905936	-0.163173623	-0.070574123	-0.075973247	-0.048793909	-0.118760413	-0.015665664	-0.058498074	0.001857496	0.072509516
F44	-0.037242965	-0.008406049	-0.034995843	-0.041585023	0.027369659	0.00236752	0.01897483	0.045589303	-0.070128538	-0.007014452	0.087575786	0.045948513	-0.123437003	-0.060793181	-0.043873275	-0.029844876	-0.042662654	0.03563424	0.001949355	-0.029053791	-0.046608484	-0.107701669	-0.007468263	0.057026452	-0.078312228	-0.031795855	-0.116188357	-0.007359952	-0.165666159	0.006900152	-0.084133629	0.014342113	0.014843911	-0.020096839	-0.087903967	-0.053016688	-0.035590871	-0.043311152	-0.097545064	-0.107046316	-0.109314003	-0.000262119	0.03135662	0.03934151	0.053007957	-0.033099706	-0.06496386	-0.086870209	-0.010734062
F6	0.124326298	-0.003134431	-0.024240098	-0.054136821	0.029899213	-0.054057301	0.11610559	0.037150601	0.051680798	0.02841987	0.031150965	-0.028299723	-0.024935211	0.050047899	0.006642398	0.001476349	-0.029164844	0.065584433	0.085369796	0.111949993	-0.081096794	-0.133963786	0.032079154	0.044474654	0.010592341	0.007751563	-0.072527844	-0.074753029	-0.100069134	-0.056379829	-0.039102084	0.016871667	0.057133392	-0.04224586	0.024308145	-0.045003006	0.036861313	-0.011989927	-0.070336935	-0.133308433	-0.141060248	0.058479746	0.005094503	-0.003372991	0.004809328	-0.034683248	0.022569676	-0.067888272	-0.030141019
F7	-0.036998921	0.227655494	0.037912895	0.034065779	0.131812133	-0.085134483	-0.041106533	0.130837329	-0.021898375	-0.073950975	-0.042428208	-0.122444376	0.02213643	-0.087969777	-0.062823679	-0.115975847	0.023390924	-0.023761607	-0.084181615	-0.063085547	-0.138223583	-0.138991361	0.084634923	-0.027733487	-0.180895582	0.043854947	-0.113202249	-0.066070283	-0.144856636	0.118197785	-0.146957057	-0.040255122	-0.117902147	-0.025336923	-0.121935723	-0.010270653	-0.044944051	-0.062261556	-0.079477605	-0.154788391	-0.157056078	-0.092562734	0.024745504	0.098539929	-0.152402796	-0.204234659	-0.031815049	0.086123863	0.079998092
GA209	-0.00624119	0.034935013	0.005603155	-0.035261824	0.029579763	-0.092765647	-0.014461898	0.045057343	0.029424836	0.006163907	0.065107314	0.070095128	-0.026625693	-0.043501726	-0.13078025	-0.068765732	-0.104891053	-0.058127895	-0.023261181	0.007432112	-0.114321011	-0.130170141	-0.027194671	0.012621468	-0.039084261	-0.041925039	-0.118091349	-0.04765184	-0.105872712	0.044757087	-0.113457261	0.006954993	-0.022705913	-0.005547448	0.045925206	-0.04806452	-0.0347518	-0.08360304	-0.117271472	-0.133627884	-0.130411443	-0.046038135	0.007517116	0.059375029	0.027797421	-0.044599922	0.003055778	0.000343877	0.005186362
GT112	-0.001031268	-0.059940399	-0.013865499	-0.025938806	0.004626981	-0.165704548	-0.009251976	-0.031994654	0.070281589	0.049762724	-0.002347459	0.013608611	-0.063917763	-0.131521979	-0.128312393	-0.085492322	-0.147667251	0.06773284	0.0230797	-0.061393693	-0.152984113	-0.152380859	-0.019242686	0.385267959	-0.129846577	-0.021633766	-0.143044131	0.031593809	-0.12808343	-0.065199678	-0.167201715	0.00942285	-0.07233727	-0.073002221	-0.070886718	-0.06479111	0.008847017	-0.123637174	-0.155934574	-0.183259241	-0.174558672	0.004415842	-0.099697584	-0.003966648	-0.013607745	-0.044874129	-0.082222411	-0.049287481	0.011767315
H105W	-0.048004195	-0.063040302	0.487574365	0.025117054	-0.040974914	0.465983353	0.019181856	-0.00904495	-0.028790553	-0.049309417	-0.092507893	-0.088205594	-0.07661489	1.271371408	0.770041227	0.609948566	0.428493855	-0.087551612	-0.059540058	-0.019249541	0.061910068	0.088562929	-0.089523156	0.020215614	0.223521833	0.098659209	0.112981009	0.027808389	0.136167901	-0.01208727	0.808615212	0.006322947	-0.117939165	0.069912781	0.098763407	-0.018533862	-0.009334238	0.569747166	0.686206735	0.111154794	0.106145043	-0.046670181	0.034991226	-0.071505054	0.257498747	0.24542681	-0.027738971	-0.185377486	-0.084562762
H49	0.041004572	-0.085770642	-0.006105458	0.057227993	-0.079472121	-0.098990132	0.025928704	0.027864602	-0.012446481	0.457864102	-0.030234249	-0.048553979	-0.06849701	-0.030531763	-0.032806305	-0.059908865	-0.037079812	0.35244134	0.017129421	-0.017986821	-0.01908913	-0.04179342	-0.058097732	-0.010055401	-0.042566682	0.064275098	0.029239747	0.047580041	-0.076450366	0.129020712	-0.064840467	-0.03217426	0.108172799	-0.070726308	-0.075465965	0.346052331	-0.008071518	-0.056922758	-0.09059119	-0.046622195	-0.051631945	-0.022099917	-0.086453415	-0.02636931	0.098350726	0.056116086	0.051672572	-0.115563166	-0.058621466
H84	-0.086253245	0.107107508	0.080517714	0.030055511	0.057879234	-0.019907637	0.07416298	-0.048665032	-0.053329283	-0.017635837	-0.081399792	-0.059274078	0.116840464	0.099278915	0.106601597	0.080870069	0.094101898	0.011302535	0.003667258	-0.030077952	0.067534041	0.064024199	-0.067446799	0.046405067	0.044056489	0.21396574	0.12408911	-0.018666853	0.088321628	-0.000979169	0.082108111	0.002349697	-0.046505657	1.135344471	0.005673078	-0.007425761	-0.020162648	0.035184541	0.039219488	0.059195424	0.051443609	-0.002657312	0.963319718	-0.049428697	0.021821093	0.108463458	-0.039938414	-0.064586827	-0.040549894
H91	-0.085974925	-0.101011033	-0.070017484	-0.001199905	-0.078945644	0.76665752	0.044278596	-0.100485928	-0.091439859	-0.094135308	-0.111969692	-0.143999741	-0.048776086	1.225860001	1.049464399	1.086800341	0.62017098	-0.070681064	-0.020732998	-0.032541696	0.243304453	0.39883432	-0.152172462	-0.004044797	0.358301131	0.137466269	0.390347632	0.082382317	0.384742853	0.034945982	1.483581108	-0.054955327	-0.076390041	0.080613686	0.164991107	-0.052391497	-0.05553116	0.849855854	1.176768831	0.435136505	0.42738469	0.018186487	-0.005036053	-0.01624561	0.290821679	0.480291443	-0.067080734	-0.264479175	-0.149954132
H95	-0.03915007	0.033559868	0.048101034	-0.033894905	-0.030749757	-0.013249905	0.014325661	-0.08656584	-0.05558326	-0.08021522	0.054134945	-0.05878599	0.666426857	-0.09971815	-0.064974829	-0.055059525	-0.000696737	-0.036195496	0.10424068	0.03621967	-0.063596941	-0.017749632	-0.003891241	0.012617355	-0.01578083	-0.015879545	-0.013897032	0.00307223	-0.040067291	0.010477174	-0.042167712	-0.008130472	-0.084406465	0.105502029	-0.008920186	0.057500829	-0.049837265	-0.083607153	-0.028158507	-0.025320471	-0.02210403	0.037590702	0.089774921	0.067597108	0.103200067	0.00064002	-0.064128902	-0.010628492	0.006553281
H99	-0.020885182	0.012064829	0.132175456	0.059776742	-0.011113837	-0.058738004	0.020251261	-0.039509281	-0.074336235	-0.092113035	0.093650829	-0.088507221	0.407743286	-0.098591162	-0.096752608	-0.085466272	-0.031103484	0.025256899	-0.028307949	0.070936942	-0.056300309	-0.070778407	0.118572077	-0.010248716	-0.050986189	0.077792102	-0.023052784	0.100171457	-0.095838129	0.045194446	-0.115761966	0.034812992	-0.062028481	0.077837346	0.013457798	0.077136749	0.06302883	-0.094133937	-0.087356926	-0.089317501	-0.083358996	0.018152211	0.055255078	0.118766764	0.070736771	-0.067470107	-0.003362023	-0.029381467	-0.034136206
HI27	-0.114946202	-0.036752135	-0.041405418	-0.178242635	-0.047591514	0.129633563	-0.079293887	0.0679714	0.004352774	-0.087459753	-0.061421114	0.143737369	-0.142185865	0.156275456	0.166340202	0.155690026	0.020850402	-0.09965234	-0.027767763	-0.088933612	-0.036565675	0.001055442	-0.157836195	-0.075518064	-0.105287282	-0.08070742	-0.008802278	-0.045303262	0.004787391	-0.065318958	0.172694935	-0.053078384	-0.119071637	-0.133446907	-0.114879021	-0.081362774	-0.102325853	0.282069011	0.279934314	0.000339764	-0.001927923	-0.051915749	-0.094332736	-0.039732759	0.017806711	0.041381606	-0.094680978	-0.108361135	-0.048677371
HP301	-0.004719344	1.101748703	0.0756766	0.023843365	0.124331782	-0.036402522	0.014480587	-3.59E-05	-0.021152534	-0.018363855	0.020014072	-0.168313622	0.010542984	-0.0556902	-0.100466733	-0.1878947	0.02002367	-0.055235017	-0.079322678	-0.015724618	-0.12925155	-0.156068935	0.029168453	-0.062634477	-0.048530671	0.017180149	-0.031565521	-0.107826433	-0.081043323	0.027084484	-0.144840183	-0.013459673	-0.06505709	-0.028704178	-0.051267251	-0.035574419	-0.011293443	-0.123212154	-0.080102795	-0.162268742	-0.156310237	-0.062339705	-0.021123742	0.080091323	-0.05157162	-0.104774516	-0.013245792	0.015576042	0.017676463
HY	0.076405989	0.044917497	0.026553895	0.100855602	0.002544383	-0.03205498	0.022941226	-0.103999883	0.110700982	0.062761478	-0.01402728	-0.114608928	-0.015272177	0.063824028	-0.016599336	0.065980661	-0.008533555	0.003953804	0.086806637	0.13806541	0.094461109	0.117000874	0.01569258	0.018490856	0.282122481	0.116128898	0.168839593	0.058302882	0.072746704	0.142485617	0.107664147	0.096457331	0.16688176	0.029113612	0.108006905	0.030469562	0.041040219	-0.010553085	0.014732857	0.168384411	0.166116724	0.054432459	-0.026373423	0.003547978	0.039150937	0.12442227	0.136431139	-0.173391924	-0.146612927
I137TN	-0.013437737	0.104516257	0.028569312	0.109726179	-0.00229536	-0.051290558	-0.05319218	0.084475883	0.079811632	-0.05724495	-0.027093215	-0.023476433	-0.009143665	-0.101426456	-0.142089893	-0.129432526	-0.050391161	-0.121536753	-0.00440812	-0.018958882	-0.128372718	-0.126398432	-0.022051931	-0.035706038	-0.169673685	-0.079284289	-0.055365265	-0.026056715	-0.125408547	0.018366092	-0.170010959	0.021694958	-0.060065163	-0.066214241	-0.132650338	-0.025098364	-0.025495963	-0.137414674	-0.115556311	-0.128485143	-0.125268702	-0.075171193	-0.049036582	-0.0328255	-0.097307876	-0.099782588	-0.03293244	-0.024676086	0.030894582
I205	0.048180553	0.027660318	0.039459419	0.138439701	0.019563003	0.032949759	0.027620558	0.002135816	0.001584661	-0.034015556	-0.088867803	-0.083879988	-0.072289284	0.093181936	0.092278426	0.05420761	-0.001112159	-0.051692271	-0.062069612	0.098871719	0.05663845	0.106598855	-0.039953495	0.076640435	0.156553776	0.189359829	0.120048678	0.043787767	0.055489525	0.053934775	0.109601415	0.061376736	0.093412269	-0.015564207	0.02494019	-0.047113024	0.029267167	-0.030552329	0.08247966	0.083946664	0.089905169	-0.039602511	-0.016209963	-0.085002864	-0.032947522	0.092083739	0.089011257	-0.157744336	-0.166612171
I29	0.004052518	0.312579957	-0.01426584	-0.068841139	0.079633398	-0.00706518	-0.041186053	0.032043507	0.013668937	-0.037012631	-0.095977975	-0.066311585	-0.124643511	-0.01401357	-0.039595656	-0.002259713	0.049361012	-0.049205219	-0.048614304	0.014983756	0.01662351	-0.028017291	-0.059402955	-0.101848734	0.004114215	-0.071391258	-0.057069458	-0.108651794	-0.046221853	0.009806739	-0.012675443	-0.080094569	-0.011041173	-0.088483914	-0.008219589	-0.13374305	-0.017602932	-0.05137282	-0.02745791	-0.031475033	-0.039226848	-0.112522217	-0.086387606	-0.042755884	-0.040057693	-0.008256607	0.025688774	0.003782425	-0.029763985
IA2132	0.046331031	0.234207656	-0.006263126	0.017310397	-0.034385734	-0.035394814	0.023028972	0.08117718	-0.013975181	0.016234137	0.014166621	-0.157023173	-0.027523719	-0.03960114	-0.015826074	-0.001797675	0.058049242	-0.001442578	0.045763424	0.003792022	0.041078608	-0.009046321	0.002070006	-0.054086093	-0.037240223	0.031212662	-0.039469521	-0.012217518	0.056382067	0.167251938	-0.089676712	0.015654191	0.047689724	-0.041406789	-0.05917125	-0.055817706	0.082258924	-0.10095345	-0.064013735	-0.013875096	-0.013400719	-0.1086326	-0.042052545	-0.001848403	0.004962883	-0.022190405	0.018610136	0.052916098	0.001546272
IA5125	0.086791556	0.112886407	0.086296613	-0.102639819	0.00607479	-0.108044427	0.055263305	0.070909521	-0.011903552	-0.011856937	-0.017352033	-0.120675745	-0.017225898	-0.029988835	-0.025408217	0.087334484	0.00733614	-0.011710236	0.040979893	0.038768419	0.004761342	-0.033024299	-0.009568684	-0.043788271	-0.021458274	0.027800163	-0.059334403	-0.027283789	-0.02929235	0.117224353	-0.027279675	0.090390515	0.016856586	0.054580531	-0.057099621	-0.096248068	0.010294827	-0.071461181	-0.035206982	-0.04196617	-0.036007665	0.005863651	0.033369295	-0.029939477	-0.028612319	-0.00229536	0.034392085	0.027567088	0.011844093
IDS28	0.123978056	0.422908271	0.122112082	0.037374079	0.093989474	-0.129812302	0.034180946	-0.005699632	0.011572629	0.012990276	0.016406887	-0.10131266	-0.056817188	-0.059982901	0.004923124	-0.041373884	0.033554384	0.013136976	-0.037685808	0.123941038	-0.07733194	-0.090439005	0.108508702	-0.009343835	-0.092583299	0.093778335	-0.04819751	-0.01888896	-0.044890581	0.111908862	-0.092920573	-0.004727571	-0.084431143	-0.090580222	-0.109030199	-0.005591321	0.081757126	-0.101455247	-0.125526456	-0.093896748	-0.087938243	-0.015904223	-0.050095019	0.055233142	-0.01678991	-0.071363838	0.021535918	0.037332948	0.022980986
IDS69	-0.026452943	1.258249261	0.051200937	-0.00885849	0.105340247	-0.033457546	-0.009995075	0.033071781	-0.018207557	-0.053807773	0.005135634	-0.162626581	0.002519704	-0.069197607	-0.070101117	-0.152044956	0.001032135	-0.087936872	-0.053070158	0.042061638	-0.115338317	-0.14763983	0.065018197	-0.084368076	-0.086716654	0.003672742	-0.036846737	-0.118591776	-0.083582475	0.046481845	-0.133669015	-0.035193272	-0.051143858	-0.012048881	-0.070258786	-0.035371506	0.030040429	-0.101072729	-0.066189563	-0.164807893	-0.161591452	-0.073105048	0.001015682	0.085778363	-0.092499666	-0.123766051	-0.026753199	-0.003415493	0.017879376
IDS91	-0.018436519	1.189487894	0.056475297	-0.002213098	0.094162224	-0.047377633	-0.015688971	0.021893757	-0.026643517	-0.034823093	-0.000558262	-0.155981189	-0.000432127	-0.058439119	-0.059342629	-0.152254724	0.003564431	-0.064839096	-0.091668821	0.052820126	-0.132000469	-0.161559918	0.033274694	-0.08183578	-0.095152613	0.026770518	-0.046653728	-0.1297698	-0.072823987	0.080547876	-0.131136719	-0.038145104	-0.05409569	-0.021855873	-0.056758234	-0.043807466	0.027088597	-0.076603922	-0.074625523	-0.159533533	-0.153575028	-0.078798944	-0.003307181	0.091052723	-0.066659827	-0.128088914	-0.025591935	-0.010480421	-0.004266904
IL101	0.055229029	0.373353691	0.102720205	0.072823482	0.130809908	-0.106702187	-0.000977798	0.118866849	-0.011932344	-0.036564304	-0.031091144	-0.186514071	0.059523101	-0.006710083	-0.004871529	0.014640998	0.090940299	-0.069322371	-0.004292953	-0.00787546	-0.104950008	-0.113943978	0.065809282	-0.060269447	-0.032455321	0.030513435	-0.011377076	-0.060217348	-0.059483846	0.280348366	-0.054729107	0.003986709	-0.087370636	0.029873163	-0.046160157	-0.06885622	-0.069253819	-0.064634813	-0.035235774	-0.113288624	-0.104588055	-0.086024282	0.021001216	0.146894856	-0.071143101	-0.025631695	0.023395037	0.109800214	0.096819284
IL14H	0.08837784	0.337950903	0.022073363	0.047017918	-0.041696077	-0.079037504	-0.022670266	0.15201566	-0.010317268	0.013036891	0.03564795	-0.169817644	-0.01975271	-0.032515647	-0.033419157	-0.038585205	0.022632744	-0.001897761	6.42E-05	-0.01722864	-0.014217854	-0.071197943	-0.006611368	0.003042068	-0.113102164	-0.013115544	-0.078313599	-0.028439569	-0.016737811	0.221638035	-0.103842214	0.008343848	0.02529803	-0.041176456	-0.044545081	-0.111114168	0.015994207	-0.065761801	-0.070638562	-0.078768781	-0.078294404	-0.088522303	-0.036338084	0.052537693	-0.03799429	-0.069260675	0.012670825	0.116899418	0.06415856
IL677A	0.029320638	0.174695271	-0.004079072	0.162081777	-0.062364384	-0.061316915	-0.020031029	0.1848176	-0.051551055	-0.015172092	0.088329854	-0.123305384	-0.069212688	-0.05729705	-0.033521984	-0.089416216	-0.013116915	-0.030792259	0.016413743	0.0155733	-0.041741321	-0.07815593	-0.010827292	0.000197176	-0.059734744	-0.054349331	-0.066077138	0.024927851	-0.03192199	0.144757417	-0.113542265	0.017838245	0.059471002	-0.083781274	-0.09400506	-0.033068172	-0.037578868	-0.068606692	-0.085822741	-0.074758513	-0.066057944	-0.037896947	-0.083055998	0.082597569	-0.017531638	-0.098155173	0.085918208	0.048244992	-0.008608962
K148	0.016103889	-0.016755634	0.115694281	0.126928517	0.032730394	-0.129374942	0.054498269	0.023529398	0.031204435	-0.012621973	0.020271827	-0.018613382	-0.00839371	-0.089708245	-0.133113747	-0.149248051	-0.074319783	0.00260608	0.095056137	0.073650214	-0.09746006	-0.12701951	0.055475815	0.071984411	-0.000286798	0.068166086	-0.136877229	-0.006112313	-0.089011761	-0.017901817	-0.184342356	-0.025541207	0.01609155	0.018168663	-0.005765442	0.031863902	0.056144878	-0.127067496	-0.193640695	-0.141445508	-0.143713195	0.072279182	0.021636003	-0.069093409	0.058368692	-0.06886993	0.091210392	0.017204828	0.000110801
K4	0.02137962	0.021424864	0.078468021	0.023892722	0.033893029	-0.103533732	0.080339479	0.027434098	0.051561518	0.00773511	-0.033406817	-0.002369396	-0.084008865	0.007426628	-0.049689193	-0.020579442	-0.078641275	0.04215761	0.046861621	0.006261251	-0.038714082	-0.086096947	0.103253537	0.042984342	0.013215125	-0.067774476	-0.031516164	-0.026886189	-0.096075318	0.081975121	-0.059786844	0.060625411	0.074837528	0.06183329	0.0557226	0.030284473	-0.013986149	-0.079289773	-0.096505822	-0.088183658	-0.084967217	0.05424737	0.059816502	0.121271639	0.069128551	0.091332414	0.056726196	-0.02550556	0.04514646
K55	0.017958896	-0.027239916	0.020206017	-0.102920881	0.086684615	-0.075420721	0.01110922	-0.069216801	0.02483325	-0.042300702	0.044063344	-0.003048056	-0.033959343	-0.0604326	-0.065449206	-0.08158351	-0.077948904	-0.049009161	-0.045676182	0.08236038	-0.080523702	-0.047015681	-0.020818002	-0.070118941	-0.038191719	0.008324654	-0.071954752	0.010824045	-0.055623019	-0.028386098	-0.09199924	0.031155078	-0.024555435	-0.074577537	-0.042299331	0.040574068	0.084049492	-0.075855338	-0.073876939	-0.044989295	-0.044514918	0.053568709	-0.039576461	0.053412411	-0.027522348	-0.001205389	0.088952302	0.091724529	0.082856694
K64	0.091976799	0.009760124	0.009219938	-0.042613297	-0.023015766	-0.072696481	-0.053347106	-0.029474698	-0.014944501	-0.025866141	0.009769722	-0.00306588	0.000298633	-0.017948432	0.019536953	0.04590464	0.061878534	0.041461126	-0.033354718	0.076858429	-0.031184375	-0.055259696	0.01069791	-0.057797476	0.015260705	0.001451671	-0.048665032	0.035484797	-0.055640843	0.044260773	-0.005642049	-0.045640536	0.009702541	-0.073224328	0.031718572	-0.055415994	0.02233523	-0.038855298	-0.047845155	-0.068314662	-0.065098221	-0.046534449	-0.049191508	-0.024754235	-0.01245882	-0.042354172	0.009414624	-0.046767524	-0.0145044
KI11	-0.035290615	-0.142185865	-0.059093101	-0.126007688	-0.014551015	0.026256381	-0.065447835	0.061251972	0.042877402	0.00316409	-0.051688158	0.100000078	-0.106403302	-0.143844814	-0.096762205	-0.079991742	-0.081841264	-0.106371768	-0.103038789	-0.027101441	-0.165306948	-0.155106471	-0.048017905	-0.069898204	-0.068133686	-0.092910976	-0.079960208	-0.1425108	-0.140406266	-0.107685217	-0.109601919	-0.076935712	-0.084660106	-0.105890536	-0.051675818	-0.033240922	-0.022670266	-0.038616739	-0.053090723	-0.162677309	-0.159460868	-0.08879788	-0.131214867	-0.027257739	-0.098595275	-0.106554115	-0.082205958	-0.036931741	0.025494087
KI14	-0.044088527	-0.11122385	-0.078859269	-0.11424012	0.013668937	-0.015446298	-0.098924322	0.042856836	0.050531873	-0.009746919	-0.012499951	0.082975974	-0.111088118	-0.132077246	-0.122012501	-0.112097198	-0.146851487	-0.027423634	-0.110465669	-0.072917217	-0.123376678	-0.147451999	-0.125367416	-0.063614765	-0.060479215	-0.052351737	-0.120291856	-0.067675762	-0.108073219	-0.105514873	-0.159530791	-0.032263377	-0.037245707	-0.11605948	-0.082410242	-0.08728289	0.001436589	-0.054269811	-0.074227923	-0.150909742	-0.155919493	-0.002994586	-0.093397692	-0.037426683	-0.059407068	-0.063252812	-0.074551487	-0.082747516	-0.039516136
KI2021	-0.081041952	-0.133095923	-0.071939671	-0.110062586	0.015104407	-0.045544563	-0.111199172	0.06759985	0.023175672	-0.0233928	-0.006951384	0.158447171	-0.101426456	-0.137496936	-0.142513542	-0.110661727	-0.18243388	-0.056150867	-0.06104408	-0.056400395	-0.183637646	-0.185776456	-0.09925337	-0.026532463	-0.100174703	-0.037205947	-0.158616312	-0.095031963	-0.147768707	-0.134242106	-0.147127064	-0.04728029	-0.064601908	-0.136560521	-0.146784306	-0.122865283	-0.051969219	-0.032268861	-0.129004764	-0.178265943	-0.177791566	-0.022124595	-0.155029693	-0.078493204	-0.047003341	-0.146821324	-0.042953313	-0.060746566	-0.02025725
KI21	-0.043360509	-0.105011704	0.010985827	-0.073752175	-0.054154644	-0.069559559	-0.088599081	-0.04964532	0.066341243	-0.024100252	-0.057015988	0.027491681	-0.10350494	-0.14643058	-0.113058291	-0.11136918	-0.157091725	-0.030808712	-0.0603805	-0.033800304	-0.267978049	-0.278343051	0.521116662	0.057764067	-0.102253188	-0.088641583	-0.167549957	-0.051866392	-0.262271814	-0.081479311	-0.179368252	-0.065811158	-0.009097049	-0.226385052	-0.072085	0.006675302	0.05289279	-0.094672752	-0.129712216	-0.303737305	-0.300520864	0.011443752	-0.174931593	0.051047381	-0.071018338	-0.126963297	-0.049144893	0.363565894	0.345100835
KI3	-0.044358621	-0.170448318	-0.101065874	-0.099428862	-0.001682509	-0.073299735	-0.076572388	0.093314926	0.053003844	-0.047034875	0.004367856	0.197872566	-0.123697499	-0.159767979	-0.182608001	-0.158982378	-0.197849763	-0.074308814	-0.02915936	-0.096494854	-0.141470187	-0.181997892	-0.140718861	-0.055658666	-0.118332651	-0.121173429	-0.115077821	-0.058348631	-0.155643915	-0.144173862	-0.211900099	-0.038703114	-0.123890815	-0.194478396	-0.137521614	-0.094408143	-0.053674783	-0.075105384	-0.129339296	-0.174487379	-0.174013001	-0.034798415	-0.211576536	-0.124071791	-0.053507517	-0.113565573	-0.123493215	-0.128261665	-0.010994558
KI43	-0.117755446	-0.114968138	-0.08397459	-0.149518144	-0.017495991	-0.020561619	-0.057424555	0.082985571	0.046787585	-0.073816614	-0.038180751	0.182059084	-0.106606214	-0.112513991	-0.118901629	-0.092533942	-0.140998552	-0.121656032	-0.063481775	-0.083516665	-0.157283669	-0.170390735	-0.123627576	-0.00977571	-0.150598517	-0.12876072	-0.137746464	-0.093356561	-0.122785763	-0.069499234	-0.126257216	-0.079195172	-0.049216187	-0.160934727	-0.065589051	-0.101995434	-0.003678731	-0.063498227	-0.065632924	-0.190300861	-0.195310612	-0.050611898	-0.123191588	-0.011008268	-0.061780324	-0.116354252	-0.098861255	-0.145446179	-0.087133447
KI44	-0.083701754	-0.091882702	-0.045807802	-0.105867228	-0.072559377	-0.03723611	-0.035710151	0.019695993	-0.009646833	-0.082264913	-0.060339369	0.201031424	-0.056100139	-0.131930546	-0.106784449	-0.117434625	-0.090492476	-0.01082455	-0.025314987	-0.097449092	-0.135569265	-0.16238665	-0.163609611	0.028391078	-0.170015072	-0.156403467	-0.142081667	-0.099062797	-0.147686446	-0.025848318	-0.148415835	-0.091071051	-0.139926405	-0.08163698	-0.161783396	-0.077538966	-0.099873076	-0.006136991	-0.10698599	-0.182296777	-0.179080336	-0.056318133	-0.097364088	-0.015343471	-0.066115527	-0.108350167	-0.151182577	-0.0647774	-0.016061892
KY21	0.069469938	-0.079927303	0.173173425	-0.023989199	-0.040038499	-0.097945405	-0.011415464	0.020683136	0.037955397	0.010581373	-0.09637009	0.021042346	-0.04414474	0.004788762	-0.018051259	-0.038298659	-0.036035086	-0.013950503	0.030513435	0.057093632	0.039538939	0.007237426	-0.021406174	0.014296869	-0.062087435	0.054351568	-0.10407666	-0.063799854	-0.016451265	0.04780352	-0.02814891	-0.069518429	-0.003207096	-0.102586349	-0.047000599	-0.094375238	0.064266872	-0.022973264	-0.044302408	0.012005875	0.00425406	0.022817833	-0.05798805	0.037742887	-0.003431945	0.025627077	0.084251034	-0.092581928	-0.060318804
KY226	0.037934831	-0.01411914	-0.042079966	0.013027294	-0.052379158	-0.093833681	-0.055289859	0.015197637	0.003678227	0.005095874	-0.04015915	-0.035171336	-0.030435791	-0.124089614	-0.050957398	-0.046526222	-0.059344	-0.061252477	-0.095622877	-0.048477201	-0.002964423	-0.022926649	-0.096814304	0.004698274	-0.056604678	-0.11017364	-0.050607785	0.010234501	0.039759675	0.061512468	-0.100814975	0.042904822	0.065343132	-0.124524231	-0.100472217	-0.03268017	-0.042674994	-0.086042106	-0.073095451	-0.022271296	-0.024538983	-0.061502005	-0.104604508	-0.002018411	-0.037709116	-0.008650093	0.011584968	-0.098067427	-0.082256687
KY228	0.079603235	0.056340936	-0.018234978	-0.007000742	0.009854726	-0.041197021	0.043961888	-0.032251037	-0.061593864	-0.012190098	-0.003974874	-0.034633891	-0.091594785	-0.048145411	-0.044935825	-0.039133618	0.000147819	-0.002446173	0.024194349	0.045290418	0.022251597	-0.044325716	0.002437443	-0.029040081	0.093375251	-0.038342532	-0.000713189	-0.059150685	-0.106403302	0.008579666	-0.011160453	0.018763691	0.097414312	-0.071202056	0.06870216	0.026811649	-0.048992709	-0.005984807	-0.073929038	-0.066977906	-0.061019401	-0.023261181	-0.027289273	-0.015191287	-0.075560566	0.002855607	0.04502718	0.106753781	0.043044668
L317	0.007573328	0.199563049	0.029014897	0.012828494	-0.000478742	-0.066611841	-0.032181115	-0.034358314	-0.081524556	0.032317713	-0.100683356	-0.102550702	0.05299836	0.00321756	0.013282305	0.067070632	0.024090151	-0.026489961	0.031684297	-0.037707745	-0.107361653	-0.119097687	0.108641692	0.01546773	-0.021156647	0.110363709	-0.024756977	-0.048918673	-0.067379619	0.153172811	0.008668783	0.002946095	0.000705829	-0.023266665	-0.018409099	0.068577396	-0.046986889	0.002876173	0.022677988	-0.121184397	-0.128936212	-0.026739489	0.002137187	0.296667759	-0.000890052	0.002119363	0.175910005	0.171827072	0.198606069
L578	0.041340475	0.005738888	-0.012624715	-0.06445795	0.011351892	0.017883489	-0.090273111	-0.023898711	0.067409277	-0.014806027	0.008490549	0.006623203	0.012044264	-0.075439916	-0.06537517	-0.033523355	-0.040857005	-0.026998614	-0.057941435	0.00839869	-0.061255219	-0.07847538	-0.018001902	0.080768612	-0.040859747	-0.098541804	-0.089704132	-0.02474875	-0.056920016	0.071773272	-0.071359724	-0.035951453	-0.002544888	-0.1087793	-0.040854263	-0.030645559	0.062187016	-0.107315038	-0.046382264	-0.075077963	-0.07734565	0.015253849	-0.127248472	0.02058168	-0.010995929	-0.034036121	-0.091949883	0.00542355	-0.026751828
M14	0.060149663	-0.00698566	0.003442409	0.118189559	0.042500368	0.046975416	0.034105539	-0.098319697	-0.00015655	-0.02478851	-0.059075278	-0.103444615	0.139850493	-0.029210088	-0.030113599	0.000367184	0.058843069	-0.016415618	0.026677288	0.069709868	-0.046559127	-0.018535234	-0.019758194	0.000863498	0.028677624	0.09164638	0.057982061	-0.034731234	-0.017545348	0.002836413	0.042050669	0.074716877	0.058766291	0.014228318	0.050619619	0.04437594	0.002847381	-0.046003859	0.061544002	-0.005540592	-0.007808279	-0.067393329	0.009469466	0.028422612	0.044831122	0.010822674	0.139369261	0.024232738	-0.001087481
M162W	0.00756236	0.01857586	-0.001158774	-0.083154713	-0.016942094	-0.085817257	-0.017110731	-0.002835546	0.014436714	-0.038986917	0.035037841	0.027686367	-0.037500719	-0.065345007	-0.048425102	-0.03988083	-0.056811704	-0.031299541	-0.054701686	-0.034976649	-0.110114685	-0.147900327	0.007174358	-0.021561101	-0.082864054	-0.07747864	-0.170097334	-0.068124089	-0.123602898	-0.033298506	-0.095540615	-0.080697823	-0.003418235	-0.165864958	-0.056808962	-0.008211363	0.017440645	-0.035523691	-0.10895205	-0.145873941	-0.148141628	0.020550146	-0.147316267	0.056726196	-0.017353404	-0.054103916	-0.109275614	-0.069485524	-0.033109303
M37W	0.036082567	-0.068070619	0.009538017	-0.1272992	-0.011729431	-0.053183954	-0.084562762	0.020200533	0.103282328	-0.035145286	-0.094110629	0.015075615	0.001987744	-0.046422024	-0.050067598	-0.033297135	-0.024178401	-0.062419225	-0.052231086	0.077176509	-0.055544871	-0.079620192	-0.14116856	-0.030058757	-0.103700998	-0.073637009	-0.097704104	-0.016296338	-0.075888243	0.078854652	-0.051939057	-0.079598256	0.022359908	-0.097584824	-0.05982249	-0.131875705	0.054187044	-0.052247539	-0.033816756	-0.083077935	-0.088087686	-0.064039785	-0.076294069	0.024920996	-0.023108996	-0.113329755	-0.021801032	-0.113630011	-0.067656567
MEF156-55-2	0.091921957	0.171487056	0.094169079	0.172583882	0.103064334	-0.109769185	0.017206199	0.132252234	-0.014999342	0.037146488	-0.025246435	-0.112803279	0.019438239	-0.053650104	-0.094313542	-0.117303006	0.001498286	0.010558065	0.028972395	0.056238108	-0.029868184	-0.097816528	0.142262138	-0.023576518	-0.157544165	0.106966291	-0.007588914	-0.013927195	-0.038557784	0.204616673	-0.203125494	-0.049122957	-0.137052722	-0.01843789	-0.143828362	0.099455778	0.070266507	-0.125285154	-0.142501203	-0.117726655	-0.122736406	-0.051387902	0.000110801	0.101325866	-0.024167433	-0.058175881	-0.057135268	0.069715353	-0.000848921
MO17	0.039277072	-0.021003091	0.040153161	-0.044584841	0.097034536	-0.198060902	-0.053947618	-0.071206169	0.036554202	0.153138535	-0.01825143	-0.170932293	-0.060627286	-0.214606516	-0.205912802	-0.26592013	-0.185507734	0.075136413	-0.006534591	0.02278767	-0.422528999	-0.520640047	2.003577889	0.06499489	-0.152605708	0.088597205	-0.243952085	-0.046006601	-0.4140807	0.049144389	-0.336661267	0.004487135	-0.001866227	-0.263027252	-0.023723219	0.115362491	0.068349805	-0.210834807	-0.274665943	-0.559744621	-0.562012308	0.172230155	-0.196492442	0.118603611	-0.093950218	-0.308934887	0.092447063	1.516979447	0.77735157
MO18W	-0.098359457	0.001771121	-0.067320664	0.009723106	-0.063909537	-0.116332315	-0.096297425	0.046169249	0.045618095	0.019615102	0.029886874	0.113709027	-0.169472144	-0.121909673	-0.088537384	-0.118382008	-0.164104553	-0.0446767	-0.100983612	0.016770211	-0.106353945	-0.149623714	-0.179638346	-0.043849968	-0.144912848	-0.058636548	-0.101898091	-0.08629986	-0.115043545	0.025303514	-0.168557665	-0.013184096	-0.058611869	-0.17033041	-0.116115692	-0.081228413	-0.024042669	-0.108540741	-0.151806397	-0.14896836	-0.151236047	-0.105251635	-0.143555526	-0.046453558	-0.114363513	-0.052399723	-0.039019822	-0.169923213	-0.108868417
MO1W	-0.00718446	-0.082545974	-0.021389722	0.044685793	-0.127661152	-0.059433117	0.005160312	-0.01346927	-0.012649393	0.476855637	-0.063341929	-0.040530699	-0.092007466	-0.0403319	-0.016556834	-0.046401458	-0.086639876	0.316591596	0.016926508	0.031167418	-0.042599587	-0.073530068	-0.084350252	0.002080974	-0.048253723	0.058588057	0.045489218	0.008988233	-0.079395343	0.105510255	-0.074640604	-0.046087492	0.043531384	-0.123028435	-0.064700622	0.288266075	0.008177953	-0.066722894	-0.078454815	-0.076987811	-0.079255498	-0.019560765	-0.120932128	-0.053992862	0.011772799	0.003813959	0.029533147	-0.096571631	-0.073905731
MO24W	0.074028619	-0.035608695	0.105067412	-0.078384892	0.035813845	-0.042658541	-0.065811158	-0.078956613	0.008238279	0.01239799	0.00416083	-0.011416836	0.001544901	-0.063317251	0.009814966	-0.03511101	-0.016395053	0.03996533	-0.008800907	0.019150322	-0.065584938	-0.077320971	0.014686242	0.020226582	-0.012284699	-0.026093733	-0.089920755	-0.018110214	-0.077702118	0.059217361	-0.05923706	-0.014231564	0.106921047	-0.018507813	0.013770393	-0.019893926	0.016726338	-0.004704263	-0.071277463	-0.087633874	-0.092643625	0.041086834	0.04254287	0.116337295	-0.008470488	0.005507183	0.05042082	-0.02084268	0.011420444
MO44	0.040077754	0.014073391	-0.018000531	0.340104794	0.044364971	-0.056043926	0.393123972	0.00363024	-0.076440769	0.070306267	0.03944708	-0.054964924	-0.083134147	0.01789857	-0.014538675	-0.069061875	-0.098332037	0.115697023	0.214316724	-0.044963246	-0.080341355	-0.10715874	-0.046685262	0.172736066	0.066189058	0.005764937	-0.030641446	0.011006392	0.027506762	-0.050140263	-0.04108871	0.157472367	0.21692854	0.139485799	0.230718379	0.070919119	-0.041903103	-0.044139256	-0.05861324	-0.083195844	-0.082721466	0.136012975	0.070288444	-0.073911215	0.181742375	0.055874785	0.166597956	-0.12060308	-0.119873691
MO45	0.012644776	-0.003762364	-0.000189455	0.257830537	0.0429816	-0.021780466	-0.049046179	-0.003237259	-0.060000725	-0.022936246	0.026409937	0.005348143	0.016938848	0.030225519	0.011498593	0.000848417	0.075776685	0.012857286	-0.061958558	-0.066912097	-0.081724726	-0.112655208	0.090405596	0.056186009	0.012706472	0.138742699	0.051608133	0.002767861	-0.073276427	0.077353372	0.024708486	-0.004321745	0.000293149	0.224477442	-0.003740427	0.066793683	-0.02683409	0.024400004	0.011297051	-0.098289535	-0.100557221	0.016720854	0.173103503	0.182459425	0.006923459	0.040095578	-0.00822096	0.108346921	0.115931469
MO46	0.09953804	-0.038890945	0.040088723	0.355692057	-0.008599365	-0.050739404	0.044702245	-0.079496799	-0.112952721	-0.010078708	-0.069044051	-0.068169333	-0.00173735	0.123288427	-0.011290701	0.069918265	0.018711592	0.035312047	-0.038132765	-0.038973207	-0.126450531	-0.09979767	0.164959573	0.118400698	0.050242585	0.120066502	-0.032877599	-0.024134528	-0.004892094	-0.02769784	0.037566024	0.06200604	-0.089676712	0.167412349	0.000890919	0.163284172	0.042235759	-0.013470641	0.023469073	-0.09502922	-0.100038971	0.011754976	0.147572145	0.096602661	0.015667901	-0.012170903	-0.024155094	0.196611217	0.128789007
MO47	0.028362286	0.01469721	0.048432823	0.078861507	0.065554271	0.041923163	-0.078572724	-0.020424516	-0.047025278	-0.0099608	0.000996488	0.023807718	0.036769454	-0.048658177	-0.02351208	0.013823863	0.005119181	0.006638285	-0.05446724	-0.000466403	-0.089314759	-0.011933715	0.092412787	-0.013100463	-0.027788328	0.058487972	0.045389132	-0.034984875	-0.032880341	0.032745475	0.044539092	0.033332277	-0.071735387	0.109261399	-0.040122132	0.078398098	0.032756444	-0.018836861	0.028385594	-0.024988681	-0.027256368	-0.007321563	0.125753542	0.143335657	-0.085670556	-0.063466693	0.007496551	-0.013038766	0.038418806
MOG	0.018534729	0.077534348	0.089333449	0.008708543	0.036532266	0.004674967	-0.044527258	-0.019283817	-0.045884579	0.024084666	-0.063672348	-0.084734141	0.003634353	0.001839673	-0.031968605	0.014964562	0.087150766	0.06124923	-0.002598358	-0.01714912	-0.066237549	-0.09031287	0.092182454	0.009976747	-0.058181365	0.039063191	-0.019279704	-0.053038624	-0.034481706	0.091469517	-0.014645616	-0.016940723	-0.052771273	-0.017789392	-0.082854457	-0.035627889	0.088738421	-0.006727906	0.015815973	-0.096512677	-0.104264492	-0.110379294	0.015840651	0.095119204	0.019668572	-0.006113684	0.042913049	0.10463965	0.110853167
MP339	0.013043746	-0.096593568	-0.036808348	-0.077673327	-0.077270243	-0.000816016	-0.045905145	0.004016871	-0.037665243	-0.001971796	0.014469619	0.072927681	0.031048138	-0.092768389	-0.074477451	-0.041254604	-0.034877935	-0.029245735	-0.005347277	-0.004816688	-0.027855509	-0.05193083	-0.102510942	-0.011966619	-0.082866796	-0.067884158	-0.059046486	-0.059900639	-0.02626237	-0.011364736	-0.073606846	-0.123202557	-0.015760265	-0.074008558	-0.032133129	-0.052087128	0.043487511	-0.071173264	-0.02395081	-0.060872701	-0.05765626	-0.036350423	-0.08562257	-0.015941241	0.015548621	-0.028057051	-0.065405333	0.001805397	-0.037225141
MS1334	-0.008654206	0.005101358	0.000448075	-0.025335552	0.103944537	0.018616991	0.035224301	-0.035504496	-0.059363195	0.068189394	0.048983978	-0.050226638	0.038141857	-0.095271893	-0.086578179	-0.034160885	-0.007218736	0.050512679	-0.000995621	0.095507206	0.02036917	-0.014674407	-0.00355808	-0.013099092	-0.025044893	0.028326639	-0.034129351	0.017115711	0.030188501	0.009439303	-0.041834551	0.104627311	0.073595373	-0.073769999	0.021575678	-0.024427929	0.090341158	-0.077104348	-0.063472178	-0.015390086	-0.020399837	0.022842511	-0.031913764	-0.069172928	0.011674085	-0.047012939	0.033547529	0.041803884	0.008257473
MS153	0.042844497	0.011356006	0.001218595	-0.053356704	0.011484883	-0.087552983	0.033252757	-0.041589136	-0.007864492	0.000408315	0.100482681	-0.096071205	0.18698383	-0.032804934	-0.03096638	0.002256466	-0.062660527	0.089672094	0.068326497	0.08530947	-0.025475397	-0.026243175	0.105523966	0.00960794	0.090892312	-0.002436576	-0.051182247	0.032967583	-0.01839813	0.086987613	-0.060258479	0.023135912	-0.046284921	-0.042836775	0.057993029	0.03803903	0.032157303	-0.079761408	-0.081896105	-0.033814014	-0.033339637	0.055146767	-0.02154602	-0.060176217	0.07825414	0.009969892	0.161824023	-0.025977195	0.017254185
MS71	0.121943445	0.056179154	-0.036220175	0.14776409	0.016548104	-0.061924282	0.498297206	0.00871814	-0.089176285	0.02877908	0.01711434	-0.034795673	-0.028689096	0.027099566	-0.032758319	-0.057118815	0.001357069	0.012473397	0.248196295	0.036902444	-0.05743004	-0.133604576	-0.071760066	0.032494577	0.091842438	-0.012454707	-0.029666642	-0.059312467	0.028481566	-0.038197203	-0.048340098	0.072757673	0.141125553	0.088361387	0.215240799	0.044473283	-0.057380682	-0.02122794	-0.063122564	-0.106899615	-0.106425238	0.076662372	0.047955704	-0.02357926	0.178604083	0.029428949	0.182654111	-0.082610413	-0.003732201
MT42	0.090959493	0.048502746	-0.005507688	0.024920996	0.058228847	0.075728699	0.041607826	0.00652586	0.001861609	0.141753486	0.045770279	-0.072634784	-0.069270272	0.082490629	0.077474023	-0.046971808	0.097879091	0.05758172	0.041034735	0.106003827	0.000703087	-0.067245258	-0.008142811	0.048125712	0.041664038	-0.010533891	0.054516092	0.00567582	-0.075852596	0.061066883	-0.003917291	0.087703292	0.07449477	-0.056418218	0.023846107	-0.004334084	0.024059988	-0.015194029	0.011462946	-0.065218872	-0.062002431	-0.056463462	-0.06117707	-0.0326267	-0.010734062	-0.072163149	0.140016388	-0.02036419	-0.084073304
N192	-0.053171614	-0.17789028	-0.078345132	-0.113725984	-0.102354644	0.21540121	-0.079215738	-0.189704462	-0.099767507	-0.073671284	-0.0928767	-0.120793653	0.04983676	0.471690959	0.476271577	0.634258334	0.300619074	-0.024167433	-0.000268975	0.057844958	1.019207094	1.278935391	-0.319539819	-0.14124945	0.286906012	-0.021674897	0.495815638	0.197447546	1.042736745	-0.088548352	0.786995409	-0.030378208	-0.073749433	0.031155078	0.101822179	-0.011361994	-0.066600872	0.38634559	0.432197012	1.342658215	1.334906401	0.048247734	0.008572811	-0.049251834	0.126196386	0.617293184	-0.06032703	-0.344100486	-0.188444484
N28HT	0.016618026	-0.020354593	-0.037347163	0.148008133	-0.055872547	-0.004782412	0.046786214	0.011704248	-0.069737794	0.039991379	0.017358384	-0.053746077	0.02913829	0.180213675	0.156002621	0.095995293	0.088661643	0.000378153	0.042100027	-0.023178919	0.073062042	0.090117679	0.016230024	-0.002908211	0.266207542	-0.030034079	0.192684581	0.240502064	0.265228625	-0.132554366	0.076667856	0.06888862	-0.019041144	0.120824683	0.096205061	0.085848286	-0.014634648	0.013291903	0.052973681	0.13053296	0.133749401	-0.020436855	0.076305903	-0.054868952	0.110982044	0.303879388	-0.005618741	-0.156402096	-0.032279829
N6	0.11085728	0.131468004	0.152864329	0.050302911	0.090465922	-0.046960839	0.035456006	-0.042127952	-0.015258467	-0.001501532	0.036876395	-0.107578276	0.108296192	-0.059393357	-0.089088539	-0.086028396	0.02180464	-0.030146503	0.011575371	0.082028591	-0.060290012	-0.08162327	0.115953406	-0.025206675	-0.044007637	0.098480974	-0.002363911	-0.004589096	-0.009339722	0.017897199	-0.096444125	-0.010307671	0.003904447	0.032031168	-0.054970408	0.029274022	0.042586743	-0.094010544	-0.046788089	-0.074112757	-0.068154252	-0.059187703	0.054692955	-0.014099945	-0.027854138	-0.039926074	-0.001867598	0.053003844	0.038651881
N7A	0.043721957	-0.057689165	-0.087021023	-0.0291717	-0.131596014	0.212209448	0.031388154	-0.079100571	-0.074167598	-0.071378919	0.039663703	-0.095193744	0.024708486	0.214858282	0.222180963	0.27596929	0.228875712	-0.041069515	0.277600818	0.021748428	0.15363622	0.2282752	-0.062235507	-0.044355879	0.398880935	0.010780172	0.271887728	0.283372862	0.171681743	-0.017704388	0.393059533	0.087080844	0.127342569	0.13490381	0.319366565	0.048513714	0.004243092	0.26661611	0.289159988	0.242640873	0.234889059	0.034087716	0.113692574	-0.001715413	0.146312167	0.241180724	0.109231236	-0.089538237	-0.042193761
NC222	-0.015835672	0.047277043	0.109804328	-0.024290826	0.059745208	-0.113328384	-0.035024635	-0.033088738	0.025314482	-0.063755981	0.056883864	-0.005308888	0.047412775	-0.01333628	0.031004265	0.083421559	0.081572037	0.048815341	-0.013661215	-0.000791338	-0.084155566	-0.0958916	0.056441021	-0.038103973	-0.093922798	0.074615421	-0.079699712	0.008563213	-0.104498938	0.144845163	-0.028450537	0.042604566	-0.04326865	-0.050788761	-0.103514537	0.023231885	0.100983108	-0.023274891	-0.035006812	-0.113059662	-0.115327349	0.051307877	-0.029498005	0.092282539	-0.006475636	-0.014434477	-0.077832366	0.018170034	0.020270455
NC230	-0.001805901	0.009207598	0.040201147	-0.003405896	0.038128147	-0.106153774	-0.031963121	-0.009461744	0.009181549	0.038019835	-0.003122092	-0.002247374	-0.037271756	-0.061002949	-0.060535427	-0.076669731	-0.097713701	0.0066328	-0.025681052	0.062595584	-0.05230238	-0.036617774	-0.006306999	0.028025012	-0.118281923	0.003641209	-0.099945741	-0.004827656	-0.021917569	0.040966183	-0.147410868	-0.013288294	-0.048433328	-0.086116142	-0.094968895	-0.053226456	0.082108111	-0.144977286	-0.132030631	-0.033220357	-0.035488044	0.007754305	-0.073051578	0.000742847	-0.039060953	-0.053874954	-0.000735125	0.087041084	0.015105778
NC232	-0.018060856	-0.116729915	-0.008958575	-0.069018002	0.02735732	-0.038775779	0.010050783	0.018156324	0.061478192	0.01490972	0.032036652	0.021257598	-0.089173543	-0.040240041	-0.074048318	-0.081956431	-0.035819834	0.028766741	0.010848724	0.034001341	-0.076783527	-0.096745753	-0.014335763	-0.025247806	-0.042677736	-0.007129619	-0.110716568	-0.06221357	-0.099183447	0.024711228	-0.095114224	0.053404185	0.053220467	-0.074950457	-0.039930187	-0.051657995	0.043916644	-0.073486195	-0.075620892	-0.107058655	-0.106584278	-0.019468906	-0.072854149	-0.001801788	-0.027209753	-0.059847169	0.05636013	-0.052606749	-0.006633305
NC236	0.027438211	0.056275126	-0.026526979	-0.026260999	-0.039568235	-0.015213223	0.045952626	-0.040543039	0.015118117	0.032988148	0.037775792	0.009173323	-0.003914549	-0.039985029	0.048228539	-0.024118076	-0.062985461	-0.025819526	0.023443023	0.065790088	-0.043623748	-0.034794302	0.075036328	0.055898092	-0.019800696	-0.005503575	0.011560289	-0.016714503	-0.030376837	0.022224176	-0.007113166	0.03446475	0.067185799	-0.051387902	-0.038304144	0.00618036	0.103126031	-0.047181576	-0.031492857	-0.034138948	-0.036406635	-0.046634534	-0.043807466	-0.007030904	0.060791305	0.015814602	0.022339343	0.0778963	0.049834018
NC238	-0.006604513	-0.043577133	-0.020809776	0.001392716	-0.044819288	-0.09998413	0.04824225	-0.006034164	-0.006585319	0.023624	0.00853168	-0.015272177	-0.068119976	-0.046607113	-0.076302295	-0.071871119	-0.103883345	0.007318316	0.033958839	-0.035433203	-0.15992839	-0.171664424	-0.056349666	0.409857417	-0.075094416	-0.065595906	-0.073210618	0.0232785	-0.104865004	-0.061175699	-0.126159872	0.040867469	-0.010729949	-0.056638954	-0.02573178	-0.064880227	0.047146795	-0.0812243	-0.110779636	-0.157298751	-0.148598182	-0.04777249	-0.058655742	-0.086317683	-0.027407181	0.000280809	-0.021986121	-0.091878589	-0.032194825
NC250	-0.10349123	-0.00198962	-0.017611158	-0.006376922	-0.001860743	-0.120093056	-0.06509685	0.030069221	-0.014354957	-0.015679374	-0.026658598	-0.028525944	0.043390168	-0.102362871	-0.084071933	-0.061817342	-0.044472416	-0.053921569	-0.035507238	-0.089817928	-0.041563087	-0.06015428	-0.066861369	-0.051723805	0.129645902	0.063737653	0.105480093	0.029219181	-0.048196139	-0.038782634	-0.111992999	0.002935127	0.003436925	1.135244385	0.000774381	0.027435469	-0.055224049	-0.09036497	-0.12951753	-0.047159639	-0.035717006	-0.096673088	0.964590664	0.049871036	-0.079049843	0.004850459	0.02508552	-0.140779186	-0.111258126
NC258	-0.084148711	0.01049774	0.014070649	-0.05421497	0.077807183	-0.128171176	-0.038899171	-0.119225193	0.02418201	-0.045694006	-0.007316079	-0.139431462	0.07918507	-0.140603694	-0.111344501	-0.119252613	-0.07585808	-0.127809224	-0.029875039	-0.017005162	-0.157952733	-0.197109406	0.496780844	-0.029639221	-0.110136622	0.057030565	-0.149383783	-0.154351032	-0.197490553	0.023061877	-0.140636599	-0.07917872	-0.069079698	-0.139667279	-0.030611283	-0.053307346	-0.037252562	-0.108040314	-0.12388533	-0.2156485	-0.217916187	0.057030565	-0.1430551	0.155588569	0.022554595	-0.144443955	0.014265335	1.10563695	0.663523011
NC260	0.007647364	-0.021099063	-0.077851561	0.180168431	0.077744116	-0.082990189	0.213307644	-0.019202926	0.007666559	0.058441357	0.028267685	-0.065458803	-0.045641907	-0.054291747	-0.04971113	-0.101492265	-0.095115595	0.103832112	0.002966661	-0.040375773	-0.044220147	-0.120394683	0.20057487	0.114256068	0.047468988	-0.056828157	-0.049361516	-0.076265277	-0.129002022	-0.051036918	-0.070777036	0.058546926	0.109091391	0.022051426	0.165383222	0.002841897	-0.070220397	-0.016244239	-0.084188471	-0.104657978	-0.104183601	-0.014326165	0.010437414	0.023906432	-0.01041324	-0.011516921	0.166386817	0.169159044	0.046495555
NC262	-0.097996134	-0.018431035	0.029014897	0.078638029	0.007747449	-0.092661448	-0.034923179	-0.035729346	-0.030796372	-0.077364845	-0.010195246	-0.140939597	-0.026521495	-0.081786423	-0.079947869	-0.134471068	-0.028009064	-0.096412592	-0.036867302	-0.092549024	-0.134782293	-0.17668103	0.46785207	0.089503457	-0.18293842	-0.032223617	-0.137181599	-0.164085359	-0.177062177	-0.005866898	-0.15311299	-0.045040024	-0.007520363	-0.0890762	-0.106155145	-0.049331354	-0.033276569	-0.093096065	-0.119909338	-0.184251868	-0.186519555	-0.013029169	-0.037622741	0.115691539	-0.099604354	-0.126757642	0.084050863	0.988962129	0.653788684
NC264	-0.01443859	-0.051411209	-0.057435524	-0.142173526	-0.05676646	-0.085881695	-0.082299189	0.061538518	0.01025918	-0.108973987	-0.07402364	0.045445345	-0.006031422	-0.112024533	-0.056715732	-0.046800429	-0.033568599	-0.0279364	-0.043112353	0.012945032	-0.128002539	-0.132883413	-0.112169862	-0.002431092	-0.154222155	-0.11318991	-0.174274869	-0.075043687	-0.11612666	0.017365239	-0.09971815	-0.102013257	-0.041871569	-0.152219077	-0.115827776	-0.06997224	0.014634143	-0.061637737	-0.063772434	-0.133599092	-0.133124715	-0.046009343	-0.125444194	-0.006405714	-0.018103358	-0.085016574	-0.029134682	0.04287466	-0.037286838
NC290A	-0.068491526	-0.041025642	0.014646482	0.064269614	0.092093336	-0.138563599	-0.073970169	-0.083002528	0.034355067	0.01246517	0.001485946	-0.127887373	-0.007985142	-0.131801669	-0.121736923	-0.151581547	-0.056087799	-0.091586559	-0.059461909	-0.057560288	-0.160118963	-0.180081189	0.47816223	0.083361234	-0.142465556	0.038411951	-0.150178982	-0.16200139	-0.194172656	-0.047655953	-0.200386173	-0.042956055	-0.01640465	-0.100702551	-0.032777514	-0.028052937	-0.025708473	-0.132143056	-0.16718252	-0.187652028	-0.189919714	0.063090526	-0.049249092	0.178100914	-0.089294194	-0.152094313	0.094361023	0.900557987	0.551674223
NC294	-0.084128145	0.039309976	-0.081881024	0.044519898	0.043551949	0.03226013	-0.056702022	-0.032829613	-0.144434358	-0.09365956	-0.036087185	-0.110619225	0.042187773	0.055474443	0.043602678	0.041178693	0.046184331	-0.041413644	0.005792358	-0.140377474	0.785337831	0.868203003	-0.191456641	-0.106396447	0.165461371	0.024146363	0.434696403	0.159635856	0.830803993	-0.029016773	0.092459402	0.045605755	-0.02518611	0.777573677	0.029734689	0.045427521	-0.130462171	0.011260033	0.063966616	0.963459563	0.966676004	-0.02658182	0.672729491	-0.025367086	-0.028153023	0.41084456	-0.088541497	-0.202306988	-0.16044664
NC296	0.015345709	-0.201232099	-0.082492504	-0.202877338	-0.077710345	-0.09997042	-0.143688516	0.009060898	-0.005200577	-0.129917871	-0.062748273	0.095795123	-0.146255088	-0.157646993	-0.155808439	-0.184282031	-0.13540337	-0.074929892	-0.082565169	-0.149215146	-0.202416671	-0.226491992	-0.17013161	-0.090555543	-0.182021199	-0.15195721	-0.140377474	-0.072680028	-0.214533851	-0.098179852	-0.182358473	-0.093479954	-0.135480148	-0.114208587	-0.209436355	-0.127933988	-0.028246253	-0.097662973	-0.129960373	-0.229949735	-0.226733294	-0.106713155	-0.081949575	-0.091788101	-0.131591901	-0.186165829	-0.143994256	-0.11380139	-0.060972786
NC296A	0.003107877	-0.186049291	-0.102956527	-0.193178657	-0.076237856	-0.106724123	-0.155926348	0.010533386	-0.006470152	-0.136671575	-0.055791656	0.078073164	-0.153008792	-0.175368952	-0.173530398	-0.196519862	-0.147641201	-0.062489148	-0.094803	-0.134032338	-0.203686247	-0.214051248	-0.163174994	-0.086340991	-0.175064583	-0.164195042	-0.133420858	-0.068465476	-0.210319299	-0.099449428	-0.197338368	-0.083781274	-0.114813212	-0.104509907	-0.19699561	-0.11275118	-0.015805509	-0.118126996	-0.142198205	-0.220251055	-0.21429255	-0.102498603	-0.072250895	-0.076605293	-0.146571797	-0.184693341	-0.142521768	-0.115070966	-0.062242362
NC298	-0.013300633	-0.191489546	-0.028876928	-0.162972081	-0.081678111	-0.091598898	-0.095557068	0.035255835	0.016881264	-0.105093966	-0.10921803	0.171347211	-0.213290325	-0.162985791	-0.152921046	-0.158087094	-0.135258041	-0.070671466	-0.116695639	-0.142214657	-0.154285222	-0.176989512	-0.239908911	-0.028713775	-0.227119925	-0.161409105	-0.149829368	-0.088987083	-0.191080979	-0.069242851	-0.191810368	-0.104302881	-0.090090763	-0.123660481	-0.198322769	-0.134643818	-0.021245764	-0.093404548	-0.132557108	-0.187302414	-0.184085973	-0.092857506	-0.09140147	-0.086158644	-0.138301732	-0.157228828	-0.091749712	-0.178094564	-0.096474288
NC300	-0.017382196	-0.162666341	-0.035700554	-0.12318062	-0.032289426	-0.055920533	-0.135285461	0.047626656	0.049817566	-0.054334249	-0.076281729	0.244043439	-0.19817744	-0.173922513	-0.136437128	-0.218380967	-0.181841594	-0.091205412	-0.083759338	-0.050323981	-0.172077104	-0.190668298	-0.093176956	0.01381975	-0.10780861	-0.072260492	-0.127861323	-0.12460238	-0.175968093	-0.100745053	-0.198633994	-0.111126507	-0.033846919	-0.148307523	-0.135223765	-0.020816631	-0.054118997	-0.049499991	-0.148977958	-0.216062552	-0.212846111	-0.00782199	-0.124274704	-0.083385046	-0.093026143	-0.17502071	-0.043732059	-0.083461824	-0.10055585
NC302	-0.011156339	-0.137246037	-0.076089785	-0.188248426	-0.060339369	-0.037355389	-0.093412774	-0.014699086	-0.015250241	-0.057705617	-0.030295946	0.192685952	-0.238566671	-0.145760146	-0.080854121	-0.120295969	-0.120774459	-0.057558917	-0.125519601	-0.104423532	-0.168593312	-0.18992657	-0.133566187	-0.043021865	-0.120777201	-0.137328299	-0.090101732	-0.096440012	-0.19990494	-0.141134284	-0.15950337	-0.065140723	-0.063267894	-0.140710635	-0.098835205	-0.179114611	0.005577106	-0.058355486	-0.082426695	-0.196126376	-0.187425807	-0.093455276	-0.111193687	-0.118290149	-0.115591958	-0.127663895	-0.066297874	-0.123851055	-0.061425227
NC304	-0.045554161	-0.16615973	-0.063872519	-0.140384329	-0.022072496	-0.096431786	-0.097647892	-0.077888579	0.046324176	-0.041375255	-0.033160032	0.22683973	-0.182476382	-0.176044871	-0.122107102	-0.164291014	-0.181221888	-0.05905197	-0.088623759	-0.08123801	-0.175570494	-0.188677559	-0.151511625	-0.044514918	-0.120899223	-0.138821353	-0.139580904	-0.096562034	-0.22607657	-0.189242425	-0.196643255	-0.077602033	-0.081213331	-0.098330665	-0.105812387	-0.106571939	-0.019223492	-0.081785052	-0.142874123	-0.19761943	-0.191660925	-0.057930466	-0.060587526	-0.103330819	-0.125311204	-0.118188693	-0.047225449	-0.096552437	-0.034126609
NC306	-0.02682038	-0.080245383	-0.169902648	-0.007854894	-0.037614514	0.026500425	-0.033670055	-0.066009958	-0.067932145	-0.058288306	0.008881293	-0.058795587	-0.089706874	0.174478648	0.028245748	0.04364518	0.037682562	-0.066367797	0.015114004	-0.036454621	0.97700673	0.996804432	-0.326093352	-0.075138289	0.302288991	-0.036454621	0.43716289	0.245735293	0.849722863	-0.086875693	0.199124319	0.078234945	-0.009009303	0.529141312	0.070590071	-0.012431399	-0.111543301	0.080907087	0.067804134	1.05641416	1.067856793	-0.09815106	0.377682039	-0.105162518	-0.0284286	0.413311047	-0.064138499	-0.32323338	-0.258065488
NC310	-0.021840792	-0.193174544	-0.197827827	-0.112557864	-0.060055566	0.16172805	-0.006753956	-0.128210936	-0.101341452	-0.045082526	-0.072514133	-0.073010447	0.000276696	0.209620939	0.222427749	0.303636715	0.155086772	-0.077840593	-0.001842919	0.020624182	1.086184748	1.319863438	-0.406117746	-0.092095212	0.390901529	-0.045185353	0.587471867	0.239746625	1.085035823	-0.128511192	0.519441261	0.06676215	-0.001287651	0.328466104	0.177026025	-0.001967683	-0.155920864	0.236700192	0.233194463	1.439798573	1.434788822	0.065868237	0.212653662	-0.056309906	-0.004254564	0.404580315	-0.064643039	-0.378579198	-0.277764475
NC314	-0.130012472	-0.009316415	-0.038648273	0.041137562	-0.011929601	-0.005398005	-0.088876029	-0.049922269	-0.112169862	-0.124462535	-0.013419913	-0.133196009	-0.010551714	0.108304419	0.055301693	0.021343974	0.029091675	-0.127057898	-0.062028481	-0.083434403	0.488554652	0.582388081	-0.211291361	-0.072760919	0.204581026	0.157867224	0.446395419	0.127461848	0.591604158	0.063573129	0.124723897	0.072386123	-0.042278765	0.868792547	0.012642034	0.058497569	-0.100939739	0.047637625	0.059213248	0.644739873	0.656182506	-0.145130842	0.646039611	0.037060113	0.006853537	0.186726076	-0.042566682	-0.241336156	-0.228267479
NC318	-0.015837043	-0.000710447	-0.050607785	-0.083246572	-0.026631177	-0.076311892	-0.117973441	0.009411882	0.017086919	-0.085693864	0.008210858	0.0358207	-0.084207665	-0.094228538	-0.019725289	-0.057796105	-0.0198857	-0.03481898	-0.067818349	0.018401739	-0.082785905	-0.139765994	-0.03404846	-0.001087481	-0.155620608	-0.144751066	-0.181157449	-0.070958012	-0.117525113	0.007740594	-0.123053114	-0.025262887	-0.078916853	-0.131681018	-0.126823452	-0.030239733	-0.005958757	-0.063036189	-0.070655014	-0.1459658	-0.145491423	-0.055633988	-0.082969623	-0.057161317	-0.035954195	-0.100125346	-0.038759326	0.011313504	-0.049653546
NC320	-0.025630324	-0.074942231	-0.061772098	-0.131428748	-0.081668514	-0.080621045	-0.066070283	0.009215825	-0.009158746	-0.092745081	-0.023518935	0.091836953	-0.040530699	-0.101279755	-0.040486826	-0.062105259	-0.029678981	-0.003481302	-0.010431064	-0.03115147	-0.09532125	-0.112541412	-0.124732628	-0.025962114	-0.105088482	-0.105187196	-0.138851515	-0.047846526	-0.108123947	-0.023989199	-0.099941628	-0.033685137	0.040166871	-0.11405366	-0.102340934	0.031260648	0.008926537	-0.070087407	-0.063995912	-0.109143995	-0.108669618	-0.021554246	-0.081794649	-0.072438727	-0.037521284	-0.044109093	0.030967247	-0.019045257	-0.071786115
NC324	-0.082402016	-0.022031365	-0.073299735	0.055843251	-0.00270804	-0.004402636	-0.07417034	-0.040700707	-0.111174493	-0.087820334	0.00402784	-0.099295872	-0.039719049	0.016069614	-0.02870692	-0.064035672	0.010892597	-0.087673634	-0.0390966	-0.118085865	0.412772231	0.446280253	-0.207553928	-0.030634591	0.211060523	0.087568931	0.417228085	0.142167537	0.458238393	0.026179603	0.032489092	0.111770387	0.002589627	0.930113323	0.062994554	0.097881833	-0.108170562	0.040406802	-0.005600918	0.514116173	0.525558805	-0.130425153	0.707360387	0.027087226	-0.063444757	0.105459527	-0.07447608	-0.229372531	-0.202593534
NC326	-0.117231712	-0.154204332	-0.128694911	-0.043424948	-0.097863144	0.197956199	-0.003430574	-0.144082002	-0.130922838	-0.085632167	-0.063706624	-0.120415249	-0.034788818	0.303432431	0.299786857	0.386479951	0.180346665	-0.134842618	-0.039650497	0.00749518	1.317099437	1.58094083	-0.446667388	-0.107966278	0.3380126	-0.025409588	0.741608766	0.234843815	1.32143464	-0.07583066	0.599542433	0.031696636	-0.025384909	0.249527567	0.076150977	-0.039775261	-0.152597482	0.245507701	0.318779763	1.714586285	1.709576534	-0.021296492	0.120004805	-0.11879606	0.007295009	0.616300557	-0.085998233	-0.331382794	-0.263472838
NC328	-0.042362398	-0.169823128	-0.177218474	-0.111142959	-0.058640661	0.127496124	-0.035501754	-0.151474607	-0.091700355	-0.043667621	-0.082067484	-0.120952693	0.037338433	0.109579478	0.125128352	0.288599236	0.137307229	-0.051747112	0.024250561	-0.041028384	1.243897298	1.419992645	-0.374540138	-0.076969987	0.353927539	-0.068449024	0.566950261	0.249387722	1.152260263	-0.127096287	0.416657736	-0.005858672	-0.01632513	0.231166707	0.137309971	-0.025231354	-0.140795639	0.166821434	0.171541897	1.537185716	1.529433901	0.070025206	0.192132056	-0.098768025	-0.016549979	0.529388098	-0.101617029	-0.330549206	-0.246186867
NC33	0.053014812	0.014671161	-0.026999985	0.022623146	-0.015362666	-0.106174339	-0.044322974	0.013825234	0.006418919	-0.011357881	0.075006165	-0.011865163	-0.001645491	-0.073362802	-0.108542112	-0.065722041	-0.078539819	0.066937642	0.023655533	0.055719858	-0.075630489	-0.101076843	0.004640691	0.000583807	-0.086768753	-0.032026188	-0.120531786	0.022572418	-0.058955998	-0.012524629	-0.113155634	0.049758611	-0.036114606	-0.102589091	-0.029179926	-0.016229158	0.065635161	-0.072333157	-0.089549206	-0.122358001	-0.11914156	-0.005976581	-0.075814207	0.008948473	0.0431804	-0.041556231	0.012954629	0.041776463	0.030166564
NC336	-0.038719566	-0.167551328	-0.073490308	-0.174680694	-0.070079181	-0.09508132	-0.096297425	-0.012099609	-0.004424572	-0.114060515	-0.089392908	0.110281447	-0.186610043	-0.189775756	-0.144064179	-0.167053643	-0.140111494	-0.076895952	-0.087273293	-0.175859782	-0.207124795	-0.206521541	-0.191292117	-0.054132708	-0.211407899	-0.175859782	-0.147827662	-0.124003239	-0.213757847	-0.067241144	-0.209003109	-0.084477758	-0.090831121	-0.144966318	-0.178497647	-0.116189728	-0.005533737	-0.102371097	-0.153862945	-0.215463411	-0.21224697	-0.134728822	-0.107223179	-0.096496225	-0.147268281	-0.141516802	-0.122652773	-0.11576745	-0.050599558
NC338	-0.031274863	-0.232771319	-0.055077349	-0.139815351	-0.046182093	-0.053360817	-0.088852721	0.055670501	0.009875291	-0.072340012	-0.084690268	0.141033694	-0.192875659	-0.141200093	-0.128393284	-0.137672428	-0.124440598	-0.106469111	-0.01813215	-0.136881343	-0.17088842	-0.15931691	-0.209897021	-7.29E-05	-0.187510811	-0.131397215	-0.114333351	-0.117929568	-0.158327025	-0.091330176	-0.15631435	-0.088001311	-0.083386417	-0.111472007	-0.172423975	-0.099147801	-0.039219993	-0.083958137	-0.101174186	-0.176484972	-0.176010595	-0.102605543	-0.073728868	-0.117843193	-0.154904929	-0.131330034	-0.100126717	-0.127517194	-0.089769942
NC340	-0.032197567	-0.133608689	-0.066968309	-0.094122968	-0.049846862	-0.041944233	-0.155584961	0.090394628	0.048712514	-0.044471045	-0.044482014	0.251164579	-0.210250748	-0.161317245	-0.121089796	-0.205775699	-0.177462518	-0.084084272	-0.109542965	-0.045944905	-0.170440092	-0.17806303	-0.099766136	-0.014705941	-0.114397789	-0.0843338	-0.133079471	-0.114739176	-0.163362825	-0.057977081	-0.18877079	-0.065616472	-0.043178162	-0.157638767	-0.141812945	-0.035632002	-0.074418497	-0.051976074	-0.139114754	-0.203457284	-0.197498779	-0.041831809	-0.128121819	-0.057069458	-0.113325642	-0.173383698	-0.08596807	-0.092793067	-0.118113286
NC342	-0.107741429	0.018438757	0.03846405	0.041472094	0.039133113	-0.135311511	-0.083057369	-0.090718696	0.008815483	-0.07339982	-0.032279829	-0.131490445	0.050108224	-0.157341253	-0.122597931	-0.103085404	-0.066546031	-0.108899951	-0.02741815	-0.066647488	-0.136301396	-0.167231877	0.474559158	0.049595458	-0.091227349	0.059487454	-0.138700702	-0.193025102	-0.151160641	-0.010128065	-0.140921774	-0.049301191	-0.022749786	-0.102934591	-0.019928202	-0.042624265	-0.029311545	-0.149456448	-0.143364953	-0.16383446	-0.166102147	0.059487454	-0.061078356	0.147077203	-0.007893283	-0.114566426	0.035916672	0.932601746	0.583717982
NC344	-0.089654775	-0.022428964	0.008564584	-0.054236906	0.072301119	-0.099401441	-0.077310003	-0.119247129	0.035128329	-0.010069111	-0.033387623	-0.14767959	0.064081782	-0.132399439	-0.108624374	-0.113790422	-0.081364145	-0.116862905	-0.046349359	-0.02525329	-0.152490542	-0.177936895	0.474822396	-0.026919094	-0.123868878	0.087171332	-0.124727144	-0.132436457	-0.189286298	-0.015348955	-0.140658536	-0.10936336	-0.063617507	-0.14243128	-0.063537987	-0.042361027	-0.023564179	-0.124514634	-0.115681075	-0.196475989	-0.198743676	0.046040372	-0.110172269	0.161050761	0.01704853	-0.141723827	0.016985463	1.111099141	0.655274883
NC346	0.00615431	-0.188486986	-0.09716803	-0.203842544	-0.070449359	-0.098193562	-0.147395787	0.008095692	0.002060409	-0.133625142	-0.052745223	0.105798172	-0.166414742	-0.155870135	-0.151289518	-0.185247237	-0.141852704	-0.075895098	-0.083530375	-0.147438289	-0.211608069	-0.232941327	-0.162870625	-0.099746941	-0.191212598	-0.144696225	-0.146826808	-0.073645235	-0.22372525	-0.096402995	-0.180581616	-0.094445161	-0.13370329	-0.109689665	-0.204917433	-0.117930939	-0.02921146	-0.101370243	-0.136409708	-0.236399069	-0.233182628	-0.107678361	-0.077430654	-0.081785052	-0.138041236	-0.200841355	-0.133991207	-0.13121898	-0.083874504
NC348	-0.033181968	-0.172981985	-0.05424239	-0.141722456	-0.09059119	-0.077204434	-0.093501891	0.046908236	0.005226122	-0.103038789	-0.107162853	0.176144452	-0.208493085	-0.15818855	-0.150865869	-0.161516045	-0.138686992	-0.057648034	-0.131092846	-0.12644916	-0.149487982	-0.166708143	-0.259790246	-0.010206214	-0.236033004	-0.164838056	-0.169710703	-0.092416034	-0.18079961	-0.086382122	-0.192497255	-0.096763576	-0.101745906	-0.109266016	-0.207235848	-0.140814833	-0.028787811	-0.094091435	-0.127759867	-0.177021046	-0.173804605	-0.103141617	-0.079749069	-0.10055585	-0.122536235	-0.146947459	-0.103404855	-0.178781451	-0.091677047
NC350	-0.012754963	-0.204654195	-0.063978088	-0.209041497	-0.027662193	-0.07871394	-0.075816949	0.005638802	0.040734479	-0.075756624	-0.051089017	0.232218288	-0.223712911	-0.170666312	-0.144149183	-0.150686263	-0.184069521	-0.078351988	-0.062679721	-0.111506283	-0.153739552	-0.180556937	-0.173553706	0.007478727	-0.144312336	-0.155379306	-0.109523771	-0.129572371	-0.220698011	-0.150959099	-0.177554377	-0.065368315	-0.053898261	-0.097065203	-0.13608066	-0.134098148	-0.039894541	-0.079148557	-0.142979693	-0.200467063	-0.194508558	-0.051180876	-0.075774447	-0.095210197	-0.114448517	-0.09635775	-0.056928242	-0.096658006	-0.050684562
NC352	-0.023221421	-0.163021438	-0.068960419	-0.183861124	-0.054581035	-0.087809366	-0.078057216	-0.002085592	0.016557701	-0.109530626	-0.07937889	0.128521656	-0.206758729	-0.182503803	-0.139534289	-0.168007881	-0.13283954	-0.07785019	-0.093711659	-0.152135444	-0.224531417	-0.223928163	-0.19498842	-0.052344882	-0.206878009	-0.1631037	-0.154266028	-0.116731286	-0.233906533	-0.054485063	-0.201731155	-0.079947869	-0.078075039	-0.156888812	-0.171225693	-0.125370158	-0.00923004	-0.095099143	-0.146590991	-0.235612097	-0.232395656	-0.127456869	-0.105435353	-0.097450463	-0.142738391	-0.164407551	-0.104412563	-0.113979624	-0.037843477
NC354	-0.039465408	-0.158699945	-0.130448461	-0.174055503	-0.035178191	-0.045098978	-0.128577002	0.028285508	0.026363322	-0.076417461	-0.007876831	0.242525707	-0.188726917	-0.154874766	-0.139325893	-0.154089165	-0.162793847	-0.048850122	-0.072937782	-0.075149257	-0.157142453	-0.181217775	-0.181069703	-0.105606732	-0.155941429	-0.101198864	-0.078650873	0.001385861	-0.180227889	-0.121457233	-0.175473151	-0.047520221	-0.147789273	-0.09772604	-0.191582776	-0.134758985	-0.019989898	-0.085293522	-0.113477827	-0.190159645	-0.195169396	-0.102569896	-0.103855924	-0.090386906	-0.119222451	-0.151859867	-0.12065655	-0.202888306	-0.119896998
NC356	-0.002288505	-0.168138129	-0.002783447	-0.15058892	-0.013082639	-0.109378441	-0.114707642	0.031186612	0.034748553	-0.031014367	-0.020057079	0.113807741	-0.095337703	-0.17116811	-0.162474396	-0.203287276	-0.184571319	-0.029496634	0.009483176	-0.040714418	-0.220050884	-0.229044854	-0.080825329	0.054963049	-0.099570078	-0.087329505	-0.122364856	-0.051925346	-0.195150201	-0.132266449	-0.221929198	-0.067241144	-0.059884187	-0.140068992	-0.125614202	-0.023546355	-0.033541178	-0.123523378	-0.159933874	-0.247583948	-0.244367507	-0.091442601	-0.127689944	-0.068291355	-0.050511812	-0.090004388	-0.02315424	-0.09441774	-0.106027639
NC358	-0.057531496	-0.132893011	-0.012782383	-0.146877537	-0.039533959	-0.064536098	-0.098656971	-0.017201219	0.019265489	-0.146582765	-0.010861568	0.209378267	-0.14783863	-0.138665055	-0.123116182	-0.118685006	-0.131502784	-0.025785251	-0.085519743	-0.080876057	-0.182063701	-0.173234255	-0.148407608	-0.051008126	-0.101342823	-0.102812569	-0.189947135	-0.053698091	-0.177728498	-0.062745531	-0.148295184	-0.060787697	-0.069883123	-0.155552056	-0.093111147	-0.093870698	-0.040798051	-0.15134573	-0.095897084	-0.187660254	-0.184443813	-0.052084386	-0.149342652	-0.046756556	-0.048171461	-0.105487452	-0.104446839	-0.116755964	-0.065298392
NC360	-0.056212563	-0.09866931	-0.05259441	-0.078378037	-0.001197163	-0.074185421	-0.102822166	-0.05290015	0.024697518	0.005549685	0.034330388	0.020123755	-0.11361493	-0.144201282	-0.128652409	-0.128334329	-0.160346555	-0.097131012	-0.103395258	-0.019231718	-0.132758649	-0.132155395	0.192927254	0.025717566	-0.157607233	-0.078186093	-0.198225426	-0.136012108	-0.132536542	-0.13957542	-0.177138954	-0.077977696	0.020552888	-0.206332338	-0.064371574	-0.045936679	-0.016171574	-0.084217262	-0.143935302	-0.127386946	-0.129654633	-0.035684101	-0.169960231	0.045050487	-0.057820784	-0.131589159	-0.014010828	0.423378535	0.262326151
NC362	-0.077481382	-0.098001618	0.015253849	-0.035208353	0.040601489	-0.10916456	-0.073362802	-0.027553882	-0.013023685	-0.032171518	-0.050005901	-0.043647055	-0.030685319	-0.164099069	-0.159518451	-0.134521796	-0.092498295	-0.107431576	-0.101356533	-0.07066324	-0.185561204	-0.194555174	0.23746797	0.004448746	-0.180247084	-0.032274345	-0.135861295	-0.106552744	-0.212759736	-0.093663673	-0.166874038	-0.099932031	-0.026765538	-0.122031695	-0.16653128	-0.04115589	-0.063490001	-0.071210282	-0.128186258	-0.199383948	-0.201651635	-0.076147368	-0.0733203	0.069025724	-0.042071739	-0.156971074	0.008593376	0.583085936	0.368563305
NC364	-0.077189352	-0.097709588	0.015545879	-0.034916324	0.040893518	-0.10887253	-0.073070772	-0.027261852	-0.012731655	-0.031879488	-0.051084904	-0.043355025	-0.031764321	-0.163807039	-0.159226422	-0.134229767	-0.092206266	-0.107139546	-0.101064503	-0.07037121	-0.186640206	-0.195634176	0.23776	0.004740776	-0.179955054	-0.031982315	-0.135569265	-0.106260714	-0.213838738	-0.094742675	-0.166582008	-0.099640001	-0.026473509	-0.121739665	-0.16623925	-0.04086386	-0.063197971	-0.072289284	-0.127894228	-0.20046295	-0.202730637	-0.075855338	-0.07302827	0.067946721	-0.04177971	-0.156679044	0.008885406	0.583377966	0.368855335
NC366	-0.051711465	-0.079086861	-0.027527832	-0.043714236	0.052661086	-0.092991867	-0.062674237	0.002329131	-0.069515686	-0.073582167	-0.03520424	0.128823283	0.004681822	-0.125989865	-0.102214799	-0.066249888	-0.020113291	-0.104969202	-0.034455657	0.033255499	-0.074787304	-0.07418405	0.050727931	-0.050672223	-0.113346208	-0.076427059	-0.066218355	-0.149334426	-0.100614805	-0.073377884	-0.121909673	-0.089243466	-0.139469851	0.001081492	-0.111969692	-0.046919708	-0.070624851	-0.050924493	-0.095561181	-0.091352113	-0.0936198	-0.027069908	0.01688812	0.03172817	-0.121871284	-0.054423366	-0.035559338	0.257871668	0.254487961
NC368	-0.018635319	-0.110449217	-0.153491395	-0.027090473	-0.065076285	0.075816445	0.043066604	-0.020807034	-0.046036764	-0.066555628	-0.00624119	-0.028674015	-0.076037686	0.226536732	0.08578796	0.09981636	0.045867622	-0.077377184	0.001362554	-0.063916392	0.801473506	0.840465656	-0.328876547	-0.080663547	0.27482722	-0.020043369	0.374054288	0.163432243	0.739999175	-0.073206505	0.248440339	0.023352535	0.007401949	0.608620036	0.043128301	-0.02618285	-0.092389984	0.119254851	0.11437809	0.89733332	0.892323569	-0.111902511	0.47635521	-0.135366352	-0.017501475	0.437948491	-0.017564543	-0.290369743	-0.197781212
ND246	0.072918083	0.099012935	0.116296164	0.071318089	0.031961245	-0.067076621	0.03316364	-0.016999678	0.04688767	0.088065245	-0.035338601	-0.037205947	0.046363936	-0.035636115	-0.035168593	-0.030737418	0.066127362	0.101922265	0.032590549	0.009813595	-0.153070488	-0.127788658	0.060190793	0.014317435	-0.060010322	0.070139001	-0.085547163	-0.028817973	-0.113088454	0.099237784	-0.083655139	-0.000260748	-0.018953398	0.016028483	-0.017502846	0.026981657	0.026584058	-0.059285046	-0.065532839	-0.124391241	-0.126658928	-0.039543556	0.03183511	0.005544201	0.019210648	-0.036734312	0.001324165	0.098697597	0.050069835
OH40B	-0.110857785	0.079760904	0.014782214	0.132956944	-0.029792777	-0.105523099	0.009798513	-0.141821171	-0.024463576	-0.083371336	-0.076527144	-0.119525449	0.652988001	-0.05077505	-0.059904752	-0.037650161	0.005744372	-0.046206772	-0.009969026	-0.093071387	-0.014653842	-0.0359871	0.102635201	0.000549532	-0.068294097	-0.014922564	-0.015682116	-0.071377548	-0.030884119	0.063533369	-0.091938914	-0.019512779	-0.051915749	0.085208014	0.060588393	-0.01009379	-0.095495371	-0.053858501	-0.066961454	-0.046300002	-0.045825625	0.093388962	0.090731902	0.132992591	0.019153064	0.005710096	0.023203093	0.263163851	0.176147194
OH43	-0.046290405	0.066179461	0.031363475	-0.024582856	0.001869835	-0.024503336	0.04420319	-0.154031581	-0.051755338	-0.083242459	0.181355744	-0.109799348	1.579934493	-0.080808877	0.003291596	-0.021068901	0.003131185	-0.048819959	0.1423444	0.078436487	0.008782579	0.091647751	0.115103366	-0.073357318	0.03603321	0.059242039	-0.025150463	-0.009552232	0.072072157	0.063662246	-0.001321927	-0.060514862	-0.087433703	0.05311764	0.084024813	0.029795015	-0.006249416	-0.067439944	-0.009249234	0.075850721	0.073583034	0.221023812	0.041503628	0.098845669	0.340103423	0.036001676	0.00962165	0.005538717	-0.034862853
OH43E	-0.051201441	0.042073977	0.07580959	0.041799771	-0.005783265	-0.082884619	0.031065961	-0.147974362	-0.045698119	-0.055248728	0.127087557	-0.103742129	1.51469805	-0.110398489	-0.048234528	-0.056142641	-0.011377076	0.039499179	0.14840162	0.070783387	-0.031775289	0.015443052	0.060835178	-0.064558035	0.022895982	0.166755625	-0.046513883	-0.02268946	0.004093649	0.083429785	-0.058332179	-0.077765186	-0.056697909	0.09482169	0.051693137	0.076983193	-0.008418389	-0.064124789	-0.071743613	-0.003096042	-0.005363729	0.142077049	0.088691806	0.1268394	0.272124916	-0.004556192	-0.008999706	0.00062768	-0.064452465
OH603	-0.001404189	-0.083620863	-0.030690803	0.057321224	-0.01631142	-0.05982249	-0.050755856	-0.009060032	-0.030176666	0.067213219	0.008247876	0.042027362	-0.108163707	-0.162057603	-0.146508729	-0.066670795	-0.117877468	0.028971024	-0.014311084	-0.004183271	-0.097144723	-0.121220044	0.127084815	0.133996187	-0.010939716	0.04517388	-0.01042695	-0.034588647	-0.132569447	-0.002505128	-0.12918574	-0.040307221	0.083587454	-0.02401799	-0.071259639	0.003387568	0.027668544	-0.165141054	-0.113119987	-0.127419851	-0.12420341	0.034205624	-0.039745098	-0.056438783	-0.109952904	-0.057586337	-0.062029852	0.140913043	-0.014655213
OH7B	0.093583648	-0.061297721	-0.079661323	0.473130543	-0.052942652	0.023511575	0.062055397	-0.058030552	-0.054468611	-0.065390251	0.047023402	-0.074123725	-0.020031029	0.09608304	0.015659675	0.16542024	0.086792927	0.007421144	0.25205575	0.026366064	-0.024093397	-0.007037759	-0.011002784	0.123414562	0.073079865	0.012655744	0.02423548	0.139919045	0.026856893	-0.01857088	0.157746574	0.14105563	0.01816455	0.086051199	0.084053605	0.083294053	-0.01033372	0.066949981	0.074412508	-0.007753438	-0.004536997	0.019510904	0.045645515	0.081051045	0.150929803	0.068935235	0.106993712	-0.112341241	-0.022494774
OS420	0.131633899	-0.035586758	-0.062176552	0.165680736	-0.043684073	-0.046749701	0.174141374	-0.055627133	-0.052065191	0.150894156	0.085073653	-0.095027849	-0.023111738	-0.045471899	-0.021696833	-0.03920217	0.006934427	0.031761074	0.048804373	0.04796393	0.024925109	-0.008747436	0.007853019	0.044927094	0.113872179	0.130225849	0.049946443	0.217729222	-0.036549223	0.003026986	-0.026310356	0.247657479	0.272837853	0.061033978	0.179687198	0.150135975	0.01400621	-0.015650582	-0.028753535	-0.016318275	-0.021328026	-0.043895212	0.051476514	-0.086553501	0.008003832	0.008271184	0.17794873	-0.107195758	-0.077674698
P39	0.039905004	0.375853082	0.110703724	0.119195897	0.0990335	-0.109686923	0.038539457	0.122737272	-0.031369464	-0.045033168	-0.045044137	-0.175788488	0.06750662	-0.049454747	0.004483022	-0.000683026	0.112634138	0.009954811	-0.081313417	-0.02731258	-0.116160936	-0.156688641	0.099842409	-0.044059736	-0.098507529	0.068659658	-0.065089995	-0.071428276	-0.111825733	0.341802132	-0.10432893	0.018825388	-0.021803774	0.087213834	-0.093017917	-0.027967934	-0.022881405	-0.085442965	-0.06564115	-0.17111464	-0.165156135	-0.084895923	0.090681174	0.169959726	-0.026141719	-0.077973583	-0.039915106	0.169882949	0.104802803
PA762	-0.076187128	0.087010921	0.064534223	0.026411308	-0.038995144	-0.080449666	-0.010372109	-0.129087026	0.028030496	-0.051442743	0.096617742	-0.086225824	1.130501986	-0.055864321	-0.037573384	-0.029029112	0.011623357	-0.049925011	0.057606398	0.030716348	-0.069100264	-0.045189466	0.068754259	-0.005910771	-0.026768281	0.091041755	-0.068757506	-0.036706891	-0.037344421	0.021426235	-0.086059929	-0.056135785	-0.077570499	0.059553264	0.051386026	0.006753451	-0.027919947	-0.061689836	-0.069308661	-0.066470624	-0.065996247	0.104752075	0.037656512	0.130645385	0.278672965	-0.015831558	0.04416343	0.05653288	0.027099566
PA875	0.047785696	-0.007010339	0.041806626	0.109253173	0.017797114	-0.062046304	-0.023502482	-0.005114202	-0.12631617	0.23842495	0.043727442	-0.060967302	-0.048005566	-0.123835973	-0.09457678	-0.095629732	0.006719175	0.16864902	-0.019962478	-0.004350537	-0.017792134	-0.011704752	0.083044525	0.015920171	-0.011106982	-0.097580711	0.133364141	-0.016932497	-0.007972803	0.057653013	-0.110158558	-0.056926871	0.082049156	-0.036524544	-0.028924914	0.191051682	-0.008145553	-0.162566256	-0.130425153	-0.016533527	-0.018801214	-0.031771176	-0.039912364	-0.016846122	-0.107378105	-0.008396452	-0.010097903	0.029692187	0.105828335
PA880	0.011837238	-0.103284204	-0.01333628	-0.044604035	0.003785167	-0.088397539	0.007729626	0.037086163	0.028308816	0.129811797	-0.019641656	-0.017395906	-0.027741713	-0.043246714	-0.133267302	-0.032863889	-0.178671768	0.066891027	-0.013408945	0.055673243	-0.057853688	-0.022974635	0.027901619	-0.083095758	0.059885053	0.225681208	-0.05751093	-0.052880956	-0.050776421	-0.04410498	-0.077555418	-0.094246361	0.000856643	-0.100579158	-0.025113445	-0.013533709	-0.059175363	-0.176578202	-0.078627565	-0.02094825	-0.020473873	0.051560147	-0.062150503	0.025354242	0.048617913	-0.008698079	0.019763174	-0.033676911	-0.10835428
PA91	-0.017146378	-0.019843198	0.049539246	0.799759716	-0.034795673	-0.132462506	0.143269847	0.020441834	-0.051402983	0.144701204	-0.015720505	-0.090252545	0.309340208	-0.036583498	-0.101925511	-0.046766153	0.008967668	0.201060216	0.043982453	-0.093961187	-0.023769834	-0.040989995	0.012628323	0.108656774	-0.058215641	0.06370749	0.094481674	0.012736635	-0.030402886	0.114742785	-0.064037043	0.002904964	0.02260121	0.149442233	-0.032160549	0.333145436	-0.019607381	-0.061603461	-0.074706414	-0.060900122	-0.065909872	0.121290833	0.154280605	0.092342864	0.026489457	0.056919511	-0.009220442	0.045650999	0.064203804
R109B	0.04749915	-0.099156027	0.129266126	0.087030115	-0.023620391	-0.008177087	-0.023789028	-0.106857113	-0.006637418	0.04756496	-0.044305151	-0.046858012	-0.023613536	0.030118578	-0.04961927	-0.033534323	-0.018245946	0.040856501	0.10040179	0.014557365	0.073780462	-0.001023042	-0.036521802	0.139026503	0.068126327	0.054317292	0.07069564	0.065042876	0.039041254	0.018977572	-0.01721493	0.026419534	0.077649515	-0.010761482	0.062647683	0.046806779	0.056006404	-0.027120636	-0.025827753	0.001003343	-0.001264344	0.018670461	-0.011407238	-0.050037435	0.037664738	-0.02033677	0.023891351	-0.077534852	-0.095999911
R168	0.049646187	0.247120035	0.116331811	0.102887471	0.081354043	-0.027281046	0.07707231	-0.095112853	0.029099901	-0.064083658	-0.025705731	-0.115319123	0.077247802	0.042548354	0.005998013	0.006316092	0.090841584	-0.018692902	-0.004391668	0.035898849	-0.072143955	-0.118155788	-0.006954126	0.038346141	0.040110659	0.049609169	0.054333745	-0.060316062	-0.062324624	0.066368664	0.009610682	0.084778881	0.10721719	0.120262559	0.090844326	0.029759368	-0.058384278	-0.022231536	-0.006542817	-0.083224635	-0.082750258	-0.075154741	0.057920365	0.041226679	0.042553838	0.000319198	0.190562224	-0.039740985	-0.045866756
R177	-0.017988192	0.013590788	0.107651807	0.154532875	0.0452534	-0.085318201	0.147912161	-0.061290866	-0.011113837	-0.026148574	0.006745225	-0.00883244	0.30575633	-0.031941184	-0.082201845	-0.116159565	-0.028892009	-0.019146714	0.203551381	-0.000201794	-0.121954917	-0.161111591	0.105016684	0.057086777	-0.054944359	0.117706956	-0.018784761	-0.007299627	-0.125845906	0.039865244	-0.099154656	0.081583005	-0.060502522	0.108840492	0.271366735	0.169150818	0.020681765	-0.039137731	-0.078290291	-0.152230045	-0.149013604	0.124562116	0.102710608	0.134003042	0.010566291	-0.06731518	0.157203645	0.022872674	0.008520711
R229	-0.136996509	-0.165742937	-0.10184462	-0.093352448	-0.120370004	0.142544571	-0.072552522	-0.133684096	-0.106814611	-0.086202517	-0.083471421	-0.12235663	0.041418624	0.195921588	0.219696653	0.410588177	0.111224717	-0.1025082	-0.044333942	-0.004043426	1.253461617	1.511818882	-0.41433297	-0.070147732	0.282600971	-0.053400577	0.581998708	0.198626634	1.260538884	-0.11204784	0.494773654	-0.012746737	-0.039665578	0.122822276	0.031707604	-0.037603546	-0.120263064	0.176385753	0.230463367	1.648206401	1.651422842	0.024748246	0.070077305	-0.124850537	0.031403235	0.643150847	-0.111247158	-0.304532503	-0.225654292
R4	0.057498087	0.032864755	0.017243217	0.305425912	-0.08628615	0.042267292	0.312515518	-0.010483163	-0.001437094	0.028772225	0.138443814	-0.066336263	0.123488598	-0.057911272	-0.014941759	0.010054896	-0.021957329	0.064565756	0.178952325	0.027298365	0.017969864	0.037767566	0.033802541	0.031116689	0.082238359	0.038266621	0.104687636	0.0873811	0.046983642	0.026234445	-0.025039409	0.109083165	0.312497695	0.032142221	0.24676768	0.117131122	0.007050965	-0.0171217	-0.03570878	0.053504271	0.051236584	0.142465051	0.010930986	-0.035925403	0.225897831	0.047931026	0.2230927	-0.089472428	-0.05446724
SA24	0.019111933	1.398415344	0.036440407	-0.042813468	0.07138527	-0.089349035	-0.016529414	-0.009109389	0.008162872	-0.005500833	-0.069950304	-0.100609321	0.037116325	-0.140170448	-0.124621575	-0.105109048	-0.031551811	-0.053340251	-0.037667985	0.016332852	-0.075257568	-0.104817018	0.099614818	-0.041545263	-0.058975193	-0.033024299	-0.062575523	-0.088108251	-0.068180301	0.059141954	-0.145687481	-0.134957785	-0.079614708	-0.033664571	-0.005499462	-0.091262996	-0.001172485	-0.124059452	-0.123452084	-0.10827476	-0.102316255	-0.107060026	0.01230476	0.002466234	-0.103147101	-0.094653558	-0.005866898	0.077796215	0.0826387
SC213R	0.035371002	0.020334894	0.034876059	0.044739263	-0.026836832	-0.156722917	-0.033175113	-0.080596367	0.010711621	-0.002952084	-0.055062267	-0.007572462	0.052004362	-0.080038357	-0.087797027	-0.064171404	-0.076989182	0.031470416	0.037545458	-0.022249359	-0.18376241	-0.205095667	0.019901648	0.328440054	-0.127720107	0.051786367	-0.105270829	0.052914727	-0.165716887	-0.050733919	-0.14862286	-0.026839574	-0.06335564	0.011386168	-0.06327612	0.059357206	0.028796903	-0.068040456	-0.112677144	-0.225005794	-0.216305225	-0.011281103	-0.012567131	0.03791975	-0.007368178	-0.056457978	-0.070498716	0.009051301	0.013893786
SC357	-0.013319828	-0.011903552	-0.011072706	-0.061534909	-0.017258803	-0.060084358	0.008622168	0.013300129	-0.00370341	0.014166621	-0.07084833	-0.011019236	-0.039188459	0.012487107	-0.025434266	-0.071731274	0.00045493	-0.018591446	-0.019371563	0.003095538	-0.050105987	-0.083778532	-0.035644342	0.119338484	-0.040678771	-0.062713997	-0.060731485	-0.115055885	-0.071820391	0.010257809	-0.071178748	0.009473579	-0.016074231	-0.055128077	-0.07083599	-0.003043943	0.007526713	-0.030356271	-0.069508831	-0.091349371	-0.093617058	-0.031180261	-0.087307568	-0.010771079	0.044026326	-0.029742049	-0.030072468	0.000120399	-0.02519982
SC55	-0.0249736	-0.035896611	0.05268028	0.000847045	-0.043993926	-0.093674641	-0.043477047	0.081166212	0.053194417	-0.000229215	-0.044798722	0.025313111	-0.108425574	-0.112962319	-0.105639637	-0.124516005	-0.105800048	-0.059036889	-0.082439034	0.013378278	-0.078212142	-0.08583508	0.008914198	0.056956529	-0.024911903	-0.00581617	-0.087466608	0.026845925	-0.084159679	0.015056421	-0.140415863	-0.112548267	-0.057890706	-0.068152881	-0.08797389	-0.036634227	0.045230093	-0.07491481	-0.109954275	-0.10848727	-0.099786701	0.005152086	-0.045491093	0.002253724	-0.039606624	-0.08595436	-0.120560578	0.003547978	0.038553167
SD40	0.034470234	-0.014841673	-0.122322354	0.004078568	0.041499515	0.117953742	0.04270191	-0.041737208	-0.024464947	-0.043612779	0.040009203	-0.087993084	0.089492489	0.127457735	0.08816533	0.115904049	0.168895806	0.012746232	0.025676435	0.052256631	0.037444002	0.076436151	0.008032624	-0.042639347	0.134617264	0.451226936	0.083030815	0.126049685	0.036295077	-0.040666432	0.16855579	-0.045563758	0.000182095	0.342275138	0.120912429	-0.027918576	0.064913999	0.105179837	0.159257451	0.066123249	0.074823818	-0.045086639	0.223720632	-0.031532617	0.032862013	0.04409762	0.080785065	-0.017899075	-0.08983438
SD44	0.072091351	-0.014238419	-0.009294478	0.022505238	-0.016851606	-0.011691042	0.102259539	-0.03839189	0.013156171	0.089980576	0.062548968	-0.055856095	-0.009989591	-0.048802135	-0.01817191	0.016421969	0.003604191	0.090812793	0.001601113	0.066570205	0.007884553	0.022198126	-0.002332378	0.026515506	0.048845504	0.122782516	0.039761046	0.08552198	-0.004232628	0.047682869	-0.010446145	0.072948246	0.159825058	-0.010847857	0.047479956	0.076883108	0.027128357	-0.07519313	-0.012889324	-0.000454064	0.002762377	-0.004037941	-0.086900372	0.000604373	0.021125979	0.026877459	0.048483551	-0.066652972	-0.075520807
SG1533	-0.00517864	0.567957969	0.028602217	-0.046538562	0.047094696	-0.057427298	0.003053036	-0.016947579	-0.005159446	0.003113361	0.007215489	-0.101592351	-0.000884568	-0.091796327	-0.172219692	-0.138996845	-0.092860248	-0.015934386	-0.038651015	0.044141493	-0.036480671	-0.070153216	0.024596061	-0.060351709	-0.032537583	-0.072396225	-0.149933567	-0.067154769	-0.034887532	0.017027965	-0.112394711	-0.071502312	-0.092937026	-0.09634404	0.003114732	-0.090874994	0.067767116	-0.145607961	-0.086046219	-0.077724055	-0.07176555	-0.018925978	-0.036664389	-0.068439426	0.026117907	-0.106604843	0.001376264	0.027456034	-0.048592368
SG18	0.014639627	0.598744492	0.007289525	-0.039059582	0.058686771	-0.041722126	0.028355431	0.033033392	-0.018245946	-0.034651714	-0.007242043	-0.120162979	-0.03590758	0.043188626	-0.04546093	-0.067079363	-0.02368483	-0.049586366	-0.048995451	0.009118481	-0.046825107	-0.072271461	-0.061155133	-0.095374721	0.025669579	-0.034754542	-0.11640498	-0.096693653	-0.050716096	-0.005655759	-0.040477229	-0.059910236	-0.053924311	-0.083380933	-0.015455896	-0.131382133	-0.057744006	-0.087400799	-0.025096993	-0.077100235	-0.07114173	-0.023786286	-0.059348113	-0.051363223	0.05004927	-0.044284585	0.030791755	-0.030874521	-0.047968548
T232	0.053267082	0.002584143	-0.06513661	-0.029223799	-0.09463025	-0.024345667	0.028593991	-0.006487976	-0.033088738	-0.020702835	-0.028939995	-0.003386701	-0.027442828	0.10580914	0.01098994	0.045583819	-0.034414526	-0.016443039	0.056812571	0.024438393	0.017851955	-0.01582059	-0.066400702	0.048822196	-0.017964884	-0.05371043	-0.079148557	-0.023790399	-0.029226541	0.093297103	0.052991505	0.008194406	0.012123783	0.125254487	-0.048122104	-0.096867774	0.020643376	0.022520319	-0.026914981	-0.034359685	-0.042111499	-0.042742174	0.097188091	0.107915045	0.00915687	0.048498633	-0.016955805	-0.073137953	-0.073779596
T234	0.053711296	-0.112823844	0.064870126	-0.080193283	-0.00301241	-0.033498676	0.07770984	-0.062941588	-0.008651464	0.042123334	0.01057863	-0.026935546	-0.060588897	-0.023994683	0.002522447	0.043971485	0.032524739	0.084772026	0.065482977	0.068070114	-0.064651265	-0.079129363	-0.000832469	-0.002147288	-0.046997857	0.039278443	-0.082131923	-0.029515829	-0.021927167	0.054666906	-0.015801396	0.051140611	0.096886464	-0.054592003	-0.034653085	0.019428642	0.115003281	-0.029820198	-0.018244575	-0.083958137	-0.086225824	-0.000481484	-0.052495696	-0.021203262	0.056901688	0.031119431	0.069177908	-0.047329647	-0.06853677
T8	0.003700163	-0.005851817	0.015544508	-0.055483174	0.062828659	-0.08008223	-0.084040399	0.00289948	-0.033298506	-0.008573315	0.029804612	-0.070777036	0.029930747	-0.056867917	-0.100273418	-0.078018827	-0.059302869	0.091658719	-0.101065874	0.028341721	-0.115347914	-0.131197044	0.070492728	0.023933853	-0.079871091	-0.015531302	-0.139683732	-0.05416287	-0.139804383	0.069779791	-0.126823452	0.025122538	-0.105994734	-0.071012853	-0.073010447	-0.024412848	0.093098303	-0.123018838	-0.116927343	-0.142880978	-0.142406601	0.005034177	-0.046980034	-0.037624112	-0.074685848	-0.142970096	-0.041844148	-0.052782241	-0.053423884
TX303	0.091204908	-0.080814361	0.042723846	-0.094113371	0.020085366	-0.06524218	-0.037666614	0.089033193	0.021301472	-0.006072553	0.035047438	0.055116604	-0.03612009	-0.157194552	-0.121080199	-0.122133152	-0.048575915	0.028349947	0.026198798	-0.02674086	-0.129299536	-0.131438346	-0.027091844	-0.035261824	-0.01567389	-0.045935308	-0.039839699	0.041568066	-0.030363126	-0.079903996	-0.153114361	-0.002539403	0.066513993	-0.091819635	-0.021152534	-0.061672013	0.024305403	-0.082129181	-0.124023805	-0.123927832	-0.115227264	0.006163907	-0.04310824	-0.02141303	-0.000891423	-0.026673679	0.004529637	-0.076331086	-0.075601697
TX601	-0.021887407	-0.106846145	-0.055287117	-0.126314799	-0.012116062	-0.019980301	-0.086320425	0.045863509	0.078217122	-0.152069635	0.004217042	0.186067981	-0.083402869	-0.150321569	-0.109408604	-0.14062426	-0.086261471	-0.071032048	-0.099232805	-0.090476023	-0.179324379	-0.186947317	-0.188170278	-0.041413644	-0.120540012	-0.180964134	-0.169384398	-0.052329801	-0.177045724	-0.132670903	-0.174347533	-0.081355919	-0.076741025	-0.103455583	-0.158923424	-0.076050025	-0.092900008	-0.06634449	-0.100698438	-0.187662996	-0.187188619	-0.037005776	-0.099988243	-0.057727554	-0.083821034	-0.104804678	-0.05509243	-0.103048386	-0.051590814
TZI10	0.006678044	-0.079651726	-0.081562944	-0.093636252	-0.065812529	0.001044474	-0.106426609	0.055234513	0.046457166	-0.076889096	-0.067988357	0.166647313	-0.128873145	-0.149862273	-0.09318244	-0.112058809	-0.05769602	-0.112389227	-0.060384614	-0.034489933	-0.109627969	-0.132332258	-0.122586963	-0.077286696	-0.111169009	-0.142801459	-0.065412188	-0.062153245	-0.147109241	-0.098621324	-0.115619379	-0.086380751	-0.033094222	-0.162636178	-0.100195269	-0.140714748	-0.020461533	-0.002132207	-0.076931598	-0.133047937	-0.129831496	-0.096186371	-0.130377167	-0.14569982	-0.12586373	-0.106401931	-0.025841463	-0.088193255	-0.073753546
TZI11	-0.086335507	-0.062982719	-0.079975289	-0.044062478	0.005697757	-0.02478851	-0.023262552	0.069161456	-0.002683362	-0.030057386	0.016546733	0.143556393	-0.102606914	-0.13593533	-0.117644393	-0.148860049	-0.163048859	-0.047734101	-0.012867387	-0.069920141	-0.134089921	-0.158165243	-0.110031052	0.043580741	-0.087644842	-0.078146333	-0.095358268	-0.072904878	-0.143465038	-0.038079294	-0.157904747	-0.066284164	-0.047958951	-0.073302477	-0.072558006	-0.029444535	-0.016131814	-0.026594159	-0.116474903	-0.145170602	-0.139212097	0.016454873	-0.067093073	-0.020719287	-0.044070704	-0.0972736	-0.027681388	-0.070153216	-0.042003188
TZI16	-0.009794905	-0.008378629	-0.062389062	-0.052525858	-0.021960071	-0.023654667	-0.041323156	0.092231811	0.095793752	0.024546704	-0.109825398	0.122753725	-0.060342112	-0.036087185	-0.060298239	-0.073690479	-0.138607472	-0.013695491	-0.033670055	-0.023542242	-0.058920351	-0.110416312	-0.001956715	0.015922913	0.013574335	-0.041365658	0.059331156	0.092752803	-0.006599029	-0.124691497	-0.090961369	-0.006195946	-0.135942186	0.026545669	-0.052229715	-0.048876171	-0.024595195	-0.072075403	-0.063241844	-0.070001032	-0.061300463	0.04775142	0.042352296	0.010577259	-0.06350234	0.006687642	-0.062194376	-0.160878515	-0.136841583
TZI18	-0.029406146	-0.152068264	-0.087484432	-0.17633553	-0.058023696	-0.04806452	-0.13222806	0.084959857	0.061101159	-0.085552647	-0.04717472	0.192259561	-0.115600184	-0.142073441	-0.064828128	-0.094672752	-0.056762347	-0.079921819	-0.109493608	-0.029443164	-0.140228032	-0.146479937	-0.120282258	-0.028366904	-0.077330569	-0.13089953	-0.106980506	-0.05984854	-0.168797596	-0.112769003	-0.10371745	-0.105327042	-0.107567308	-0.149363218	-0.085551276	-0.127441787	-0.05380366	-0.064266005	-0.099990985	-0.162276968	-0.159060527	-0.063718963	-0.128072462	-0.073472485	-0.125615573	-0.097927582	-0.106484193	-0.159924277	-0.111208769
TZI25	-0.06113731	-0.052865874	-0.046550901	-0.135401999	-0.043139773	0.000409686	-0.032340154	0.054599725	-0.002163741	-0.055587373	-0.015838414	0.118711922	-0.03764879	-0.064122047	-0.059541429	-0.061965413	-0.115914151	-0.051327576	-0.078157301	-0.117386639	0.04740592	0.111076645	-0.209596765	-0.099857995	0.099335127	-0.08311084	0.010730815	0.009876662	0.172391937	-0.167807711	-0.04221844	-0.09866931	-0.039213138	0.017705255	-0.014455042	-0.131752312	-0.030693545	-0.035671762	-0.041919555	0.135039542	0.134142887	-0.068029488	-0.000763917	-0.006489347	-0.09702133	-0.010378964	-0.116278845	-0.161492737	-0.089469686
TZI9	0.007086612	-0.110776894	-0.068815089	-0.101453876	-0.039354354	-0.002660054	-0.036780927	0.059756176	-0.009346577	-0.00107377	0.000286293	0.190363424	-0.114754257	-0.142598546	-0.128420704	-0.115763337	-0.112128731	-0.047542157	-0.027756795	-0.101261932	-0.16406068	-0.171683618	-0.150970067	-0.004213434	-0.106647345	-0.116343284	-0.136297283	-0.082310157	-0.12682071	-0.069421085	-0.119323907	-0.089399763	-0.038169782	-0.121096651	-0.124465277	-0.05667323	0.000512514	-0.053822854	-0.099830574	-0.146349689	-0.148617376	-0.076583356	-0.134081695	-0.012301151	-0.102833134	-0.140954679	-0.056281115	-0.160449382	-0.073344979
U267Y	0.022909692	0.01198668	-0.014603114	-0.025305389	0.043649293	-0.049904445	0.031141368	-0.028619174	-0.025057233	0.157336635	-0.070265641	-0.01180758	-0.070139506	-0.130888562	-0.101629368	-0.147926376	0.027087226	0.047800778	0.001776605	-0.018258285	-0.137269345	-0.151747442	-0.091273964	-0.003471705	-0.056548466	0.011904418	-0.029986093	-0.10350494	-0.121965886	0.013582561	-0.098016699	-0.044785012	0.05580212	0.000295891	-0.015412023	0.074316536	-0.011085046	-0.035257711	-0.089491622	-0.162060345	-0.15610184	-0.085438852	0.005134262	0.017232249	-0.041765999	-0.107308183	-0.051426291	-0.030830648	-0.015019908
VA102	-0.071728532	-0.062086064	0.003183284	-0.08978091	0.07514601	-0.067764879	-0.055270664	-0.02728516	-0.022352187	-0.037386923	0.040750931	-0.077654132	-0.034529693	-0.078826365	-0.066019555	-0.109574499	-0.079890285	-0.049579511	-0.116169162	0.114694799	-0.144161522	-0.118879693	0.203460893	0.011572629	-0.105942635	-0.079991742	-0.176723532	-0.135075693	-0.153536639	0.051934439	-0.125474356	0.119701807	0.026973431	-0.113536781	-0.079887543	-0.020321688	0.034121992	-0.138122126	-0.114207216	-0.116853307	-0.119120994	0.042030104	-0.09498809	0.007598007	-0.103499456	-0.137507904	0.052735122	0.477785196	0.304393525
VA14	-0.056976228	0.008193035	0.048783807	0.090180747	0.054936999	-0.10853937	-0.05765626	-0.107819578	-0.104257637	0.02877908	-0.020589039	-0.08826592	0.060427982	-0.022257585	-0.09582579	-0.068087071	-0.034289762	0.135866274	-0.043833516	-0.017938835	-0.071140359	-0.085618457	0.068085196	0.033865609	-0.111070295	0.094485787	-0.02144045	0.0078681	-0.102451988	0.09616393	-0.122375824	-0.048578657	0.024587835	0.026664949	-0.122033066	0.166495129	0.070125291	-0.081553347	-0.115221779	-0.102786519	-0.102312142	0.009481805	0.069892216	0.005212411	-0.040075517	-0.048034357	-0.052477872	0.053121753	0.042882886
VA17	-0.051599041	-0.110508171	0.023312775	0.023578756	0.054144542	-0.124413178	-0.040625301	-0.051028691	-0.029643335	0.133556085	0.036201847	-0.068492897	0.015762502	-0.057325841	-0.13363611	-0.097671199	-0.087181433	0.217335736	-0.013777753	0.022399668	-0.082901072	-0.100121233	-0.00125886	0.012507672	-0.080329016	0.077240947	-0.134657529	-0.00252158	-0.129294052	0.061095675	-0.162928208	-0.016466346	-0.015964549	-0.06598665	-0.076210436	0.128684809	0.098124506	-0.145413275	-0.158516227	-0.1131762	-0.118185951	0.026512764	-0.025501447	0.005790987	-0.001108046	-0.083102613	-0.039560009	-0.083402869	-0.084044512
VA22	-0.005118315	-0.074995701	0.049228022	0.006992011	0.091028045	-0.14648405	-0.006483862	-0.081325756	-0.062682463	0.103259021	0.078569477	-0.071369322	-0.04058417	-0.135609025	-0.148851823	-0.101918656	-0.088686827	0.097921593	-0.01802521	-0.043544228	-0.059727889	-0.135902426	0.220713959	0.065843558	-0.047558609	0.026378403	-0.103258154	0.017909538	-0.165075244	-0.015816477	-0.195967336	0.14106797	0.248510261	0.009285747	0.00454609	0.103871872	0.050004026	-0.166113115	-0.190184324	-0.142102232	-0.147111983	0.108640321	0.033318567	-0.036845366	-0.057454718	-0.133965158	0.035712389	0.296238626	0.194140617
VA26	-0.012801578	0.072247649	0.036060631	0.023987323	0.002453895	0.048059903	0.033818993	-0.174013001	-0.070365726	-0.110079038	0.042780058	-0.122925608	0.961497616	-0.02675457	0.047748678	0.04943779	0.109284706	-0.031783515	0.067521701	0.031034428	0.175261507	0.215624688	-0.029641964	-0.085112546	0.040730366	0.044744747	0.108423698	0.025307627	0.17274155	0.079327658	0.071926827	-0.035252226	-0.019669077	0.057814795	0.058559265	-0.001154661	0.053289019	-0.002417382	0.06399952	0.216280042	0.214012355	0.137974921	0.065395231	-0.006139733	0.156969198	0.154494486	-0.043264537	0.040398576	-0.001374026
VA35	-0.016689824	-0.001563229	0.00886484	-0.048452522	0.028728352	-0.08813293	-0.104430387	0.02912458	-0.020783726	0.031362104	0.021753912	-0.104877343	0.006798695	-0.090968224	-0.120663405	-0.103892942	-0.063240473	0.113770723	-0.091293158	0.035372373	-0.143964094	-0.168039415	0.2584996	0.011770057	-0.119455526	0.029888245	-0.136766176	-0.05535841	-0.176646754	0.101489019	-0.158181695	0.034895254	-0.085253762	-0.121565544	-0.082432179	-0.047544899	0.108355147	-0.148892954	-0.145543523	-0.17972335	-0.179248973	0.076503332	-0.074225181	0.007795436	-0.095075836	-0.163360083	-0.029329368	0.475240561	0.211360779
VA59	-0.090643289	0.004003161	0.022657422	-0.0757909	0.010987198	-0.077082412	-0.074185421	-0.095557068	-0.022072496	0.006765791	0.034175462	-0.096568889	-0.058928578	-0.158066529	-0.148001783	-0.136715448	-0.087836787	-0.020508149	-0.110405344	-0.008418389	-0.160334215	-0.181667473	0.49302833	-0.026536576	-0.152278032	-0.066001732	-0.187412097	-0.156732514	-0.243745059	0.02479349	-0.201972457	0.021267196	0.076610272	-0.157130114	-0.134449132	-0.006331678	0.05359613	-0.159778948	-0.160542612	-0.193351407	-0.195619094	-0.011160453	-0.107047687	0.032556273	-0.147092789	-0.192069493	0.003657661	0.97300743	0.46097086
VA85	-0.070240962	0.071020575	0.069109356	0.020018186	0.102683187	0.033808025	-0.038701743	-0.135480148	0.002442927	-0.085256505	-0.055104769	-0.132378874	0.25350356	-0.017013388	0.023214061	0.001595629	0.018940554	-0.039865749	-0.061211346	0.024323226	-0.053556874	-0.026904013	0.162446471	-0.074685848	-0.035903467	0.049001802	0.066065665	-0.03350279	0.002877544	0.105521224	-0.003335973	-0.020026916	0.15322491	-0.003737685	-0.06880275	0.037378192	-0.037055133	-0.047517478	0.027125615	-0.037216915	-0.042226666	-0.071649012	-0.011238601	0.081750271	-0.060880927	-0.02907984	0.029544116	0.184500892	0.107081458
VA99	-0.020834454	0.025825877	0.021172595	0.723406946	-0.017918269	-0.000418417	0.112161131	-0.018893073	-0.030412484	0.006651995	-0.066023668	-0.109021973	0.182259254	0.044732408	0.006811035	0.100359288	0.106735958	0.06575307	0.095135656	-0.081196879	0.021899241	0.032099719	0.000714055	0.162552041	0.014874074	0.103892438	0.200476156	0.091310477	0.0372027	0.078149941	0.094056654	-0.011751367	-0.005765442	0.149867253	0.068349805	0.164933523	-0.009585137	0.052617213	0.083387283	0.020415785	0.023632226	0.090182118	0.10946157	0.121559556	0.055706148	0.061457627	-0.056781541	-0.012878356	0.065999856
VAW6	-0.080479829	-0.051642914	-0.038472781	0.041313054	0.019779626	-0.023045929	-0.013293778	0.01057863	-0.02150626	-0.031056869	-0.032438869	-0.034306214	0.304961132	-0.060157022	-0.036381957	0.029745657	-0.022832048	0.074659294	-0.009753774	0.051102223	-0.037746134	-0.000125016	-0.023284488	-0.02939792	-0.020092726	-0.007852152	-0.114181166	0.038520262	-0.07454189	0.02810179	-0.005348648	-0.030265783	-0.120252096	-0.001637264	-0.033797561	0.006573846	0.032225854	0.031360733	-0.020131115	0.004643433	-0.003108382	0.079893894	0.033363811	-0.062849729	0.030336572	-0.040689739	-0.006744359	-0.012198324	-0.010097903
W117HT	0.106982744	-0.013622826	-0.015534045	0.016265671	0.092075513	-0.023414736	0.049404885	-0.098101703	-0.047924675	0.001479091	0.064535594	0.005084905	0.030385929	-0.041331382	-0.039492828	-0.104984284	-0.027313951	0.057838103	-0.030688061	0.106945726	-0.050454229	-0.058077167	0.123047125	0.009307684	-0.008122246	-0.058949143	-0.070676951	0.013472879	-0.010472194	0.022248855	-0.077011118	0.05985352	0.016482294	-0.030797744	0.02753007	-0.044523145	0.070245942	-0.070464441	-0.073970169	-0.072503165	-0.06654466	0.027425871	-0.038298659	-0.041282025	-0.055036218	-0.046542675	0.112166616	0.075178915	0.077279336
W153R	0.12117978	0.047189297	-0.063033447	-0.021636508	0.04457611	0.040139451	0.134895584	-0.056484028	-0.014533191	-0.019970704	0.147284229	-0.00950973	0.261206017	-0.091572849	-0.012956504	-0.003041201	-0.025456203	0.051469659	0.095933597	0.086866963	-0.043112353	-0.054848386	0.039900891	0.022133688	0.021156142	0.069043547	-0.046882691	0.035896107	-0.062084693	0.043301051	-0.012085899	0.010983085	0.063584098	-0.08789437	0.151409664	0.05879097	0.057022339	0.001315938	0.007407433	-0.058306129	-0.06331588	0.144450306	-0.07757187	0.026385258	0.097635048	-0.037829767	0.056441021	-0.005225255	-0.009979994
W182B	0.04513412	0.036953173	0.040526082	0.103859533	-0.042437805	-0.066068912	0.190468994	-0.048896737	0.008135451	0.249483694	0.079464761	-0.034827206	0.078219864	-0.000352607	-0.032789853	-0.046182093	-0.026095104	0.042604566	0.198122094	0.023160591	0.046736857	-0.025324584	-0.014208257	0.032463043	-0.006903398	0.061549486	-0.058489847	-0.018213041	-0.035302955	0.00838635	-0.075792271	0.107687454	0.11367338	0.021149287	0.434574382	0.0937989	0.065980661	-0.021259474	-0.049443778	-0.063058126	-0.068067877	0.07114671	-0.004175045	-0.053773497	0.084656859	0.004033324	0.216212861	-0.038768923	-0.036668502
W22	0.07796211	-0.04264346	0.02399692	0.14217165	0.031521144	-0.009933379	0.379594628	-0.085991378	-0.026217126	0.016331481	0.084872111	-0.015709537	0.08088515	0.006425775	-0.024640439	-0.043516807	-0.089239352	0.056238108	0.454428296	-0.039983658	-0.019149456	-0.028143426	-0.006058843	0.021418009	-0.028916688	0.012115557	0.020953229	0.099618931	-0.044976956	-0.04927377	-0.018285706	0.11035274	0.017624364	0.043009021	0.763545278	0.178726105	-0.008131843	0.003342324	-0.007018565	-0.04668252	-0.046208143	0.28495092	0.009458497	-0.004493124	0.117484849	0.051942665	0.224362275	-0.104655236	-0.097070687
W22_R	0.074833415	-0.040288027	0.020868225	0.141785019	0.028392449	-0.007577946	0.381950061	-0.086378009	-0.029345821	0.013202786	0.081743416	-0.024322359	0.088724711	0.011523271	-0.016800878	-0.03841931	-0.078657728	0.044883221	0.448557537	-0.043112353	-0.011309895	-0.023045929	-0.017413729	0.021031378	-0.032045383	0.006244798	0.020566598	0.0992323	-0.039879459	-0.044176274	-0.013188209	0.104481981	0.014495669	0.04262239	0.760416583	0.17559741	-0.008518474	0.008439821	0.000820996	-0.044327087	-0.04385271	0.284564289	0.009071866	0.003346437	0.119840282	0.046071906	0.22123358	-0.110525995	-0.108425574
WD	0.028299219	0.135284957	0.068935235	0.087024631	0.138155898	-0.104840325	0.000884063	0.011046152	0.017350157	0.644643901	-0.004550707	-0.076340684	0.049045675	-0.033639893	-0.011235859	-0.11511621	0.006427146	0.051819272	-0.054530307	0.044714585	-0.04276274	-0.077806317	0.040250504	0.003288853	-0.019625204	0.092700704	-0.045162046	-0.022708655	-0.056250952	0.043650664	-0.144726387	0.077142233	0.127001182	-0.014880062	0.011914016	-0.01215308	0.095760847	-0.092935655	-0.096441383	-0.103200571	-0.108210322	0.004954657	-0.011412722	0.025363839	-0.006213769	-0.059416665	0.062960278	0.023916029	0.031500578
WF9	0.023828283	-0.114600702	0.006880957	0.116829495	-0.05551745	-0.106569197	0.077304015	-0.005764071	-0.035106897	0.594243394	-0.022731962	-0.068472331	-0.063736787	-0.044965988	-0.030788146	-0.08805341	-0.056998165	0.469626185	0.050681316	0.022420234	-0.030781291	-0.042517325	-0.001238294	0.008415142	-0.015869947	0.107424216	0.072388865	0.06330852	-0.068948079	0.194106342	-0.08475882	-0.032898164	0.173258429	-0.041287509	-0.06247955	0.422106217	0.026851409	-0.101519686	-0.118735734	-0.052830227	-0.057839978	-0.022823822	-0.052901521	-0.021609087	0.093513726	0.025229478	0.064658987	-0.124513263	-0.064829499
YU796	-0.012779641	-0.126530051	0.060761143	-0.059623691	0.014129603	-0.067770363	0.014646482	-0.075962279	-0.031954894	-0.013399348	0.00784068	-0.063949297	-0.104457807	-0.039071921	-0.029007176	0.015183927	-0.049733066	-0.012567131	0.027783711	-0.010074595	-0.066018184	-0.106545889	0.318622094	-0.021337623	0.014702695	0.006377788	-0.108177417	0.012990276	-0.08224846	-0.071463923	-0.06241237	0.029893729	0.072212002	-0.091605754	0.009224051	0.007093467	0.031374443	-0.095625619	-0.029208717	-0.118229824	-0.123239574	0.106463123	-0.042894359	-0.014343989	-0.030840246	-0.007265351	0.079464761	0.468182488	0.252288825
[truncated: 230 more columns]
